# Supplementary material for: The SWI/SNF chromatin-remodeling subunit DPF2 facilitates NRF2-dependent antiinflammatory and antioxidant gene expression
Source: J Clin Invest. 2023 Jul 3;133(13):e158419. doi: 10.1172/JCI158419 (PMC10313367; doi:10.1172/JCI158419)
Supplement: Supplemental table 1 [file jci-133-158419-s010.xlsx]

## Sheet: RNAseq_LK
DESeq2 results Dpf2f/f vs Dpf2KO LK cells
gene_id	baseMean	log2FoldChange	lfcSE	stat	pvalue	padj	gene_name
ENSMUSG00000054072.10_Iigp1	3642.6	4.81492	0.205416	23.4398	1.68018e-121	3.33433e-117	Iigp1
ENSMUSG00000073555.1_Gm4951	466.497	4.47222	0.218887	20.4316	8.76024e-93	8.69234e-89	Gm4951
ENSMUSG00000068606.5_Gm4841	614.877	5.72112	0.286479	19.9705	9.95337e-89	6.58416e-85	Gm4841
ENSMUSG00000002565.15_Scin	381.837	-4.90214	0.252982	-19.3774	1.19691e-83	5.93817e-80	Scin
ENSMUSG00000078853.7_Igtp	4327.3	2.88944	0.154492	18.7028	4.6995e-78	1.86523e-74	Igtp
ENSMUSG00000040253.14_Gbp7	8238.6	1.90201	0.102679	18.5239	1.32596e-76	4.38561e-73	Gbp7
ENSMUSG00000022157.7_Mcpt8	7511.4	-3.61238	0.197212	-18.3173	6.02547e-75	1.70822e-71	Mcpt8
ENSMUSG00000007682.5_Dio2	890.255	-4.6512	0.255323	-18.2169	3.78721e-74	9.39464e-71	Dio2
ENSMUSG00000048852.12_Gm12185	816.572	3.56323	0.197949	18.0007	1.92215e-72	4.23834e-69	Gm12185
ENSMUSG00000030208.14_Emp1	196.929	-6.28054	0.370431	-16.9547	1.7775e-64	3.52746e-61	Emp1
ENSMUSG00000026249.9_Serpine2	587.331	-3.16432	0.187526	-16.8741	6.98373e-64	1.25993e-60	Serpine2
ENSMUSG00000056399.1_Prss34	9519.39	-3.45164	0.206927	-16.6805	1.81768e-62	3.00599e-59	Prss34
ENSMUSG00000060550.14_H2-Q7	3452.68	2.66027	0.160552	16.5695	1.15786e-61	1.76751e-58	H2-Q7
ENSMUSG00000096006.1_Gm21596	556.748	-3.08988	0.187002	-16.5233	2.49498e-61	3.53663e-58	Gm21596
ENSMUSG00000028270.11_Gbp2	2991.19	2.66446	0.168775	15.7871	3.81917e-56	5.05276e-53	Gbp2
ENSMUSG00000037820.14_Tgm2	1532.21	3.6794	0.237839	15.4702	5.5165e-54	6.84218e-51	Tgm2
ENSMUSG00000078922.8_Tgtp1	3963.46	3.38164	0.219787	15.386	2.03367e-53	2.37401e-50	Tgtp1
ENSMUSG00000020021.4_Fgd6	994.22	3.37809	0.221495	15.2513	1.61306e-52	1.7784e-49	Fgd6
ENSMUSG00000102051.1_I830127L07Rik	254.921	-5.75215	0.379704	-15.149	7.6896e-52	8.03158e-49	I830127L07Rik
ENSMUSG00000104475.1_D630036G22Rik	202.594	3.61992	0.246056	14.7118	5.41581e-49	5.37384e-46	D630036G22Rik
ENSMUSG00000044468.13_Fam46c	1304.49	3.35318	0.232102	14.447	2.61787e-47	2.47389e-44	Fam46c
ENSMUSG00000022742.5_Cpox	15293.1	3.84802	0.266985	14.4129	4.29344e-47	3.87288e-44	Cpox
ENSMUSG00000025608.9_Podxl	4215.95	6.87964	0.478363	14.3816	6.74901e-47	5.82322e-44	Podxl
ENSMUSG00000031543.17_Ank1	9206.89	3.33136	0.232553	14.3252	1.52361e-46	1.25983e-43	Ank1
ENSMUSG00000071723.7_Gspt2	181.196	-3.67634	0.257484	-14.2779	3.00367e-46	2.38431e-43	Gspt2
ENSMUSG00000082292.3_Gm12250	1777.96	2.41523	0.170647	14.1534	1.77941e-45	1.35817e-42	Gm12250
ENSMUSG00000069662.5_Marcks	439.587	-5.08576	0.364159	-13.9658	2.52147e-44	1.85328e-41	Marcks
ENSMUSG00000005339.9_Fcer1a	230.004	-6.1038	0.438026	-13.9348	3.89339e-44	2.75944e-41	Fcer1a
ENSMUSG00000042225.3_Ammecr1	5431.96	2.2561	0.162724	13.8646	1.03864e-43	7.10755e-41	Ammecr1
ENSMUSG00000047842.6_Diras2	113.791	-5.46842	0.394649	-13.8564	1.16348e-43	7.44814e-41	Diras2
ENSMUSG00000051177.15_Plcb1	126.99	-4.53909	0.327559	-13.8573	1.14878e-43	7.44814e-41	Plcb1
ENSMUSG00000041762.15_Gpr155	670.023	3.23723	0.235108	13.7691	3.90943e-43	2.42446e-40	Gpr155
ENSMUSG00000021118.7_Plek2	497.964	6.29378	0.463336	13.5836	5.01006e-42	3.01287e-39	Plek2
ENSMUSG00000035184.14_Fam124a	231.631	5.94858	0.442652	13.4385	3.596e-41	2.0989e-38	Fam124a
ENSMUSG00000029298.14_Gbp9	650.248	3.67424	0.273771	13.4209	4.56212e-41	2.58672e-38	Gbp9
ENSMUSG00000026614.6_Slc30a10	656.328	5.34954	0.398739	13.4161	4.86364e-41	2.63205e-38	Slc30a10
ENSMUSG00000037031.9_Tspan15	388.985	6.11998	0.456188	13.4155	4.90732e-41	2.63205e-38	Tspan15
ENSMUSG00000056656.5_Apol8	761.192	6.63127	0.495075	13.3945	6.51309e-41	3.40138e-38	Apol8
ENSMUSG00000032035.14_Ets1	1141.14	-3.61306	0.272161	-13.2754	3.21351e-40	1.63392e-37	Ets1
ENSMUSG00000037606.16_Osbpl5	186.681	-3.43681	0.25892	-13.2736	3.29337e-40	1.63392e-37	Osbpl5
ENSMUSG00000003418.11_St8sia6	287.341	-4.48319	0.338456	-13.246	4.75794e-40	2.30296e-37	St8sia6
ENSMUSG00000021061.14_Sptb	11768.3	4.6186	0.349686	13.2078	7.90825e-40	3.73665e-37	Sptb
ENSMUSG00000008843.4_Cldn13	5342.98	4.31134	0.326484	13.2054	8.16873e-40	3.76996e-37	Cldn13
ENSMUSG00000006574.14_Slc4a1	3567.46	6.67676	0.506891	13.172	1.27221e-39	5.73797e-37	Slc4a1
ENSMUSG00000006342.13_Susd2	690.461	4.71466	0.358474	13.152	1.65708e-39	7.30772e-37	Susd2
ENSMUSG00000051998.13_Lax1	161.677	-2.74189	0.20862	-13.143	1.86715e-39	8.05511e-37	Lax1
ENSMUSG00000023926.7_Rhag	8405.28	4.4054	0.337207	13.0644	5.26242e-39	2.22197e-36	Rhag
ENSMUSG00000000782.14_Tcf7	156.873	-3.43343	0.263214	-13.0442	6.85549e-39	2.83431e-36	Tcf7
ENSMUSG00000090942.1_F830016B08Rik	159.459	5.73257	0.440749	13.0064	1.12511e-38	4.5567e-36	F830016B08Rik
ENSMUSG00000028459.10_Cd72	195.826	-4.24168	0.326617	-12.9867	1.45507e-38	5.77519e-36	Cd72
ENSMUSG00000028527.17_Ak4	518.514	-3.33716	0.257209	-12.9745	1.70711e-38	6.64265e-36	Ak4
ENSMUSG00000025270.12_Alas2	815.156	6.51835	0.504175	12.9287	3.09853e-38	1.18251e-35	Alas2
ENSMUSG00000048232.11_Fbxo10	935.358	2.32076	0.180286	12.8726	6.42027e-38	2.40397e-35	Fbxo10
ENSMUSG00000022912.8_Pros1	224.568	-2.85524	0.223458	-12.7776	2.18819e-37	8.0416e-35	Pros1
ENSMUSG00000064225.6_Paqr9	4485.36	3.87294	0.30367	12.7538	2.96989e-37	1.07159e-34	Paqr9
ENSMUSG00000006567.10_Atp7b	3733.32	2.46183	0.193195	12.7428	3.42082e-37	1.21225e-34	Atp7b
ENSMUSG00000096982.1_Redrum	367.047	5.36843	0.422929	12.6935	6.42824e-37	2.23804e-34	Redrum
ENSMUSG00000073940.3_Hbb-bt	7152.72	6.39872	0.504964	12.6716	8.49233e-37	2.90569e-34	Hbb-bt
ENSMUSG00000028542.16_Slc6a9	410.59	5.39624	0.427404	12.6256	1.52565e-36	5.13162e-34	Slc6a9
ENSMUSG00000041237.11_Pklr	6727.46	3.13665	0.249479	12.5728	2.97963e-36	9.85513e-34	Pklr
ENSMUSG00000023800.13_Tiam2	260.693	-2.76588	0.220514	-12.5429	4.34806e-36	1.41454e-33	Tiam2
ENSMUSG00000020490.15_Btnl10	1293.62	3.71087	0.29741	12.4773	9.93425e-36	3.17976e-33	Btnl10
ENSMUSG00000027962.13_Vcam1	269.116	-4.9978	0.402465	-12.418	2.08721e-35	6.57472e-33	Vcam1
ENSMUSG00000004328.14_Hif3a	1249.14	3.40137	0.274949	12.3709	3.75427e-35	1.16412e-32	Hif3a
ENSMUSG00000028132.14_Tmem56	6340.78	3.92223	0.317216	12.3645	4.06517e-35	1.24113e-32	Tmem56
ENSMUSG00000046959.15_Slc26a1	1792.02	3.25801	0.264104	12.3361	5.78816e-35	1.74039e-32	Slc26a1
ENSMUSG00000034171.12_Faah	113.867	-3.15112	0.257901	-12.2184	2.48055e-34	7.34725e-32	Faah
ENSMUSG00000103788.1_Gm37527	311.437	3.39776	0.278321	12.2081	2.81553e-34	8.21678e-32	Gm37527
ENSMUSG00000030000.9_Add2	8071.34	3.36949	0.277721	12.1327	7.09111e-34	2.03946e-31	Add2
ENSMUSG00000017314.11_Mpp2	247.888	3.6412	0.301353	12.0828	1.30147e-33	3.68966e-31	Mpp2
ENSMUSG00000001249.13_Hpn	1450.68	3.74927	0.31171	12.0281	2.5295e-33	7.07012e-31	Hpn
ENSMUSG00000033191.13_Tie1	161.931	-3.72926	0.310791	-11.9993	3.58484e-33	9.88072e-31	Tie1
ENSMUSG00000001763.13_Tspan33	3670.76	3.532	0.294566	11.9905	3.98479e-33	1.08326e-30	Tspan33
ENSMUSG00000032503.16_Arpp21	142.348	-3.27982	0.275992	-11.8838	1.43744e-32	3.85487e-30	Arpp21
ENSMUSG00000034634.7_Ly6d	98.201	-5.44904	0.459087	-11.8693	1.70906e-32	4.52217e-30	Ly6d
ENSMUSG00000017897.17_Eya2	81.2348	-3.90492	0.329513	-11.8506	2.13728e-32	5.58083e-30	Eya2
ENSMUSG00000024184.14_Pdia2	788.05	5.45374	0.461953	11.8058	3.64227e-32	9.38712e-30	Pdia2
ENSMUSG00000018417.13_Myo1b	85.5767	-4.9283	0.417855	-11.7943	4.17781e-32	1.06293e-29	Myo1b
ENSMUSG00000052305.5_Hbb-bs	14771.8	8.40259	0.713169	11.782	4.83123e-32	1.21362e-29	Hbb-bs
ENSMUSG00000022438.6_Parvb	866.927	2.41024	0.20552	11.7276	9.20717e-32	2.28395e-29	Parvb
ENSMUSG00000026532.7_Spta1	8959.78	3.14396	0.269077	11.6842	1.53459e-31	3.75974e-29	Spta1
ENSMUSG00000032285.14_Dnaja4	858.02	4.15779	0.356314	11.6689	1.83814e-31	4.44853e-29	Dnaja4
ENSMUSG00000042684.8_Npl	597.556	-1.55391	0.133529	-11.6372	2.66582e-31	6.37387e-29	Npl
ENSMUSG00000027078.13_Ube2l6	2639.83	2.71136	0.233338	11.6199	3.26616e-31	7.71631e-29	Ube2l6
ENSMUSG00000022843.15_Clcn2	1255.96	3.97506	0.343151	11.584	4.9687e-31	1.16004e-28	Clcn2
ENSMUSG00000035273.13_Hpse	863.881	-3.73424	0.323765	-11.5338	8.91231e-31	2.05657e-28	Hpse
ENSMUSG00000041570.13_Camsap2	4750.8	2.52797	0.219435	11.5203	1.04197e-30	2.37677e-28	Camsap2
ENSMUSG00000003585.12_Sec14l2	1234.55	4.32125	0.375357	11.5124	1.14271e-30	2.57695e-28	Sec14l2
ENSMUSG00000102202.1_Gm33280	533.897	4.07914	0.354424	11.5092	1.18567e-30	2.64377e-28	Gm33280
ENSMUSG00000022099.15_Dmtn	767.157	4.57404	0.397801	11.4983	1.34528e-30	2.96635e-28	Dmtn
ENSMUSG00000018909.14_Arrb1	14037	1.94816	0.16955	11.4902	1.4785e-30	3.22427e-28	Arrb1
ENSMUSG00000017765.15_Slc12a4	1219.61	2.20921	0.192571	11.4722	1.8192e-30	3.92413e-28	Slc12a4
ENSMUSG00000029822.14_Osbpl3	917.591	-1.62316	0.141499	-11.4711	1.84262e-30	3.93192e-28	Osbpl3
ENSMUSG00000020142.11_Slc1a4	460.34	2.26201	0.197658	11.444	2.51857e-30	5.31713e-28	Slc1a4
ENSMUSG00000028825.7_Rhd	4581.75	3.27815	0.287609	11.398	4.28066e-30	8.94207e-28	Rhd
ENSMUSG00000032131.14_Abcg4	1282.57	3.67251	0.322596	11.3842	5.01005e-30	1.03567e-27	Abcg4
ENSMUSG00000002985.14_Apoe	967.493	-3.04136	0.267914	-11.352	7.24951e-30	1.48316e-27	Apoe
ENSMUSG00000036611.5_Eepd1	195.437	-3.34361	0.295644	-11.3096	1.17648e-29	2.38237e-27	Eepd1
ENSMUSG00000041842.14_Fhdc1	310.43	4.45188	0.393678	11.3084	1.19196e-29	2.38935e-27	Fhdc1
ENSMUSG00000051910.12_Sox6	1280.11	3.34102	0.29653	11.2671	1.90795e-29	3.78633e-27	Sox6
ENSMUSG00000104713.3_Gbp6	2085.05	4.16169	0.370384	11.2361	2.70977e-29	5.32429e-27	Gbp6
ENSMUSG00000025558.14_Dock9	627	-2.72398	0.243835	-11.1714	5.62936e-29	1.09524e-26	Dock9
ENSMUSG00000046314.14_Stxbp6	104.372	-4.13093	0.370986	-11.135	8.47614e-29	1.6331e-26	Stxbp6
ENSMUSG00000002068.15_Ccne1	4325.43	2.44938	0.220264	11.1202	1.00048e-28	1.9091e-26	Ccne1
ENSMUSG00000039236.17_Isg20	1086.6	3.11823	0.280825	11.1038	1.20198e-28	2.27175e-26	Isg20
ENSMUSG00000003469.8_Phyhip	283.68	3.93577	0.354565	11.1003	1.25052e-28	2.34118e-26	Phyhip
ENSMUSG00000038170.14_Pde4dip	489.13	-2.10472	0.189876	-11.0847	1.48917e-28	2.76192e-26	Pde4dip
ENSMUSG00000004552.15_Ctse	8021.91	3.21891	0.290619	11.076	1.63983e-28	3.01318e-26	Ctse
ENSMUSG00000022114.4_Spry2	251.669	-2.676	0.24208	-11.0542	2.09243e-28	3.80956e-26	Spry2
ENSMUSG00000073400.6_Trim10	789.617	4.30951	0.390108	11.047	2.2673e-28	4.09041e-26	Trim10
ENSMUSG00000028644.15_Ermap	15275	2.67728	0.242912	11.0216	3.00523e-28	5.37287e-26	Ermap
ENSMUSG00000006800.12_Sulf2	75.3229	-3.93528	0.357466	-11.0088	3.46466e-28	6.13894e-26	Sulf2
ENSMUSG00000076749.2_Tcrg-C1	1250.99	4.88884	0.444903	10.9885	4.33843e-28	7.61913e-26	Tcrg-C1
ENSMUSG00000007783.9_Cpt1c	166.767	3.76507	0.342722	10.9858	4.47329e-28	7.78706e-26	Cpt1c
ENSMUSG00000073433.9_Arhgdig	662.74	4.8723	0.444084	10.9716	5.23571e-28	9.03501e-26	Arhgdig
ENSMUSG00000079363.6_Gbp4	285.281	3.36435	0.307656	10.9355	7.80137e-28	1.33464e-25	Gbp4
ENSMUSG00000016756.15_Cmah	400.461	-4.80359	0.439485	-10.93	8.28088e-28	1.40456e-25	Cmah
ENSMUSG00000082079.1_Gm14490	204.706	4.70263	0.430847	10.9148	9.78943e-28	1.64637e-25	Gm14490
ENSMUSG00000038267.13_Slc22a23	1238.1	2.4784	0.227228	10.9071	1.06637e-27	1.77833e-25	Slc22a23
ENSMUSG00000035168.15_Tanc1	183.007	-3.77216	0.346485	-10.8869	1.33044e-27	2.20021e-25	Tanc1
ENSMUSG00000015966.15_Il17rb	172.906	-2.6458	0.244693	-10.8127	2.99646e-27	4.91444e-25	Il17rb
ENSMUSG00000023216.12_Epb4.2	884.04	3.66774	0.339546	10.8019	3.37249e-27	5.48583e-25	Epb4.2
ENSMUSG00000028565.17_Nfia	1944.22	1.80475	0.167091	10.801	3.40445e-27	5.49279e-25	Nfia
ENSMUSG00000071226.10_Cecr2	1261.54	3.19182	0.295643	10.7962	3.58671e-27	5.74018e-25	Cecr2
ENSMUSG00000031762.6_Mt2	2808.64	4.7358	0.440038	10.7622	5.18984e-27	8.23939e-25	Mt2
ENSMUSG00000000303.11_Cdh1	444.339	-2.98292	0.280511	-10.6339	2.07273e-26	3.26455e-24	Cdh1
ENSMUSG00000029994.16_Anxa4	466.584	-2.17259	0.204572	-10.6202	2.40136e-26	3.75236e-24	Anxa4
ENSMUSG00000037822.11_Smim14	1691.96	-1.98994	0.187572	-10.609	2.70765e-26	4.19791e-24	Smim14
ENSMUSG00000046879.6_Irgm1	6003.59	1.59998	0.151152	10.5852	3.49036e-26	5.36947e-24	Irgm1
ENSMUSG00000025969.14_Nrp2	63.4625	-4.74273	0.450543	-10.5267	6.50809e-26	9.93485e-24	Nrp2
ENSMUSG00000033847.14_Pla2g4c	2410	5.22691	0.497116	10.5145	7.40907e-26	1.12239e-23	Pla2g4c
ENSMUSG00000051331.13_Cacna1c	256.099	5.88911	0.560458	10.5077	7.96268e-26	1.19712e-23	Cacna1c
ENSMUSG00000025584.16_Pde8a	112.287	-2.99423	0.285775	-10.4776	1.095e-25	1.62166e-23	Pde8a
ENSMUSG00000028124.14_Gclm	6496.54	1.57509	0.150325	10.4779	1.09125e-25	1.62166e-23	Gclm
ENSMUSG00000044229.8_Nxpe4	1503.51	3.79544	0.363111	10.4526	1.42611e-25	2.09638e-23	Nxpe4
ENSMUSG00000044165.11_Bcl2l15	105.91	5.04287	0.484214	10.4145	2.12851e-25	3.10591e-23	Bcl2l15
ENSMUSG00000071064.12_Zfp827	65.3359	-5.3937	0.518685	-10.3988	2.51095e-25	3.63722e-23	Zfp827
ENSMUSG00000000409.13_Lck	264.855	-2.67755	0.258711	-10.3496	4.20352e-25	6.04484e-23	Lck
ENSMUSG00000025151.15_Maged1	168.704	-2.85497	0.275993	-10.3443	4.44035e-25	6.33948e-23	Maged1
ENSMUSG00000041272.10_Tox	50.6294	-4.89849	0.473597	-10.3432	4.49492e-25	6.37155e-23	Tox
ENSMUSG00000032034.5_Kcnj5	82.8687	-4.127	0.400611	-10.3018	6.91843e-25	9.73733e-23	Kcnj5
ENSMUSG00000037999.13_Arap2	1514.8	-3.52032	0.342795	-10.2695	9.67371e-25	1.35194e-22	Arap2
ENSMUSG00000029925.12_Tbxas1	592.96	-1.60674	0.156543	-10.2639	1.0253e-24	1.42287e-22	Tbxas1
ENSMUSG00000022332.7_Khdrbs3	135.791	-3.21028	0.313123	-10.2525	1.15368e-24	1.58992e-22	Khdrbs3
ENSMUSG00000006235.5_Epor	1653.23	3.11569	0.303966	10.2502	1.18152e-24	1.61705e-22	Epor
ENSMUSG00000030246.10_Ldhb	419.27	-3.22589	0.315253	-10.2327	1.41504e-24	1.92338e-22	Ldhb
ENSMUSG00000042284.9_Itga1	551.295	-4.45311	0.435549	-10.2241	1.54594e-24	2.08702e-22	Itga1
ENSMUSG00000005125.11_Ndrg1	706	-2.81726	0.275933	-10.2099	1.78957e-24	2.3996e-22	Ndrg1
ENSMUSG00000032011.4_Thy1	59.1264	-4.14013	0.405743	-10.2038	1.90605e-24	2.53863e-22	Thy1
ENSMUSG00000054690.16_Emcn	71.5049	-4.31577	0.423651	-10.1871	2.26419e-24	2.97569e-22	Emcn
ENSMUSG00000024533.14_Spire1	7388.12	2.39867	0.235454	10.1874	2.25679e-24	2.97569e-22	Spire1
ENSMUSG00000047904.6_Sstr2	58.8304	-3.81787	0.374986	-10.1814	2.40161e-24	3.13552e-22	Sstr2
ENSMUSG00000026070.14_Il18r1	143.741	-3.42962	0.33711	-10.1736	2.6017e-24	3.37455e-22	Il18r1
ENSMUSG00000037379.6_Spon2	63.0327	-4.28806	0.421969	-10.162	2.92916e-24	3.77463e-22	Spon2
ENSMUSG00000003746.14_Man1a	3395.72	-1.22594	0.120904	-10.1398	3.67873e-24	4.70996e-22	Man1a
ENSMUSG00000054434.13_Tmem120b	486.644	3.3647	0.332556	10.1177	4.61201e-24	5.86701e-22	Tmem120b
ENSMUSG00000073409.11_H2-Q6	2808.44	2.0157	0.199607	10.0983	5.61914e-24	7.10267e-22	H2-Q6
ENSMUSG00000005686.15_Ampd3	2530.31	2.98205	0.295452	10.0932	5.92092e-24	7.43675e-22	Ampd3
ENSMUSG00000042331.12_Specc1	2837.75	1.46887	0.145631	10.0863	6.35468e-24	7.93136e-22	Specc1
ENSMUSG00000034438.15_Gbp8	305.46	3.75798	0.373405	10.0641	7.9613e-24	9.8745e-22	Gbp8
ENSMUSG00000029866.12_Kel	2773.93	2.81172	0.279652	10.0544	8.78916e-24	1.08336e-21	Kel
ENSMUSG00000078350.10_Smim1	1425.41	3.03655	0.302032	10.0537	8.84517e-24	1.08353e-21	Smim1
ENSMUSG00000106438.1_RP24-63G23.2	688.051	4.24642	0.422684	10.0463	9.53559e-24	1.16094e-21	RP24-63G23.2
ENSMUSG00000068407.2_Rnase12	132.455	-2.23772	0.223526	-10.011	1.36329e-23	1.64967e-21	Rnase12
ENSMUSG00000015342.6_Xk	3620.7	2.06252	0.206688	9.9789	1.88542e-23	2.26764e-21	Xk
ENSMUSG00000025573.4_6030468B19Rik	295.474	4.80476	0.481831	9.97187	2.02386e-23	2.41949e-21	6030468B19Rik
ENSMUSG00000031877.8_Ces2g	5967.51	2.36475	0.23745	9.95894	2.30513e-23	2.73924e-21	Ces2g
ENSMUSG00000025776.12_Crispld1	65.3365	-3.82607	0.384295	-9.95606	2.37288e-23	2.80297e-21	Crispld1
ENSMUSG00000022102.12_Dok2	221.089	-2.4807	0.250068	-9.92008	3.40469e-23	3.99799e-21	Dok2
ENSMUSG00000014599.9_Csf1	411.993	-1.95298	0.197203	-9.90339	4.02403e-23	4.66999e-21	Csf1
ENSMUSG00000028051.9_Hcn3	243.3	2.69858	0.272476	9.90394	4.00189e-23	4.66999e-21	Hcn3
ENSMUSG00000030259.11_Rassf8	231.014	-3.74761	0.37915	-9.88425	4.8724e-23	5.62167e-21	Rassf8
ENSMUSG00000097150.1_Gm26513	114.545	2.52658	0.255806	9.87695	5.24033e-23	6.01123e-21	Gm26513
ENSMUSG00000017466.8_Timp2	121.673	-3.81379	0.38649	-9.86777	5.74274e-23	6.54969e-21	Timp2
ENSMUSG00000021662.9_Arhgef28	51.2482	-4.91831	0.499696	-9.84261	7.37752e-23	8.36611e-21	Arhgef28
ENSMUSG00000031170.13_Slc38a5	1955.28	2.42112	0.246655	9.81579	9.62773e-23	1.08558e-20	Slc38a5
ENSMUSG00000061859.15_Inadl	154.248	-2.51957	0.25706	-9.80147	1.10962e-22	1.24409e-20	Inadl
ENSMUSG00000050860.6_Phospho1	83.0055	4.22893	0.432491	9.77808	1.39844e-22	1.55911e-20	Phospho1
ENSMUSG00000027368.6_Dusp2	841.058	-2.45243	0.250978	-9.77152	1.49197e-22	1.65408e-20	Dusp2
ENSMUSG00000038725.10_Pkhd1l1	1500.55	3.27252	0.335124	9.7651	1.5895e-22	1.75242e-20	Pkhd1l1
ENSMUSG00000044461.5_Shisa2	48.3269	-5.76506	0.592675	-9.72719	2.30883e-22	2.53143e-20	Shisa2
ENSMUSG00000041329.12_Atp1b2	1958.9	2.541	0.261377	9.72158	2.43961e-22	2.66011e-20	Atp1b2
ENSMUSG00000032656.13_March3	457.822	3.139	0.322986	9.71868	2.5102e-22	2.72212e-20	March3
ENSMUSG00000019852.6_Arfgef3	70.7823	-3.43134	0.353102	-9.71767	2.53504e-22	2.73412e-20	Arfgef3
ENSMUSG00000027514.13_Zbp1	479.119	2.68649	0.277448	9.68286	3.56583e-22	3.82507e-20	Zbp1
ENSMUSG00000054191.7_Klf1	3309.64	2.70398	0.279307	9.68103	3.63023e-22	3.87322e-20	Klf1
ENSMUSG00000026198.14_Abcb6	2362.14	2.18117	0.225448	9.67482	3.85781e-22	4.09403e-20	Abcb6
ENSMUSG00000056643.5_Chst13	122.72	-3.85175	0.398363	-9.66893	4.08615e-22	4.31328e-20	Chst13
ENSMUSG00000020932.13_Gfap	179.821	5.36193	0.55475	9.66548	4.2262e-22	4.43751e-20	Gfap
ENSMUSG00000024130.14_Abca3	6154.54	1.50004	0.155754	9.63082	5.9252e-22	6.18872e-20	Abca3
ENSMUSG00000049971.16_Glt1d1	69.9168	-3.21546	0.334718	-9.60647	7.50753e-22	7.80036e-20	Glt1d1
ENSMUSG00000019768.15_Esr1	618.361	-4.52181	0.470888	-9.60272	7.7861e-22	8.04767e-20	Esr1
ENSMUSG00000005611.14_Mrvi1	141.748	-2.47715	0.258328	-9.58914	8.88265e-22	9.13348e-20	Mrvi1
ENSMUSG00000020044.12_Timp3	68.2438	-3.44173	0.359253	-9.58023	9.68294e-22	9.90505e-20	Timp3
ENSMUSG00000052942.12_Glis3	57.1953	-5.85711	0.611469	-9.57876	9.8214e-22	9.99516e-20	Glis3
ENSMUSG00000028393.9_Alad	3933.66	2.49806	0.260995	9.57128	1.05589e-21	1.06909e-19	Alad
ENSMUSG00000033769.15_Exoc6b	444.196	-2.18645	0.228738	-9.55875	1.19191e-21	1.20068e-19	Exoc6b
ENSMUSG00000027318.16_Adam33	190.246	6.0968	0.638675	9.546	1.34796e-21	1.35103e-19	Adam33
ENSMUSG00000020178.5_Adora2a	45.599	-4.09695	0.429262	-9.54416	1.37209e-21	1.3683e-19	Adora2a
ENSMUSG00000069919.7_Hba-a1	6263.24	7.08121	0.742759	9.53366	1.5184e-21	1.50663e-19	Hba-a1
ENSMUSG00000031438.10_Rnf128	770.45	4.20164	0.440949	9.52864	1.59357e-21	1.57335e-19	Rnf128
ENSMUSG00000024043.12_Arhgap28	72.0546	-3.05365	0.320612	-9.52444	1.65939e-21	1.63022e-19	Arhgap28
ENSMUSG00000023328.13_Ache	416.331	2.81053	0.295107	9.52378	1.66991e-21	1.63248e-19	Ache
ENSMUSG00000024042.6_Sik1	699.065	-1.78406	0.187501	-9.51495	1.81795e-21	1.76849e-19	Sik1
ENSMUSG00000022584.13_Ly6c2	9547.45	-3.4114	0.358758	-9.50891	1.92679e-21	1.86522e-19	Ly6c2
ENSMUSG00000023030.15_Slc11a2	3022.25	1.69378	0.178378	9.49542	2.19329e-21	2.10269e-19	Slc11a2
ENSMUSG00000075014.1_Gm10800	186.444	6.38181	0.672083	9.49557	2.19001e-21	2.10269e-19	Gm10800
ENSMUSG00000076490.5_Trbc1	75.6626	-4.91586	0.517921	-9.49153	2.27675e-21	2.16183e-19	Trbc1
ENSMUSG00000056737.13_Capg	873.705	-1.34403	0.141598	-9.4919	2.26854e-21	2.16183e-19	Capg
ENSMUSG00000074151.11_Nlrc5	4238.32	1.50942	0.159056	9.48989	2.31284e-21	2.18563e-19	Nlrc5
ENSMUSG00000042498.15_D330045A20Rik	481.377	2.68676	0.283147	9.48892	2.33436e-21	2.19551e-19	D330045A20Rik
ENSMUSG00000069917.7_Hba-a2	3839.48	6.45326	0.680432	9.48405	2.44595e-21	2.28962e-19	Hba-a2
ENSMUSG00000031698.13_Mylk3	2318.78	3.06673	0.324387	9.45394	3.26319e-21	3.04028e-19	Mylk3
ENSMUSG00000056004.15_9330182L06Rik	52.9894	-3.60449	0.381473	-9.44887	3.42509e-21	3.17621e-19	9330182L06Rik
ENSMUSG00000042770.8_Hebp1	1981.97	2.99756	0.318168	9.42133	4.45414e-21	4.11127e-19	Hebp1
ENSMUSG00000028063.14_Lmna	1288.36	3.646	0.387285	9.41424	4.76513e-21	4.37796e-19	Lmna
ENSMUSG00000045954.7_Sdpr	179.54	-2.30609	0.245414	-9.39674	5.628e-21	5.1469e-19	Sdpr
ENSMUSG00000028464.15_Tpm2	66.4508	-3.65039	0.388975	-9.38466	6.31227e-21	5.7462e-19	Tpm2
ENSMUSG00000032802.8_Srxn1	537.35	2.02463	0.216228	9.3634	7.72143e-21	6.99689e-19	Srxn1
ENSMUSG00000086438.2_Asb17os	387.951	3.55478	0.38006	9.35322	8.50219e-21	7.66937e-19	Asb17os
ENSMUSG00000035929.11_H2-Q4	2721.76	1.3658	0.146315	9.33465	1.01322e-20	9.09833e-19	H2-Q4
ENSMUSG00000020395.12_Itk	53.1462	-3.67422	0.394282	-9.31875	1.17719e-20	1.05232e-18	Itk
ENSMUSG00000035472.12_Slc25a21	1971.42	2.58209	0.277246	9.31335	1.23864e-20	1.10227e-18	Slc25a21
ENSMUSG00000036825.11_Ssx2ip	4301.64	2.17129	0.23338	9.30364	1.35715e-20	1.20235e-18	Ssx2ip
ENSMUSG00000030761.14_Myo7a	946.578	-2.96604	0.319007	-9.29772	1.43486e-20	1.26554e-18	Myo7a
ENSMUSG00000042377.8_Fam83g	169.597	7.84613	0.84603	9.27405	1.79213e-20	1.57366e-18	Fam83g
ENSMUSG00000038172.13_Ttc39b	868.895	1.92448	0.20816	9.24519	2.34819e-20	2.05286e-18	Ttc39b
ENSMUSG00000036356.13_Csgalnact1	127.183	-2.29729	0.248896	-9.22992	2.70828e-20	2.35728e-18	Csgalnact1
ENSMUSG00000022092.10_Ppp3cc	98.6829	-2.27161	0.246368	-9.22037	2.96065e-20	2.56568e-18	Ppp3cc
ENSMUSG00000068227.7_Il2rb	42.8741	-5.78493	0.627526	-9.21864	3.00881e-20	2.59608e-18	Il2rb
ENSMUSG00000060429.10_Sntb1	154.318	-3.34262	0.362759	-9.21445	3.12881e-20	2.68793e-18	Sntb1
ENSMUSG00000022747.15_St3gal6	1487.77	3.64776	0.396366	9.20303	3.47992e-20	2.97668e-18	St3gal6
ENSMUSG00000030653.15_Pde2a	579.962	-4.00076	0.43482	-9.20094	3.54825e-20	3.0221e-18	Pde2a
ENSMUSG00000068115.12_Ninl	699.56	2.65791	0.289104	9.1936	3.79922e-20	3.22203e-18	Ninl
ENSMUSG00000032519.10_Slc25a38	1831.33	2.55608	0.278091	9.19155	3.8723e-20	3.27004e-18	Slc25a38
ENSMUSG00000047443.13_Fam132b	816.662	4.50648	0.490743	9.18299	4.19288e-20	3.52575e-18	Fam132b
ENSMUSG00000067377.11_Tspan6	181.797	-3.06304	0.333939	-9.17246	4.6234e-20	3.87137e-18	Tspan6
ENSMUSG00000032126.14_Hmbs	11241	2.40791	0.262785	9.16302	5.04652e-20	4.20791e-18	Hmbs
ENSMUSG00000005474.8_Myl10	45.3022	-6.09294	0.666695	-9.13903	6.30169e-20	5.23251e-18	Myl10
ENSMUSG00000030124.2_Lag3	61.034	-2.819	0.308689	-9.13218	6.71344e-20	5.55118e-18	Lag3
ENSMUSG00000089989.8_Flt3l	393.731	2.08932	0.228938	9.12612	7.09992e-20	5.84639e-18	Flt3l
ENSMUSG00000044352.6_Sowaha	293.885	3.30133	0.361799	9.12476	7.18963e-20	5.89579e-18	Sowaha
ENSMUSG00000062380.3_Tubb3	224.243	4.42983	0.486149	9.11208	8.08162e-20	6.59999e-18	Tubb3
ENSMUSG00000070427.3_Il18bp	189.967	1.9342	0.212304	9.11053	8.19841e-20	6.66793e-18	Il18bp
ENSMUSG00000017009.3_Sdc4	81.5029	-3.06668	0.336808	-9.10512	8.61699e-20	6.97976e-18	Sdc4
ENSMUSG00000042476.11_Abcb4	9599.23	2.27351	0.249709	9.10463	8.65644e-20	6.98321e-18	Abcb4
ENSMUSG00000085483.1_Gm14198	95.7536	5.0731	0.557502	9.09971	9.05769e-20	7.27732e-18	Gm14198
ENSMUSG00000035246.15_Pcyt1b	911.889	2.60032	0.285791	9.0987	9.14232e-20	7.3157e-18	Pcyt1b
ENSMUSG00000030352.13_Tspan9	39.1337	-4.60579	0.506365	-9.0958	9.38958e-20	7.48339e-18	Tspan9
ENSMUSG00000032554.14_Trf	1776.96	-4.05008	0.445996	-9.08097	1.07614e-19	8.54238e-18	Trf
ENSMUSG00000027463.13_Slc52a3	125.449	3.47725	0.382957	9.08001	1.08563e-19	8.58337e-18	Slc52a3
ENSMUSG00000087289.2_4933424M12Rik	40.4616	-5.0396	0.555603	-9.07052	1.18456e-19	9.2915e-18	4933424M12Rik
ENSMUSG00000029372.7_Ppbp	64.8795	-4.97495	0.548458	-9.07079	1.18156e-19	9.2915e-18	Ppbp
ENSMUSG00000023995.10_Tspo2	1425.58	2.40599	0.265356	9.06703	1.22307e-19	9.55583e-18	Tspo2
ENSMUSG00000027583.12_Zbtb46	1119.58	1.71917	0.189802	9.05771	1.33216e-19	1.03673e-17	Zbtb46
ENSMUSG00000040466.14_Blvrb	4336.33	2.89537	0.320082	9.04571	1.48693e-19	1.15266e-17	Blvrb
ENSMUSG00000057886.5_Cbx3-ps6	683.143	-1.42497	0.15768	-9.03712	1.6086e-19	1.24213e-17	Cbx3-ps6
ENSMUSG00000056091.11_St3gal5	1517.08	2.13253	0.236264	9.02607	1.77955e-19	1.3688e-17	St3gal5
ENSMUSG00000030107.10_Usp18	836.33	1.94692	0.215739	9.02443	1.80627e-19	1.38399e-17	Usp18
ENSMUSG00000066363.11_Serpina3f	421.024	2.39397	0.26535	9.02194	1.84794e-19	1.41048e-17	Serpina3f
ENSMUSG00000015970.17_Chdh	2738.94	-4.0524	0.449323	-9.01889	1.9e-19	1.44465e-17	Chdh
ENSMUSG00000059495.12_Arhgef12	3140.42	2.51243	0.278708	9.01457	1.97642e-19	1.49702e-17	Arhgef12
ENSMUSG00000054752.15_Fsd1l	184.1	-3.38838	0.3777	-8.97109	2.9359e-19	2.21532e-17	Fsd1l
ENSMUSG00000024896.8_Minpp1	11374.2	1.90951	0.212993	8.96514	3.09876e-19	2.32237e-17	Minpp1
ENSMUSG00000103445.1_Gm36948	403.447	2.76022	0.307886	8.96506	3.10118e-19	2.32237e-17	Gm36948
ENSMUSG00000025027.16_Xpnpep1	4460.6	1.37507	0.153612	8.95163	3.50274e-19	2.61323e-17	Xpnpep1
ENSMUSG00000051339.8_2900026A02Rik	313.698	-3.15437	0.352825	-8.94034	3.8799e-19	2.87413e-17	2900026A02Rik
ENSMUSG00000078921.3_Tgtp2	10191.9	2.08174	0.232849	8.94029	3.88142e-19	2.87413e-17	Tgtp2
ENSMUSG00000073987.4_Ggh	617.323	-1.76196	0.197138	-8.93768	3.97414e-19	2.93185e-17	Ggh
ENSMUSG00000078670.2_Fam174b	288.038	-1.72064	0.192647	-8.93158	4.19948e-19	3.08662e-17	Fam174b
ENSMUSG00000042671.11_Rgs8	53.3631	-5.20946	0.584214	-8.91704	4.78915e-19	3.50703e-17	Rgs8
ENSMUSG00000036377.17_C530008M17Rik	999.928	1.75996	0.197442	8.91382	4.93059e-19	3.59733e-17	C530008M17Rik
ENSMUSG00000036093.7_Arl5a	6654.49	1.59661	0.179304	8.90447	5.36407e-19	3.89927e-17	Arl5a
ENSMUSG00000028755.3_Cda	272.093	9.52733	1.07127	8.89348	5.92255e-19	4.27443e-17	Cda
ENSMUSG00000091694.7_Apol11b	875.157	13.067	1.46928	8.89346	5.92324e-19	4.27443e-17	Apol11b
ENSMUSG00000027075.15_Slc43a1	3896.72	2.02814	0.228278	8.88454	6.41842e-19	4.61498e-17	Slc43a1
ENSMUSG00000047037.5_Nipa1	1269.04	2.33588	0.262988	8.88207	6.56265e-19	4.70165e-17	Nipa1
ENSMUSG00000043088.15_Il17re	41.2668	-4.2295	0.476378	-8.87846	6.77908e-19	4.83924e-17	Il17re
ENSMUSG00000026389.15_Steap3	3223.92	1.92139	0.216557	8.87244	7.15602e-19	5.09001e-17	Steap3
ENSMUSG00000070803.6_Cited4	613.454	3.3794	0.381011	8.86955	7.34442e-19	5.20536e-17	Cited4
ENSMUSG00000021608.13_Lpcat1	4120.51	1.86473	0.210329	8.86575	7.59931e-19	5.36684e-17	Lpcat1
ENSMUSG00000026576.11_Atp1b1	228.762	-3.32604	0.376011	-8.84559	9.10472e-19	6.4072e-17	Atp1b1
ENSMUSG00000001123.14_Lgals9	13551.4	1.40913	0.15944	8.83796	9.74864e-19	6.83611e-17	Lgals9
ENSMUSG00000105652.1_RP23-49B23.1	145.948	-1.9103	0.216373	-8.82871	1.05893e-18	7.39949e-17	RP23-49B23.1
ENSMUSG00000063760.9_Rnf217	106.324	-3.20195	0.362823	-8.8251	1.0936e-18	7.58826e-17	Rnf217
ENSMUSG00000035504.15_Reep6	252.553	2.62497	0.297441	8.82516	1.09304e-18	7.58826e-17	Reep6
ENSMUSG00000074923.9_Pak6	160.779	4.15183	0.470567	8.82305	1.11383e-18	7.70176e-17	Pak6
ENSMUSG00000060044.7_Tmem26	42.0761	-5.97781	0.677853	-8.81874	1.15752e-18	7.97601e-17	Tmem26
ENSMUSG00000029752.11_Asns	7890.93	2.6413	0.299548	8.81764	1.16899e-18	8.02722e-17	Asns
ENSMUSG00000021298.7_Gpr132	302.966	-2.43823	0.276607	-8.81479	1.19906e-18	8.20529e-17	Gpr132
ENSMUSG00000029530.14_Ccr9	98.5326	-2.67898	0.304187	-8.80702	1.28518e-18	8.76443e-17	Ccr9
ENSMUSG00000018427.7_Ypel2	238.622	-3.3468	0.38035	-8.79926	1.37716e-18	9.35953e-17	Ypel2
ENSMUSG00000028332.12_Hemgn	6020.03	2.91736	0.331721	8.79462	1.43537e-18	9.72183e-17	Hemgn
ENSMUSG00000015305.5_Sash1	231.414	-2.92315	0.332603	-8.78871	1.51294e-18	1.01777e-16	Sash1
ENSMUSG00000026348.7_Acmsd	352.22	2.65976	0.302631	8.78879	1.51174e-18	1.01777e-16	Acmsd
ENSMUSG00000034037.13_Fgd5	40.0078	-5.3009	0.603175	-8.78832	1.51808e-18	1.01778e-16	Fgd5
ENSMUSG00000069874.6_Irgm2	1695.02	1.56151	0.177705	8.78705	1.53536e-18	1.0259e-16	Irgm2
ENSMUSG00000009207.14_Lnp	1905.5	1.26024	0.143657	8.7726	1.74584e-18	1.16262e-16	Lnp
ENSMUSG00000075511.7_1700001L05Rik	821.446	2.31242	0.263653	8.77072	1.77531e-18	1.1783e-16	1700001L05Rik
ENSMUSG00000038143.13_Stox2	75.8619	-3.1458	0.358931	-8.76436	1.8784e-18	1.24256e-16	Stox2
ENSMUSG00000023827.7_Agpat4	524.425	3.18156	0.363042	8.76361	1.89094e-18	1.2467e-16	Agpat4
ENSMUSG00000032501.8_Trib1	155.635	-3.0734	0.351438	-8.7452	2.22614e-18	1.46284e-16	Trib1
ENSMUSG00000015437.4_Gzmb	109.761	-2.45018	0.280529	-8.73414	2.45514e-18	1.60799e-16	Gzmb
ENSMUSG00000001211.13_Agpat3	814.2	1.70626	0.195729	8.71747	2.84499e-18	1.8572e-16	Agpat3
ENSMUSG00000026688.5_Mgst3	1438.23	3.0813	0.353536	8.71568	2.89027e-18	1.88057e-16	Mgst3
ENSMUSG00000031255.13_Sytl4	227.376	-2.79128	0.320607	-8.70624	3.14114e-18	2.03397e-16	Sytl4
ENSMUSG00000027784.10_Ppm1l	2100.15	1.81309	0.208257	8.70605	3.14653e-18	2.03397e-16	Ppm1l
ENSMUSG00000028926.14_Cdk14	75.6489	-2.79692	0.321322	-8.7044	3.19255e-18	2.05702e-16	Cdk14
ENSMUSG00000094627.1_Gm10182	313.746	-1.60285	0.184153	-8.70392	3.20604e-18	2.05902e-16	Gm10182
ENSMUSG00000037415.5_Ranbp10	2846.86	1.59484	0.183364	8.69767	3.38779e-18	2.16873e-16	Ranbp10
ENSMUSG00000041895.14_Wipi1	827.171	1.69068	0.194638	8.6863	3.74431e-18	2.38925e-16	Wipi1
ENSMUSG00000023830.12_Igf2r	2268.03	1.72133	0.198251	8.68259	3.8684e-18	2.46053e-16	Igf2r
ENSMUSG00000037012.17_Hk1	16228.8	1.5657	0.180338	8.68204	3.88735e-18	2.46468e-16	Hk1
ENSMUSG00000022659.12_Gcsam	43.525	-4.14232	0.477249	-8.67958	3.97221e-18	2.51046e-16	Gcsam
ENSMUSG00000030878.10_Cdr2	1012.93	2.42535	0.279543	8.67611	4.09544e-18	2.58013e-16	Cdr2
ENSMUSG00000026421.13_Csrp1	4144.08	-1.19346	0.137621	-8.67209	4.24245e-18	2.66429e-16	Csrp1
ENSMUSG00000041817.12_Fam169a	197.528	2.01526	0.232521	8.66703	4.43552e-18	2.77675e-16	Fam169a
ENSMUSG00000030089.14_Slc41a3	1490.37	2.33773	0.270016	8.65775	4.81156e-18	3.00268e-16	Slc41a3
ENSMUSG00000001665.9_Gstt3	102.78	-2.59524	0.299885	-8.65409	4.96843e-18	3.09086e-16	Gstt3
ENSMUSG00000006386.14_Tek	148.556	-3.25561	0.376342	-8.65066	5.12012e-18	3.17528e-16	Tek
ENSMUSG00000030852.14_Tacc2	112.421	-3.26227	0.377178	-8.64916	5.18815e-18	3.20744e-16	Tacc2
ENSMUSG00000033065.12_Pfkm	3623.18	1.70515	0.197208	8.64647	5.31163e-18	3.27358e-16	Pfkm
ENSMUSG00000039735.14_Fnbp1l	450.368	-2.4768	0.287024	-8.62926	6.17524e-18	3.79405e-16	Fnbp1l
ENSMUSG00000038718.14_Pbx3	475.265	2.10178	0.243729	8.62342	6.49836e-18	3.98025e-16	Pbx3
ENSMUSG00000034881.7_Tbxa2r	54.756	-3.13056	0.363549	-8.6111	7.23619e-18	4.41853e-16	Tbxa2r
ENSMUSG00000026360.8_Rgs2	1674.74	-2.19693	0.255634	-8.59402	8.39764e-18	5.112e-16	Rgs2
ENSMUSG00000024030.6_Abcg1	759.706	-1.75349	0.204168	-8.58846	8.81421e-18	5.34917e-16	Abcg1
ENSMUSG00000064023.3_Klk8	204.865	-3.00795	0.350267	-8.58758	8.88178e-18	5.37375e-16	Klk8
ENSMUSG00000022803.11_Popdc2	57.9344	3.62077	0.422103	8.57794	9.65899e-18	5.82622e-16	Popdc2
ENSMUSG00000038997.4_Asb17	183.084	3.18112	0.371288	8.56779	1.0549e-17	6.34381e-16	Asb17
ENSMUSG00000070730.10_Rmdn3	2655.74	1.86527	0.217751	8.56608	1.07069e-17	6.4193e-16	Rmdn3
ENSMUSG00000029207.15_Apbb2	38.4245	-3.50433	0.409236	-8.5631	1.0987e-17	6.56739e-16	Apbb2
ENSMUSG00000021281.14_Tnfaip2	8378.64	1.71346	0.200278	8.55541	1.17447e-17	6.9992e-16	Tnfaip2
ENSMUSG00000022217.13_Emc9	253.323	2.11183	0.246978	8.55067	1.22377e-17	7.27117e-16	Emc9
ENSMUSG00000066000.11_2610305D13Rik	372.823	2.42068	0.283362	8.5427	1.31122e-17	7.76752e-16	2610305D13Rik
ENSMUSG00000021703.8_Serinc5	3761.99	1.70168	0.199328	8.53709	1.3764e-17	8.12939e-16	Serinc5
ENSMUSG00000049807.15_Arhgap23	1771.91	1.82714	0.214036	8.53662	1.38206e-17	8.13855e-16	Arhgap23
ENSMUSG00000020333.16_Acsl6	667.655	2.63387	0.308793	8.52956	1.46911e-17	8.62562e-16	Acsl6
ENSMUSG00000029470.14_P2rx4	763.731	-1.13446	0.133044	-8.52696	1.50237e-17	8.79487e-16	P2rx4
ENSMUSG00000103529.1_A730089K16Rik	1692.73	2.47801	0.290655	8.52561	1.52011e-17	8.8725e-16	A730089K16Rik
ENSMUSG00000030342.8_Cd9	728.285	-2.04203	0.239872	-8.51297	1.69532e-17	9.86616e-16	Cd9
ENSMUSG00000024588.8_Fech	7489.84	2.51111	0.295018	8.51172	1.7137e-17	9.94396e-16	Fech
ENSMUSG00000045928.1_4933440M02Rik	55.4327	-9.44131	1.10968	-8.50812	1.76777e-17	1.02278e-15	4933440M02Rik
ENSMUSG00000047181.11_Samd14	1923.6	2.34558	0.275845	8.50327	1.84327e-17	1.06336e-15	Samd14
ENSMUSG00000043964.13_Orai3	1269.91	-0.955371	0.112406	-8.49927	1.90794e-17	1.09748e-15	Orai3
ENSMUSG00000053897.14_Slc39a8	2499.07	1.86282	0.219424	8.48961	2.07332e-17	1.18916e-15	Slc39a8
ENSMUSG00000024232.1_Bambi	233.207	-1.64362	0.193889	-8.47711	2.3086e-17	1.32029e-15	Bambi
ENSMUSG00000025495.13_Ptdss2	2881.49	2.12914	0.251392	8.46941	2.46644e-17	1.40651e-15	Ptdss2
ENSMUSG00000006356.9_Crip2	481.343	3.61914	0.427873	8.45844	2.70975e-17	1.54083e-15	Crip2
ENSMUSG00000022415.11_Syngr1	436.312	3.43889	0.406915	8.45111	2.8854e-17	1.63602e-15	Syngr1
ENSMUSG00000079056.11_Kcnip3	283.799	-2.99721	0.354937	-8.44434	3.05775e-17	1.7288e-15	Kcnip3
ENSMUSG00000079547.3_H2-DMb1	469.462	-1.68654	0.199914	-8.43631	3.27504e-17	1.8464e-15	H2-DMb1
ENSMUSG00000025932.13_Eya1	246.473	-3.08092	0.365252	-8.43506	3.31046e-17	1.85582e-15	Eya1
ENSMUSG00000029781.7_Fkbp9	388.927	-2.24044	0.265609	-8.43508	3.30988e-17	1.85582e-15	Fkbp9
ENSMUSG00000035476.8_Tab3	1632.65	1.38492	0.164291	8.42973	3.4647e-17	1.93682e-15	Tab3
ENSMUSG00000030154.9_Klrb1f	358.777	-3.25863	0.386825	-8.42406	3.63659e-17	2.02719e-15	Klrb1f
ENSMUSG00000056025.11_Clca3a1	894.537	2.93509	0.348478	8.42258	3.68272e-17	2.04716e-15	Clca3a1
ENSMUSG00000031074.13_Fgf3	109.39	-5.20819	0.618404	-8.422	3.70125e-17	2.05171e-15	Fgf3
ENSMUSG00000051839.6_Gypa	2959.59	3.45686	0.410914	8.4126	4.01006e-17	2.2167e-15	Gypa
ENSMUSG00000035441.13_Myo1d	2147.43	2.38844	0.284388	8.39855	4.52021e-17	2.49177e-15	Myo1d
ENSMUSG00000030930.12_Chst15	1344.86	-1.11516	0.132817	-8.39621	4.61127e-17	2.53492e-15	Chst15
ENSMUSG00000052730.6_Gm5111	100.587	-3.5814	0.427141	-8.38458	5.09071e-17	2.79075e-15	Gm5111
ENSMUSG00000099775.1_Gm5960	45.6964	-3.67068	0.437867	-8.38309	5.15582e-17	2.81865e-15	Gm5960
ENSMUSG00000030301.16_Ccdc91	475.098	-1.45657	0.173912	-8.37529	5.50862e-17	3.00326e-15	Ccdc91
ENSMUSG00000033174.16_Mgll	596.395	2.36138	0.282407	8.36163	6.18556e-17	3.36308e-15	Mgll
ENSMUSG00000038437.10_Mllt6	606.599	-1.47072	0.176194	-8.34714	6.99368e-17	3.79206e-15	Mllt6
ENSMUSG00000040663.8_Clcf1	87.2689	-2.83401	0.339559	-8.34616	7.05156e-17	3.81303e-15	Clcf1
ENSMUSG00000052364.4_B630019K06Rik	52.6085	-2.67472	0.320546	-8.34426	7.16639e-17	3.86459e-15	B630019K06Rik
ENSMUSG00000030742.6_Lat	153.761	-2.3632	0.283319	-8.34114	7.35794e-17	3.95714e-15	Lat
ENSMUSG00000032089.15_Il10ra	659.988	-2.24559	0.269625	-8.32856	8.18339e-17	4.38917e-15	Il10ra
ENSMUSG00000040855.14_Reps2	990.425	2.19954	0.264225	8.32452	8.46746e-17	4.52929e-15	Reps2
ENSMUSG00000054641.9_Mmrn1	277.411	-3.17001	0.381209	-8.31568	9.12288e-17	4.85627e-15	Mmrn1
ENSMUSG00000027999.14_Pla2g12a	2205.33	2.04926	0.246435	8.31562	9.12769e-17	4.85627e-15	Pla2g12a
ENSMUSG00000035000.8_Dpp4	1505.48	-2.33786	0.281308	-8.31066	9.51708e-17	5.04991e-15	Dpp4
ENSMUSG00000036352.15_Ubac1	5687.9	2.26175	0.272403	8.30293	1.01571e-16	5.37513e-15	Ubac1
ENSMUSG00000037946.10_Fgd3	719.475	-1.24382	0.149911	-8.2971	1.06684e-16	5.63071e-15	Fgd3
ENSMUSG00000031983.6_2310022B05Rik	1178.03	1.85086	0.223277	8.2895	1.13722e-16	5.98627e-15	2310022B05Rik
ENSMUSG00000021690.9_Jmy	2975.59	1.47691	0.178236	8.28629	1.16839e-16	6.13407e-15	Jmy
ENSMUSG00000024670.15_Cd6	33.9559	-5.25195	0.633906	-8.28507	1.1804e-16	6.18076e-15	Cd6
ENSMUSG00000023031.7_Cela1	1186.56	2.60129	0.314159	8.28018	1.22985e-16	6.42274e-15	Cela1
ENSMUSG00000024065.7_Ehd3	141.445	-2.74305	0.332646	-8.24617	1.63547e-16	8.50228e-15	Ehd3
ENSMUSG00000042333.13_Tnfrsf14	1414.24	1.61824	0.196243	8.24609	1.63662e-16	8.50228e-15	Tnfrsf14
ENSMUSG00000035239.6_Neu3	638.284	1.84169	0.223577	8.23739	1.7601e-16	9.11991e-15	Neu3
ENSMUSG00000033688.8_1300017J02Rik	214.133	3.21322	0.391068	8.21652	2.09496e-16	1.08267e-14	1300017J02Rik
ENSMUSG00000055312.2_Them7	37.57	-3.3525	0.408334	-8.2102	2.20828e-16	1.13827e-14	Them7
ENSMUSG00000042757.14_Tmem108	32.8599	-5.3992	0.657717	-8.20901	2.23016e-16	1.14657e-14	Tmem108
ENSMUSG00000020098.6_Pcbd1	77.7488	-2.73102	0.332777	-8.20676	2.27232e-16	1.16522e-14	Pcbd1
ENSMUSG00000042510.7_AA986860	103.383	2.88894	0.352051	8.20603	2.28619e-16	1.16932e-14	AA986860
ENSMUSG00000038119.13_Cdon	75.5316	-2.16808	0.26446	-8.19817	2.44082e-16	1.2452e-14	Cdon
ENSMUSG00000002602.15_Axl	89.9698	-3.04026	0.371092	-8.19273	2.55373e-16	1.29946e-14	Axl
ENSMUSG00000033149.15_Phldb2	34.4915	-4.94046	0.604535	-8.17234	3.02477e-16	1.5352e-14	Phldb2
ENSMUSG00000021589.11_Rhobtb3	705.769	-1.27952	0.156594	-8.17094	3.06002e-16	1.54913e-14	Rhobtb3
ENSMUSG00000018001.17_Cyth3	5459.75	2.28218	0.279353	8.16951	3.09638e-16	1.56356e-14	Cyth3
ENSMUSG00000062729.10_Ppox	2516.2	2.59413	0.317583	8.16836	3.1261e-16	1.57455e-14	Ppox
ENSMUSG00000001435.13_Col18a1	108.241	2.25674	0.276333	8.16677	3.16768e-16	1.59146e-14	Col18a1
ENSMUSG00000055538.7_Zcchc24	126.355	-3.27347	0.400937	-8.16455	3.22629e-16	1.61681e-14	Zcchc24
ENSMUSG00000019960.7_Dusp6	744.311	-1.66619	0.204296	-8.15575	3.47031e-16	1.73472e-14	Dusp6
ENSMUSG00000033542.12_Arhgef5	244.892	-2.64064	0.32383	-8.15439	3.50946e-16	1.74988e-14	Arhgef5
ENSMUSG00000022324.13_Matn2	156.434	-2.42125	0.297486	-8.13902	3.98496e-16	1.98199e-14	Matn2
ENSMUSG00000045216.7_Hs6st1	2870.96	1.89704	0.233158	8.13629	4.07565e-16	2.02203e-14	Hs6st1
ENSMUSG00000034765.6_Dusp5	212.855	-2.68892	0.330767	-8.12936	4.3155e-16	2.13569e-14	Dusp5
ENSMUSG00000024245.4_Tmem178	37.9124	-8.89274	1.09434	-8.12613	4.43222e-16	2.18799e-14	Tmem178
ENSMUSG00000043190.12_Rfesd	1807.73	2.40646	0.296281	8.12222	4.57743e-16	2.25407e-14	Rfesd
ENSMUSG00000002346.15_Slc25a42	211.178	2.10528	0.25982	8.10283	5.36946e-16	2.63755e-14	Slc25a42
ENSMUSG00000079037.8_Prnp	655.01	2.86028	0.353067	8.10125	5.43952e-16	2.66537e-14	Prnp
ENSMUSG00000024726.9_2410127L17Rik	2403.19	1.36888	0.168979	8.10088	5.45646e-16	2.66708e-14	2410127L17Rik
ENSMUSG00000037887.10_Dusp8	86.9302	5.85016	0.723337	8.08775	6.07777e-16	2.96347e-14	Dusp8
ENSMUSG00000051022.7_Hs3st1	32.1718	-3.91428	0.48446	-8.07968	6.49372e-16	3.15853e-14	Hs3st1
ENSMUSG00000017132.16_Cyth1	1104.68	-1.29831	0.160758	-8.07619	6.68215e-16	3.24223e-14	Cyth1
ENSMUSG00000032869.14_Psmf1	2339.96	1.42879	0.176964	8.07394	6.80666e-16	3.28658e-14	Psmf1
ENSMUSG00000031765.7_Mt1	2601.3	2.63112	0.325867	8.07421	6.79131e-16	3.28658e-14	Mt1
ENSMUSG00000032028.14_Nxpe2	3264.41	2.57607	0.319235	8.06949	7.05898e-16	3.40013e-14	Nxpe2
ENSMUSG00000026028.11_Trak2	7332.82	1.73282	0.214803	8.06701	7.20422e-16	3.46169e-14	Trak2
ENSMUSG00000025077.12_Dclre1a	1966.03	1.49812	0.185959	8.05618	7.87145e-16	3.77316e-14	Dclre1a
ENSMUSG00000027890.16_Gstm4	292.801	-1.78157	0.221164	-8.05544	7.91951e-16	3.78705e-14	Gstm4
ENSMUSG00000016382.14_Pls3	109.1	-2.52049	0.312906	-8.05512	7.94003e-16	3.78774e-14	Pls3
ENSMUSG00000020669.14_Sh3yl1	88.0359	2.79503	0.347112	8.05224	8.12903e-16	3.8686e-14	Sh3yl1
ENSMUSG00000026116.10_Tmem131	4872.46	1.24691	0.155401	8.02379	1.0253e-15	4.86774e-14	Tmem131
ENSMUSG00000029650.9_Slc46a3	779.196	2.42938	0.302809	8.02282	1.03344e-15	4.89465e-14	Slc46a3
ENSMUSG00000031101.6_Sash3	3603.56	-1.1185	0.139438	-8.02148	1.04477e-15	4.93653e-14	Sash3
ENSMUSG00000032470.15_Mras	34.5781	-4.03982	0.504054	-8.01465	1.10447e-15	5.19389e-14	Mras
ENSMUSG00000029601.12_Iqcd	98.1047	2.88768	0.360293	8.01482	1.10301e-15	5.19389e-14	Iqcd
ENSMUSG00000033187.7_BC016579	48.7175	-3.06702	0.382746	-8.0132	1.11761e-15	5.24326e-14	BC016579
ENSMUSG00000021108.16_Prkch	513.315	-2.58165	0.322446	-8.00644	1.18081e-15	5.52667e-14	Prkch
ENSMUSG00000023087.14_Ccrn4l	2065.34	1.96277	0.245224	8.00397	1.20472e-15	5.62532e-14	Ccrn4l
ENSMUSG00000011263.14_Exoc3l2	61.986	-3.46354	0.432774	-8.00311	1.21315e-15	5.6514e-14	Exoc3l2
ENSMUSG00000040836.14_Gpr161	71.191	-2.26907	0.283897	-7.9926	1.32118e-15	6.14025e-14	Gpr161
ENSMUSG00000029716.12_Tfr2	3538.35	1.8226	0.228602	7.97281	1.55112e-15	7.19206e-14	Tfr2
ENSMUSG00000097157.1_Gm26512	42.9074	-3.52097	0.441873	-7.96829	1.60879e-15	7.44204e-14	Gm26512
ENSMUSG00000074652.3_Myh7b	62.6193	5.04876	0.634522	7.95678	1.7657e-15	8.14891e-14	Myh7b
ENSMUSG00000041617.9_Ccdc74a	75.838	3.54744	0.446133	7.95152	1.84234e-15	8.48289e-14	Ccdc74a
ENSMUSG00000029304.13_Spp1	51.1064	-3.31205	0.416575	-7.95066	1.85521e-15	8.52237e-14	Spp1
ENSMUSG00000030207.14_8430419L09Rik	3382.1	1.8533	0.233293	7.94408	1.95636e-15	8.95096e-14	8430419L09Rik
ENSMUSG00000001542.6_Ell2	2149.72	1.87655	0.236222	7.94401	1.95753e-15	8.95096e-14	Ell2
ENSMUSG00000017978.17_Cadps2	32.3748	-3.53975	0.445898	-7.93847	2.04692e-15	9.3382e-14	Cadps2
ENSMUSG00000014859.8_E2f4	5321.37	1.52205	0.191751	7.93762	2.06097e-15	9.3807e-14	E2f4
ENSMUSG00000041921.15_Metap1d	1170.39	1.41992	0.178893	7.93728	2.0667e-15	9.38527e-14	Metap1d
ENSMUSG00000095930.1_Nim1k	78.774	-2.8335	0.357057	-7.9357	2.09315e-15	9.48369e-14	Nim1k
ENSMUSG00000031239.5_Itm2a	107.682	-1.81595	0.229127	-7.92555	2.27144e-15	1.02681e-13	Itm2a
ENSMUSG00000107842.1_RP23-435I16.3	43.951	4.38033	0.552941	7.92188	2.33953e-15	1.05518e-13	RP23-435I16.3
ENSMUSG00000039232.10_Stx11	650.782	1.46978	0.185592	7.9194	2.38651e-15	1.07393e-13	Stx11
ENSMUSG00000029153.10_Ociad2	178.033	-1.63727	0.207501	-7.89042	3.01162e-15	1.35216e-13	Ociad2
ENSMUSG00000055413.12_H2-Q5	252.673	1.94463	0.246615	7.88527	3.13853e-15	1.40596e-13	H2-Q5
ENSMUSG00000032374.13_Plod2	108.772	-1.96315	0.249018	-7.88358	3.18138e-15	1.42195e-13	Plod2
ENSMUSG00000048752.6_Prss50	707.217	1.92891	0.244934	7.8752	3.40186e-15	1.51708e-13	Prss50
ENSMUSG00000019842.6_Traf3ip2	141.87	-2.53573	0.322001	-7.87492	3.40965e-15	1.51714e-13	Traf3ip2
ENSMUSG00000032238.16_Rora	162.851	-3.17319	0.403583	-7.86254	3.76412e-15	1.67112e-13	Rora
ENSMUSG00000037754.12_Ppp1r16b	111.356	-2.17941	0.277376	-7.85722	3.92766e-15	1.73983e-13	Ppp1r16b
ENSMUSG00000028496.16_Mllt3	2856.95	1.86058	0.23685	7.85553	3.98069e-15	1.7594e-13	Mllt3
ENSMUSG00000075704.15_Txnrd2	1910.13	1.61105	0.205133	7.85367	4.04047e-15	1.78185e-13	Txnrd2
ENSMUSG00000010406.10_Mrpl52	1287.86	1.60353	0.204391	7.84542	4.31503e-15	1.89871e-13	Mrpl52
ENSMUSG00000033910.12_Gucy1a3	136.273	-3.09776	0.394968	-7.84305	4.39739e-15	1.93067e-13	Gucy1a3
ENSMUSG00000036863.10_Syde2	408.505	-1.89733	0.241964	-7.84136	4.457e-15	1.95252e-13	Syde2
ENSMUSG00000022797.14_Tfrc	65093.3	2.75538	0.351411	7.84091	4.47291e-15	1.95517e-13	Tfrc
ENSMUSG00000027883.14_Gpsm2	3001.1	2.07969	0.265352	7.83746	4.59734e-15	2.00515e-13	Gpsm2
ENSMUSG00000025889.12_Snca	338.822	2.87959	0.367439	7.83693	4.61702e-15	2.00931e-13	Snca
ENSMUSG00000061878.14_Sphk1	3038.16	2.65916	0.339423	7.83433	4.71339e-15	2.04677e-13	Sphk1
ENSMUSG00000026223.14_Itm2c	1594.43	-1.42581	0.182276	-7.82226	5.18824e-15	2.24805e-13	Itm2c
ENSMUSG00000024892.14_Pcx	732.323	2.48982	0.318737	7.81154	5.64943e-15	2.44255e-13	Pcx
ENSMUSG00000034731.9_Dgkh	32.7172	-3.42703	0.439051	-7.80555	5.92446e-15	2.55589e-13	Dgkh
ENSMUSG00000026072.11_Il1r1	622.169	-1.71329	0.219527	-7.80447	5.97502e-15	2.57211e-13	Il1r1
ENSMUSG00000036775.11_Decr2	313.871	-1.2695	0.162909	-7.79273	6.55782e-15	2.81688e-13	Decr2
ENSMUSG00000024910.4_Ctsw	41.5522	-2.8378	0.364397	-7.78766	6.82591e-15	2.9257e-13	Ctsw
ENSMUSG00000021102.3_Glrx5	2812.07	1.78565	0.229369	7.78506	6.96789e-15	2.98013e-13	Glrx5
ENSMUSG00000029635.14_Cdk8	2656.04	1.01944	0.131079	7.77734	7.40647e-15	3.16089e-13	Cdk8
ENSMUSG00000022091.5_Sorbs3	74.3159	-2.99999	0.386044	-7.77112	7.77951e-15	3.31297e-13	Sorbs3
ENSMUSG00000039798.2_2600006K01Rik	91.2289	3.155	0.407088	7.75016	9.17746e-15	3.89993e-13	2600006K01Rik
ENSMUSG00000105705.1_RP23-92D22.3	54.7336	-4.0102	0.518093	-7.7403	9.91793e-15	4.20235e-13	RP23-92D22.3
ENSMUSG00000104348.1_Gm37691	38.4386	-3.19364	0.412608	-7.74013	9.93149e-15	4.20235e-13	Gm37691
ENSMUSG00000053063.10_Clec12a	6710.06	-3.04696	0.393848	-7.7364	1.02271e-14	4.31821e-13	Clec12a
ENSMUSG00000028684.13_Urod	4812.86	1.87434	0.242461	7.73048	1.0714e-14	4.5142e-13	Urod
ENSMUSG00000018983.9_E2f2	3032.92	2.22104	0.287368	7.72892	1.08466e-14	4.55534e-13	E2f2
ENSMUSG00000048827.10_Pkd1l3	481.144	3.27847	0.424189	7.72879	1.08575e-14	4.55534e-13	Pkd1l3
ENSMUSG00000084862.1_Gm16278	64.5127	2.28684	0.29601	7.72554	1.11378e-14	4.66308e-13	Gm16278
ENSMUSG00000041920.13_Slc16a6	4124.27	1.66422	0.215426	7.72526	1.11623e-14	4.66347e-13	Slc16a6
ENSMUSG00000020231.14_Dip2a	179.994	-1.59474	0.206491	-7.72303	1.13597e-14	4.73597e-13	Dip2a
ENSMUSG00000063077.13_Kif1b	1114.99	-1.61162	0.20874	-7.72071	1.15679e-14	4.8127e-13	Kif1b
ENSMUSG00000034449.7_Dhrs11	1101.76	2.17532	0.281879	7.71723	1.18886e-14	4.93577e-13	Dhrs11
ENSMUSG00000086429.8_Gt(ROSA)26Sor	464.159	2.23247	0.289597	7.70886	1.26943e-14	5.25926e-13	Gt(ROSA)26Sor
ENSMUSG00000023571.4_Fam132a	3162.27	1.75481	0.227822	7.70252	1.33407e-14	5.51554e-13	Fam132a
ENSMUSG00000018566.13_Slc2a4	86.0621	5.36085	0.696651	7.69517	1.41311e-14	5.83017e-13	Slc2a4
ENSMUSG00000024663.16_Rab3il1	682.286	2.09281	0.271988	7.69449	1.42057e-14	5.8488e-13	Rab3il1
ENSMUSG00000032766.9_Gng11	66.9352	-3.40298	0.442923	-7.68302	1.55378e-14	6.38401e-13	Gng11
ENSMUSG00000046916.8_Myct1	289.725	-2.25118	0.293216	-7.67756	1.62148e-14	6.64841e-13	Myct1
ENSMUSG00000041231.14_Ublcp1	1531.28	2.16795	0.282608	7.67123	1.70351e-14	6.97035e-13	Ublcp1
ENSMUSG00000027002.12_Nckap1	1810.43	1.90108	0.248127	7.66172	1.83456e-14	7.49113e-13	Nckap1
ENSMUSG00000034317.13_Trim59	3068.25	1.20943	0.157917	7.65866	1.87876e-14	7.65584e-13	Trim59
ENSMUSG00000072966.10_Gprasp2	66.3865	-2.99434	0.391137	-7.65549	1.92579e-14	7.8314e-13	Gprasp2
ENSMUSG00000004655.5_Aqp1	17606.6	2.00715	0.262297	7.65223	1.97526e-14	8.01616e-13	Aqp1
ENSMUSG00000064032.2_Gm10143	238.406	1.8335	0.239797	7.64604	2.07261e-14	8.39407e-13	Gm10143
ENSMUSG00000022440.8_C1qtnf6	65.2973	-3.31856	0.434169	-7.64346	2.11456e-14	8.53895e-13	C1qtnf6
ENSMUSG00000035109.13_Shc4	108.454	2.5446	0.332919	7.64332	2.11699e-14	8.53895e-13	Shc4
ENSMUSG00000034485.9_Uaca	77.4442	-3.70015	0.484475	-7.63744	2.21587e-14	8.91966e-13	Uaca
ENSMUSG00000026012.2_Cd28	98.0803	-3.06855	0.402605	-7.62174	2.50279e-14	1.00542e-12	Cd28
ENSMUSG00000009418.14_Nav1	419.852	-3.58456	0.470611	-7.61684	2.5997e-14	1.04224e-12	Nav1
ENSMUSG00000029469.13_Ift81	123.681	-1.93875	0.254545	-7.61655	2.60552e-14	1.04247e-12	Ift81
ENSMUSG00000018509.7_Cenpv	783.788	1.59543	0.209485	7.61598	2.61701e-14	1.04496e-12	Cenpv
ENSMUSG00000030785.7_Cox6a2	33.4341	-4.86808	0.639223	-7.61562	2.62434e-14	1.04578e-12	Cox6a2
ENSMUSG00000049866.11_Arl4c	370.593	-2.41992	0.317798	-7.61465	2.64404e-14	1.05152e-12	Arl4c
ENSMUSG00000001865.2_Cpa3	5372.76	-1.57126	0.206355	-7.61435	2.65024e-14	1.05188e-12	Cpa3
ENSMUSG00000019838.10_Slc16a10	3657.47	0.980911	0.128842	7.61327	2.67254e-14	1.05861e-12	Slc16a10
ENSMUSG00000025340.13_Rabgef1	1734.54	1.46422	0.192441	7.60867	2.76935e-14	1.09478e-12	Rabgef1
ENSMUSG00000047766.14_Lrrc49	269.734	-2.1225	0.279037	-7.60652	2.81575e-14	1.1109e-12	Lrrc49
ENSMUSG00000048970.9_C1galt1c1	1102.7	-1.2813	0.168527	-7.60293	2.89508e-14	1.13994e-12	C1galt1c1
ENSMUSG00000041528.14_Rnf123	3086.24	1.60357	0.211006	7.59963	2.96983e-14	1.16706e-12	Rnf123
ENSMUSG00000031196.12_F8	275.683	1.90662	0.251161	7.59121	3.16926e-14	1.24296e-12	F8
ENSMUSG00000031520.5_Vegfc	37.1519	-3.26664	0.430499	-7.58802	3.24838e-14	1.27148e-12	Vegfc
ENSMUSG00000029178.13_Klf3	3202.98	1.41996	0.187163	7.58677	3.27976e-14	1.28124e-12	Klf3
ENSMUSG00000051650.10_B3gnt2	1305.43	-1.42334	0.187864	-7.57647	3.55087e-14	1.38442e-12	B3gnt2
ENSMUSG00000034574.9_Daam1	4519.01	1.96247	0.259304	7.56824	3.7832e-14	1.47211e-12	Daam1
ENSMUSG00000024617.15_Camk2a	188.952	-2.93639	0.38804	-7.56723	3.81263e-14	1.48066e-12	Camk2a
ENSMUSG00000031974.8_Abcb10	7575.88	2.02026	0.267825	7.54319	4.58627e-14	1.77763e-12	Abcb10
ENSMUSG00000034206.14_Polq	4186.56	1.07191	0.142112	7.54275	4.60175e-14	1.78015e-12	Polq
ENSMUSG00000062995.11_Ica1	439.315	-2.88744	0.38317	-7.53566	4.85879e-14	1.87593e-12	Ica1
ENSMUSG00000024921.15_Smarca2	1794.49	-1.13163	0.150208	-7.53373	4.93117e-14	1.90018e-12	Smarca2
ENSMUSG00000023045.11_Soat2	322.509	1.81248	0.240675	7.53082	5.04231e-14	1.93924e-12	Soat2
ENSMUSG00000047407.16_Tgif1	1404.24	-1.1384	0.151181	-7.53003	5.07295e-14	1.94725e-12	Tgif1
ENSMUSG00000018398.17_Sept8	6029.61	1.58916	0.211109	7.5277	5.16424e-14	1.97846e-12	Sept8
ENSMUSG00000036053.15_Fmnl2	420.927	-2.22193	0.295185	-7.52724	5.18243e-14	1.97857e-12	Fmnl2
ENSMUSG00000104763.1_RP24-285A14.1	48.5746	5.436	0.722182	7.52719	5.18447e-14	1.97857e-12	RP24-285A14.1
ENSMUSG00000020309.6_Chac2	476.64	2.46538	0.327754	7.52204	5.39267e-14	2.05408e-12	Chac2
ENSMUSG00000037124.6_Trim58	189.289	1.93042	0.257132	7.50748	6.0275e-14	2.29149e-12	Trim58
ENSMUSG00000028243.5_Ubxn2b	1916.69	1.55128	0.206694	7.50523	6.13215e-14	2.32682e-12	Ubxn2b
ENSMUSG00000050377.7_Il31ra	397.5	-2.82265	0.376132	-7.50442	6.17001e-14	2.33671e-12	Il31ra
ENSMUSG00000031736.9_Crnde	100.02	2.59132	0.345568	7.49871	6.44473e-14	2.43611e-12	Crnde
ENSMUSG00000001380.6_Hars	7709.48	1.31306	0.175137	7.49737	6.51113e-14	2.45653e-12	Hars
ENSMUSG00000052062.13_Pard3b	230.454	-2.5268	0.337115	-7.49537	6.61116e-14	2.48953e-12	Pard3b
ENSMUSG00000011257.18_Pabpc4	14322.7	1.06376	0.141934	7.49476	6.64187e-14	2.49636e-12	Pabpc4
ENSMUSG00000024334.8_H2-Oa	161.525	-2.03762	0.27189	-7.49427	6.66661e-14	2.50092e-12	H2-Oa
ENSMUSG00000021048.6_Mthfd1	15278	1.27841	0.170725	7.4881	6.98802e-14	2.61655e-12	Mthfd1
ENSMUSG00000037126.14_Psd	76.1238	2.65976	0.355344	7.48503	7.15333e-14	2.67341e-12	Psd
ENSMUSG00000037944.8_Ccr7	36.3373	-3.17919	0.424799	-7.48398	7.21025e-14	2.68961e-12	Ccr7
ENSMUSG00000095687.1_Rnaset2a	830.68	-1.66943	0.223314	-7.47568	7.68047e-14	2.85964e-12	Rnaset2a
ENSMUSG00000025780.7_Itih5	1020.6	-2.63175	0.35227	-7.47082	7.96943e-14	2.96167e-12	Itih5
ENSMUSG00000027452.10_Acss1	5459.95	1.5534	0.208126	7.46372	8.41106e-14	3.11995e-12	Acss1
ENSMUSG00000064368.1_mt-Nd6	2819.41	0.829753	0.111363	7.45092	9.2693e-14	3.43189e-12	mt-Nd6
ENSMUSG00000052914.4_Cyp2j6	171.434	-2.7492	0.369621	-7.43789	1.0231e-13	3.7809e-12	Cyp2j6
ENSMUSG00000031162.13_Gata1	3990.27	1.9018	0.255772	7.43552	1.04154e-13	3.84189e-12	Gata1
ENSMUSG00000027636.10_Sla2	126.077	-1.66167	0.223494	-7.43498	1.04585e-13	3.85063e-12	Sla2
ENSMUSG00000035769.8_Xylb	246.418	1.21568	0.163614	7.43019	1.08438e-13	3.98509e-12	Xylb
ENSMUSG00000026203.15_Dnajb2	445.493	2.03896	0.274708	7.42228	1.15119e-13	4.2228e-12	Dnajb2
ENSMUSG00000031714.8_Gab1	966.518	1.1846	0.159618	7.42148	1.1582e-13	4.24069e-12	Gab1
ENSMUSG00000029217.15_Tec	1001.45	-1.65412	0.222911	-7.42053	1.16651e-13	4.26325e-12	Tec
ENSMUSG00000027215.12_Cd82	2314.31	1.5048	0.202903	7.41634	1.20403e-13	4.39226e-12	Cd82
ENSMUSG00000028214.12_Gem	80.3409	-2.20875	0.298069	-7.41019	1.2612e-13	4.59238e-12	Gem
ENSMUSG00000079710.8_Gm3448	92.3349	3.68091	0.496806	7.40915	1.27109e-13	4.61994e-12	Gm3448
ENSMUSG00000025959.12_Klf7	311.91	-1.25345	0.169414	-7.39874	1.37479e-13	4.97859e-12	Klf7
ENSMUSG00000025161.15_Slc16a3	1061.38	2.77583	0.375169	7.39888	1.37335e-13	4.97859e-12	Slc16a3
ENSMUSG00000010154.6_Spire2	162.76	2.78819	0.377228	7.39126	1.4544e-13	5.25731e-12	Spire2
ENSMUSG00000017405.13_Nek8	426.998	1.8345	0.248678	7.377	1.61893e-13	5.8414e-12	Nek8
ENSMUSG00000103313.1_Gm38357	223.262	2.53064	0.34334	7.37066	1.69783e-13	6.11498e-12	Gm38357
ENSMUSG00000049536.5_Tceal1	40.5783	-3.15177	0.427754	-7.36819	1.72959e-13	6.21805e-12	Tceal1
ENSMUSG00000050549.8_5730508B09Rik	1706.27	1.99607	0.270995	7.36572	1.762e-13	6.32312e-12	5730508B09Rik
ENSMUSG00000005803.13_Sqrdl	489.192	-1.78471	0.242481	-7.36021	1.83622e-13	6.57757e-12	Sqrdl
ENSMUSG00000026358.12_Rgs1	857.952	-1.90543	0.258995	-7.35701	1.88078e-13	6.72505e-12	Rgs1
ENSMUSG00000035615.11_Frmpd1	41.4306	4.43783	0.603237	7.3567	1.88516e-13	6.72861e-12	Frmpd1
ENSMUSG00000028402.16_Mpdz	28.1189	-5.66654	0.770615	-7.35327	1.93421e-13	6.89127e-12	Mpdz
ENSMUSG00000032058.13_Ppp2r1b	10120.5	1.74146	0.236942	7.34972	1.98615e-13	7.06365e-12	Ppp2r1b
ENSMUSG00000032258.14_Lca5	78.3409	-1.87168	0.254737	-7.3475	2.01944e-13	7.16919e-12	Lca5
ENSMUSG00000024544.8_Ldlrad4	209.734	-2.16628	0.294888	-7.34612	2.04042e-13	7.23074e-12	Ldlrad4
ENSMUSG00000066621.11_Tecpr1	255.539	-1.63165	0.222183	-7.34372	2.07739e-13	7.34864e-12	Tecpr1
ENSMUSG00000026815.13_Gfi1b	2860.16	2.15126	0.293034	7.34132	2.1149e-13	7.46801e-12	Gfi1b
ENSMUSG00000030122.11_Ptms	181.132	-2.16908	0.295531	-7.33959	2.14251e-13	7.55206e-12	Ptms
ENSMUSG00000035829.12_Ppp1r26	101.898	-3.06397	0.417746	-7.33452	2.22509e-13	7.82925e-12	Ppp1r26
ENSMUSG00000024242.13_Map4k3	304.213	-1.44862	0.19764	-7.32956	2.30916e-13	8.11068e-12	Map4k3
ENSMUSG00000034164.16_Emid1	120.582	-2.24072	0.3058	-7.32743	2.34608e-13	8.22577e-12	Emid1
ENSMUSG00000025351.12_Cd63	1743.96	-2.51814	0.343695	-7.32667	2.35942e-13	8.25797e-12	Cd63
ENSMUSG00000102496.1_Gm36989	173.012	2.0238	0.276326	7.32398	2.4072e-13	8.41038e-12	Gm36989
ENSMUSG00000027562.11_Car2	33710.3	2.04077	0.27889	7.31745	2.52722e-13	8.81419e-12	Car2
ENSMUSG00000020668.9_Kif3c	276.939	-1.65047	0.22558	-7.31656	2.54402e-13	8.85721e-12	Kif3c
ENSMUSG00000044072.13_Eml6	130.518	-1.69446	0.231643	-7.31497	2.57447e-13	8.94752e-12	Eml6
ENSMUSG00000046532.7_Ar	28.6371	-6.0144	0.82228	-7.3143	2.58731e-13	8.96077e-12	Ar
ENSMUSG00000025007.12_Aldh18a1	5746.19	0.897175	0.12266	7.31434	2.58645e-13	8.96077e-12	Aldh18a1
ENSMUSG00000006720.15_Zfp184	337.382	-2.07291	0.283475	-7.31248	2.62251e-13	9.06685e-12	Zfp184
ENSMUSG00000027663.11_Zmat3	356.526	2.04151	0.279242	7.31091	2.65349e-13	9.158e-12	Zmat3
ENSMUSG00000001497.17_Pax9	53.9448	2.37852	0.325485	7.30763	2.71899e-13	9.36778e-12	Pax9
ENSMUSG00000024109.17_Nrxn1	232.836	-2.36124	0.323194	-7.30598	2.75257e-13	9.46704e-12	Nrxn1
ENSMUSG00000039578.15_Ccser1	29.6404	-4.19159	0.573922	-7.30341	2.8057e-13	9.63306e-12	Ccser1
ENSMUSG00000046997.5_Spsb4	21.5788	-8.07979	1.10676	-7.30041	2.86897e-13	9.8333e-12	Spsb4
ENSMUSG00000024766.13_Lipo1	435.436	-1.64981	0.226007	-7.2998	2.88197e-13	9.86081e-12	Lipo1
ENSMUSG00000004383.16_Large	163.193	-3.17533	0.43502	-7.29927	2.89339e-13	9.88284e-12	Large
ENSMUSG00000029299.13_Abcg3	166.013	1.73816	0.238206	7.29687	2.94541e-13	1.00432e-11	Abcg3
ENSMUSG00000026589.13_Sec16b	41.984	-3.25767	0.446721	-7.2924	3.04485e-13	1.03645e-11	Sec16b
ENSMUSG00000022468.10_Endou	37.3041	-3.97282	0.544859	-7.29145	3.0663e-13	1.04196e-11	Endou
ENSMUSG00000097331.1_F420014N23Rik	112.979	2.03823	0.279584	7.29021	3.09467e-13	1.04981e-11	F420014N23Rik
ENSMUSG00000045594.9_Glb1	2045.79	-1.38665	0.190459	-7.28059	3.32353e-13	1.12552e-11	Glb1
ENSMUSG00000074037.3_Mc1r	73.9048	2.67351	0.367262	7.27956	3.34913e-13	1.13226e-11	Mc1r
ENSMUSG00000024253.8_Dync2li1	87.7284	-1.96156	0.269508	-7.2783	3.38049e-13	1.14092e-11	Dync2li1
ENSMUSG00000022816.10_Fstl1	69.9261	-2.52837	0.347548	-7.27489	3.46709e-13	1.16816e-11	Fstl1
ENSMUSG00000060279.12_Ap2a1	3974.02	1.67098	0.229774	7.27231	3.5339e-13	1.18865e-11	Ap2a1
ENSMUSG00000026494.11_Kif26b	66.7237	-2.03526	0.280257	-7.26212	3.8108e-13	1.27962e-11	Kif26b
ENSMUSG00000050315.12_Synpo2	58.5711	-3.34737	0.461493	-7.25335	4.06591e-13	1.36297e-11	Synpo2
ENSMUSG00000031532.5_Saraf	2657.45	-0.86883	0.119887	-7.24706	4.25906e-13	1.42531e-11	Saraf
ENSMUSG00000029869.7_Ephb6	93.2583	-2.23462	0.30836	-7.24679	4.26777e-13	1.42582e-11	Ephb6
ENSMUSG00000041797.7_Abca9	172.07	-3.58057	0.494269	-7.24417	4.35103e-13	1.4512e-11	Abca9
ENSMUSG00000042216.12_Sgsm1	64.503	-3.39101	0.46814	-7.24358	4.36991e-13	1.45505e-11	Sgsm1
ENSMUSG00000020541.11_Tom1l1	1240.48	1.71275	0.236533	7.24107	4.45155e-13	1.47975e-11	Tom1l1
ENSMUSG00000093769.3_Hist2h3c1	77.0507	9.56119	1.32103	7.23769	4.56375e-13	1.51451e-11	Hist2h3c1
ENSMUSG00000040690.14_Col16a1	25.4676	-4.80866	0.664975	-7.23134	4.78259e-13	1.58409e-11	Col16a1
ENSMUSG00000023960.12_Enpp5	387.916	-1.62865	0.225227	-7.23114	4.78939e-13	1.58409e-11	Enpp5
ENSMUSG00000023972.9_Ptk7	353.283	-2.44	0.337462	-7.23045	4.81405e-13	1.5896e-11	Ptk7
ENSMUSG00000000804.13_Usp32	4700.16	1.75738	0.243098	7.2291	4.86199e-13	1.60276e-11	Usp32
ENSMUSG00000028683.13_Eif2b3	2088.05	1.12902	0.156269	7.22487	5.01589e-13	1.65075e-11	Eif2b3
ENSMUSG00000067768.11_Xlr4b	225.912	-1.96545	0.272082	-7.22376	5.0571e-13	1.66156e-11	Xlr4b
ENSMUSG00000075289.4_Carns1	69.2366	-2.07964	0.287982	-7.22142	5.14471e-13	1.68755e-11	Carns1
ENSMUSG00000021338.16_Lrrc16a	142.161	-2.16596	0.300009	-7.21967	5.2115e-13	1.70664e-11	Lrrc16a
ENSMUSG00000072955.12_Tmsb15l	116.361	-2.18584	0.303	-7.214	5.43319e-13	1.7763e-11	Tmsb15l
ENSMUSG00000051329.12_Nup160	7236.59	0.798063	0.110726	7.20757	5.69591e-13	1.85913e-11	Nup160
ENSMUSG00000061175.10_Fnip2	2164.21	1.03974	0.144313	7.20477	5.8144e-13	1.89469e-11	Fnip2
ENSMUSG00000040415.14_Dtx3	1122.83	1.29153	0.179311	7.20271	5.90268e-13	1.92031e-11	Dtx3
ENSMUSG00000063952.14_Brpf3	806.533	1.71198	0.237699	7.20231	5.91994e-13	1.92277e-11	Brpf3
ENSMUSG00000022270.14_Fam134b	961.923	-1.57814	0.21915	-7.20119	5.96877e-13	1.93546e-11	Fam134b
ENSMUSG00000039361.9_Picalm	13009.8	1.58557	0.220359	7.19541	6.22728e-13	2.01599e-11	Picalm
ENSMUSG00000044550.10_Tceal3	20.2794	-7.98949	1.11086	-7.19219	6.37616e-13	2.06083e-11	Tceal3
ENSMUSG00000022636.12_Alcam	717.635	-2.28136	0.317252	-7.19101	6.43144e-13	2.07532e-11	Alcam
ENSMUSG00000079057.3_Cyp4v3	428.135	-1.91022	0.265889	-7.18427	6.75665e-13	2.17671e-11	Cyp4v3
ENSMUSG00000038745.14_Nlrp6	130.87	4.83276	0.673457	7.17605	7.17524e-13	2.30782e-11	Nlrp6
ENSMUSG00000056481.6_Cd248	57.5199	3.31634	0.462573	7.16932	7.537e-13	2.42026e-11	Cd248
ENSMUSG00000097347.1_Gm17275	1685.9	1.71736	0.239852	7.16007	8.06338e-13	2.5851e-11	Gm17275
ENSMUSG00000040455.16_Usp45	3696.58	1.54325	0.215565	7.15909	8.12115e-13	2.59942e-11	Usp45
ENSMUSG00000034028.14_Cd226	37.434	-2.94537	0.412089	-7.14741	8.84278e-13	2.82584e-11	Cd226
ENSMUSG00000044080.9_S100a1	378.365	-1.95102	0.273093	-7.14416	9.05488e-13	2.88897e-11	S100a1
ENSMUSG00000032185.13_Carm1	3190.4	1.01334	0.141851	7.1437	9.085e-13	2.89393e-11	Carm1
ENSMUSG00000029204.6_Rhoh	1135.82	-1.12802	0.157959	-7.14125	9.24879e-13	2.94138e-11	Rhoh
ENSMUSG00000076757.9_Tcrg-C4	21.1887	-8.05329	1.12795	-7.13977	9.34879e-13	2.96836e-11	Tcrg-C4
ENSMUSG00000073542.2_Cep76	2898.96	1.34245	0.188029	7.13955	9.36354e-13	2.96836e-11	Cep76
ENSMUSG00000052369.7_Tmem106c	774.3	-1.21171	0.169812	-7.13556	9.63911e-13	3.05085e-11	Tmem106c
ENSMUSG00000025885.17_Myo5b	81.7768	3.28249	0.460193	7.13286	9.83069e-13	3.10653e-11	Myo5b
ENSMUSG00000031997.8_Trpc6	66.8623	-3.26041	0.457199	-7.13127	9.94453e-13	3.13751e-11	Trpc6
ENSMUSG00000004319.14_Clcn3	5326.97	1.65848	0.232605	7.13003	1.00345e-12	3.16088e-11	Clcn3
ENSMUSG00000056888.10_Glipr1	3880.88	-2.16467	0.303925	-7.12239	1.06074e-12	3.33605e-11	Glipr1
ENSMUSG00000036853.5_Mcoln3	23.17	-4.67918	0.657214	-7.11972	1.08148e-12	3.39587e-11	Mcoln3
ENSMUSG00000020300.13_Cpeb4	1453.93	2.35098	0.330718	7.10872	1.17121e-12	3.67181e-11	Cpeb4
ENSMUSG00000020376.15_Rnf130	4251.63	-1.19487	0.168178	-7.10481	1.20492e-12	3.77154e-11	Rnf130
ENSMUSG00000097290.6_1300002E11Rik	532.615	2.1411	0.301448	7.1027	1.22339e-12	3.82333e-11	1300002E11Rik
ENSMUSG00000026955.12_Sapcd2	794.292	1.59101	0.224122	7.09887	1.25781e-12	3.92472e-11	Sapcd2
ENSMUSG00000023809.9_Rps6ka2	741.069	-3.07916	0.433783	-7.09837	1.26235e-12	3.93272e-11	Rps6ka2
ENSMUSG00000026483.12_Fam129a	1606.23	-1.5364	0.216473	-7.09742	1.27104e-12	3.95358e-11	Fam129a
ENSMUSG00000025762.13_Larp1b	1474.25	1.23805	0.174464	7.09633	1.28115e-12	3.97877e-11	Larp1b
ENSMUSG00000029310.12_Nudt9	2154.54	1.53399	0.216557	7.08353	1.40523e-12	4.35732e-11	Nudt9
ENSMUSG00000097589.8_Dleu2	1677.32	1.49026	0.210613	7.07584	1.48541e-12	4.59875e-11	Dleu2
ENSMUSG00000029765.12_Plxna4	24.8341	-4.59482	0.649893	-7.07011	1.54807e-12	4.78528e-11	Plxna4
ENSMUSG00000028005.12_Gucy1b3	51.2968	-2.92958	0.414752	-7.06344	1.62429e-12	5.01307e-11	Gucy1b3
ENSMUSG00000004748.5_Mtfp1	534.369	1.16509	0.164953	7.06319	1.62719e-12	5.01422e-11	Mtfp1
ENSMUSG00000005506.15_Celf1	7857.85	0.995989	0.141036	7.06194	1.64196e-12	5.0519e-11	Celf1
ENSMUSG00000032727.12_Mier3	6398.37	1.53574	0.217562	7.05887	1.67864e-12	5.15676e-11	Mier3
ENSMUSG00000039542.14_Ncam1	302.235	-3.07537	0.436102	-7.05195	1.76426e-12	5.4114e-11	Ncam1
ENSMUSG00000066026.13_Dhrs3	683.106	-2.07679	0.294557	-7.05057	1.7819e-12	5.45708e-11	Dhrs3
ENSMUSG00000046598.13_Bdh1	558.708	2.22791	0.316108	7.04795	1.81575e-12	5.55218e-11	Bdh1
ENSMUSG00000036099.15_Vezt	1011.33	0.958262	0.136035	7.04423	1.86493e-12	5.69376e-11	Vezt
ENSMUSG00000023963.9_Cyp39a1	115.52	-3.28671	0.466994	-7.03801	1.94998e-12	5.9443e-11	Cyp39a1
ENSMUSG00000045826.8_Ptprcap	672.97	-1.13323	0.161029	-7.03743	1.95812e-12	5.95997e-11	Ptprcap
ENSMUSG00000004032.9_Gstm5	3161.23	2.13096	0.302857	7.03618	1.9758e-12	6.00455e-11	Gstm5
ENSMUSG00000045103.16_Dmd	63.5035	-2.73268	0.38846	-7.03463	1.99789e-12	6.0624e-11	Dmd
ENSMUSG00000001642.17_Akr1b3	4442.32	-0.924057	0.131368	-7.03411	2.00538e-12	6.07584e-11	Akr1b3
ENSMUSG00000079445.3_B3gnt7	993.648	3.01204	0.428239	7.03354	2.01357e-12	6.09136e-11	B3gnt7
ENSMUSG00000047139.8_Cd24a	38939	2.15054	0.305881	7.03064	2.05592e-12	6.21002e-11	Cd24a
ENSMUSG00000048965.8_Mrgpre	83.9133	-2.46323	0.350704	-7.02368	2.16104e-12	6.51762e-11	Mrgpre
ENSMUSG00000033032.14_Afap1l1	983.512	-1.99008	0.283874	-7.01042	2.37596e-12	7.15493e-11	Afap1l1
ENSMUSG00000032388.6_Spg21	2221.89	-0.97274	0.138855	-7.00546	2.46182e-12	7.40164e-11	Spg21
ENSMUSG00000010048.9_Ifrd2	4349.26	1.64257	0.234477	7.00526	2.46535e-12	7.40164e-11	Ifrd2
ENSMUSG00000022629.15_Kif21a	30.4971	-3.31975	0.473964	-7.00422	2.48372e-12	7.44553e-11	Kif21a
ENSMUSG00000034059.12_Ypel4	84.9292	4.19323	0.598691	7.004	2.48751e-12	7.44564e-11	Ypel4
ENSMUSG00000022594.13_Lynx1	34.4776	-2.60273	0.371649	-7.0032	2.50183e-12	7.47724e-11	Lynx1
ENSMUSG00000032864.4_Rag2	140.665	-4.0734	0.581668	-7.00297	2.50598e-12	7.47839e-11	Rag2
ENSMUSG00000030917.11_Tmem159	153.599	-2.37268	0.339133	-6.9963	2.62817e-12	7.83125e-11	Tmem159
ENSMUSG00000008393.8_Carhsp1	1847.05	2.16199	0.309078	6.99497	2.65308e-12	7.89361e-11	Carhsp1
ENSMUSG00000024610.13_Cd74	611.044	-1.88209	0.269101	-6.994	2.6715e-12	7.93652e-11	Cd74
ENSMUSG00000027669.13_Gnb4	914.074	-1.47406	0.210805	-6.99253	2.69972e-12	8.00835e-11	Gnb4
ENSMUSG00000048865.15_Arhgap30	4820.94	-1.32257	0.189149	-6.99222	2.70566e-12	8.01401e-11	Arhgap30
ENSMUSG00000034563.15_Ccpg1	1433.84	-1.10043	0.157426	-6.9901	2.74687e-12	8.12394e-11	Ccpg1
ENSMUSG00000086968.7_4933431E20Rik	753.065	1.83999	0.263281	6.98871	2.77416e-12	8.19245e-11	4933431E20Rik
ENSMUSG00000031642.8_Sh3rf1	191.456	-1.8634	0.266648	-6.98825	2.78343e-12	8.2076e-11	Sh3rf1
ENSMUSG00000047867.10_Gimap6	1169.08	-2.15043	0.307758	-6.98741	2.79999e-12	8.24419e-11	Gimap6
ENSMUSG00000049565.15_Aknad1	72.3893	4.08727	0.585021	6.98653	2.81765e-12	8.28389e-11	Aknad1
ENSMUSG00000032125.18_Robo4	62.0761	-3.09532	0.443088	-6.9858	2.83232e-12	8.31469e-11	Robo4
ENSMUSG00000015968.15_Cacna1d	67.0972	-2.91109	0.416888	-6.98293	2.89095e-12	8.47428e-11	Cacna1d
ENSMUSG00000041827.14_Oasl1	667.831	1.83787	0.263633	6.97134	3.13936e-12	9.18888e-11	Oasl1
ENSMUSG00000050982.11_Apol10a	69.0253	9.40253	1.34953	6.96728	3.23116e-12	9.44366e-11	Apol10a
ENSMUSG00000037071.2_Scd1	791.261	5.11323	0.734256	6.96382	3.31178e-12	9.66504e-11	Scd1
ENSMUSG00000031004.7_Mki67	63734.2	0.887465	0.127487	6.96124	3.37289e-12	9.82892e-11	Mki67
ENSMUSG00000030323.12_Ift122	318.152	-1.17952	0.169564	-6.95618	3.49624e-12	1.01734e-10	Ift122
ENSMUSG00000033565.15_Rbfox2	29.7076	-3.34649	0.481515	-6.94991	3.6552e-12	1.06204e-10	Rbfox2
ENSMUSG00000030325.15_Klrb1c	26.6148	-3.90865	0.562971	-6.9429	3.8412e-12	1.11445e-10	Klrb1c
ENSMUSG00000028717.11_Tal1	6993.88	1.45423	0.20951	6.94108	3.8911e-12	1.12728e-10	Tal1
ENSMUSG00000059336.13_Slc14a1	5372.19	1.4166	0.204113	6.94029	3.91303e-12	1.13198e-10	Slc14a1
ENSMUSG00000020057.2_Dram1	475.673	-2.59657	0.374265	-6.93778	3.98312e-12	1.14968e-10	Dram1
ENSMUSG00000051586.13_Mical3	2322.18	1.25529	0.180938	6.93768	3.9858e-12	1.14968e-10	Mical3
ENSMUSG00000023132.7_Gzma	28.4142	-6.43778	0.928309	-6.93496	4.06346e-12	1.17038e-10	Gzma
ENSMUSG00000028545.12_Bend5	30.1507	-3.56048	0.513558	-6.93296	4.12117e-12	1.18528e-10	Bend5
ENSMUSG00000015619.10_Gata3	28.3199	-3.91084	0.564166	-6.93206	4.14748e-12	1.19112e-10	Gata3
ENSMUSG00000032648.13_Pygm	48.9468	-2.21046	0.318963	-6.93014	4.2041e-12	1.20564e-10	Pygm
ENSMUSG00000079845.7_Xlr4a	162.778	-2.47895	0.357774	-6.92882	4.24363e-12	1.21522e-10	Xlr4a
ENSMUSG00000087352.1_Gm12999	54.6571	2.82353	0.407638	6.92656	4.31187e-12	1.23298e-10	Gm12999
ENSMUSG00000040657.3_1700063H04Rik	45.4423	5.31651	0.767587	6.92626	4.32108e-12	1.23384e-10	1700063H04Rik
ENSMUSG00000040328.13_Olfr56	311.666	1.55841	0.225054	6.9246	4.37211e-12	1.24662e-10	Olfr56
ENSMUSG00000041992.8_Rapgef5	129.44	-3.407	0.492141	-6.92282	4.42752e-12	1.2606e-10	Rapgef5
ENSMUSG00000025728.13_Pigq	4673.18	1.38295	0.199832	6.92055	4.4988e-12	1.27907e-10	Pigq
ENSMUSG00000042680.7_Garem	479.199	1.49261	0.215951	6.91178	4.78623e-12	1.35884e-10	Garem
ENSMUSG00000106859.1_RP24-274I18.1	46.1409	3.07712	0.445216	6.91152	4.79487e-12	1.35935e-10	RP24-274I18.1
ENSMUSG00000023947.7_Nfkbie	262.503	-1.24645	0.180368	-6.91056	4.82755e-12	1.36471e-10	Nfkbie
ENSMUSG00000025702.14_March8	3995.95	1.89435	0.274122	6.9106	4.82602e-12	1.36471e-10	March8
ENSMUSG00000000686.11_Abhd15	433.893	-1.7934	0.259607	-6.90813	4.91076e-12	1.38626e-10	Abhd15
ENSMUSG00000029605.15_Oas1b	133.62	1.75873	0.254619	6.90728	4.9402e-12	1.39259e-10	Oas1b
ENSMUSG00000040283.13_Btnl9	527.362	-1.52014	0.220106	-6.90638	4.97175e-12	1.3995e-10	Btnl9
ENSMUSG00000061666.6_Gdpd1	201.316	1.87682	0.271786	6.90552	5.00181e-12	1.40596e-10	Gdpd1
ENSMUSG00000018930.3_Ccl4	64.5343	-2.53828	0.368164	-6.89443	5.40807e-12	1.51801e-10	Ccl4
ENSMUSG00000036606.15_Plxnb2	1159.92	-2.1437	0.310982	-6.89332	5.45056e-12	1.52777e-10	Plxnb2
ENSMUSG00000057329.7_Bcl2	3248.25	-2.09562	0.304361	-6.8853	5.76672e-12	1.61411e-10	Bcl2
ENSMUSG00000070576.4_Mn1	137.054	-2.52736	0.367264	-6.8816	5.91857e-12	1.65428e-10	Mn1
ENSMUSG00000045287.6_Rtn4rl1	68.1851	-2.01426	0.292941	-6.87597	6.15675e-12	1.71844e-10	Rtn4rl1
ENSMUSG00000041298.14_Katnal1	945.964	0.993933	0.144573	6.87494	6.2015e-12	1.72849e-10	Katnal1
ENSMUSG00000079523.7_Tmsb10	2890.67	-1.43886	0.20931	-6.87427	6.23098e-12	1.73428e-10	Tmsb10
ENSMUSG00000071847.11_Apcdd1	75.0407	-3.01602	0.439013	-6.87	6.42042e-12	1.7845e-10	Apcdd1
ENSMUSG00000051502.6_Ufsp1	129.185	2.0425	0.297352	6.86896	6.46714e-12	1.79497e-10	Ufsp1
ENSMUSG00000050335.15_Lgals3	317.953	-1.97304	0.287318	-6.8671	6.55221e-12	1.81604e-10	Lgals3
ENSMUSG00000025221.14_Kcnip2	39.8724	5.40544	0.787714	6.86218	6.78166e-12	1.87702e-10	Kcnip2
ENSMUSG00000019437.16_Tlcd1	782.862	1.61507	0.235459	6.85924	6.92278e-12	1.91341e-10	Tlcd1
ENSMUSG00000024076.9_Vit	38.9981	-2.45067	0.357641	-6.85231	7.26682e-12	2.00292e-10	Vit
ENSMUSG00000034858.14_Fam214a	322.81	-1.65968	0.2422	-6.8525	7.2568e-12	2.00292e-10	Fam214a
ENSMUSG00000091650.1_Apol11a	64.4576	9.30388	1.35783	6.85201	7.28181e-12	2.00427e-10	Apol11a
ENSMUSG00000041959.13_S100a10	2217.74	-2.01647	0.29433	-6.85107	7.32996e-12	2.01472e-10	S100a10
ENSMUSG00000024680.11_Ms4a2	2568.66	-1.32044	0.192811	-6.84833	7.4716e-12	2.05082e-10	Ms4a2
ENSMUSG00000050953.9_Gja1	368.756	-2.96813	0.433519	-6.84659	7.56289e-12	2.073e-10	Gja1
ENSMUSG00000087651.2_1500009L16Rik	25.0712	-4.62754	0.676048	-6.84498	7.64848e-12	2.09357e-10	1500009L16Rik
ENSMUSG00000026858.17_Fam73b	1080.91	1.35488	0.19797	6.84383	7.71051e-12	2.10765e-10	Fam73b
ENSMUSG00000030309.15_Caprin2	659.97	1.32912	0.194359	6.83849	8.0033e-12	2.18467e-10	Caprin2
ENSMUSG00000031824.13_6430548M08Rik	34.3413	-3.32096	0.485842	-6.83549	8.17265e-12	2.22783e-10	6430548M08Rik
ENSMUSG00000042272.16_Sestd1	477.439	-2.72759	0.399412	-6.82901	8.55038e-12	2.3276e-10	Sestd1
ENSMUSG00000048960.12_Prex2	20.2412	-4.90002	0.717591	-6.82844	8.58436e-12	2.33365e-10	Prex2
ENSMUSG00000053641.8_Dennd4a	6167.38	1.09816	0.160851	6.82716	8.6613e-12	2.35135e-10	Dennd4a
ENSMUSG00000034853.15_Acot11	385.651	-1.03841	0.152116	-6.82647	8.70305e-12	2.35945e-10	Acot11
ENSMUSG00000031139.13_Mcf2	24.636	-7.54235	1.10551	-6.82249	8.94735e-12	2.42238e-10	Mcf2
ENSMUSG00000005481.16_Ddx39	9429.6	1.05703	0.154975	6.82064	9.06336e-12	2.45044e-10	Ddx39
ENSMUSG00000097080.6_1700086O06Rik	182.638	2.38663	0.350078	6.81742	9.26911e-12	2.50266e-10	1700086O06Rik
ENSMUSG00000018378.12_Cuedc1	68.4663	-2.21581	0.325198	-6.81373	9.51018e-12	2.56426e-10	Cuedc1
ENSMUSG00000036473.14_Tbc1d24	3191.27	2.13614	0.313775	6.80787	9.90574e-12	2.66729e-10	Tbc1d24
ENSMUSG00000025816.14_Sec61a2	496.961	1.27265	0.187138	6.80062	1.04172e-11	2.80121e-10	Sec61a2
ENSMUSG00000021127.6_Zfp36l1	444.566	1.37418	0.202157	6.79757	1.06401e-11	2.85728e-10	Zfp36l1
ENSMUSG00000028906.14_Epb4.1	9794.47	1.26538	0.186186	6.79631	1.07333e-11	2.87841e-10	Epb4.1
ENSMUSG00000036019.8_Tmtc2	38.9377	-2.58255	0.380279	-6.79121	1.11194e-11	2.97792e-10	Tmtc2
ENSMUSG00000005899.11_Smpd4	4157.7	0.923823	0.13609	6.78832	1.13446e-11	3.03415e-10	Smpd4
ENSMUSG00000062093.4_Gm10110	374.607	1.30833	0.192789	6.78633	1.15025e-11	3.07223e-10	Gm10110
ENSMUSG00000005667.7_Mthfd2	2884.24	1.74337	0.257005	6.78344	1.17351e-11	3.13016e-10	Mthfd2
ENSMUSG00000021872.7_Rnase10	16.7215	-7.71202	1.13751	-6.77975	1.20388e-11	3.20684e-10	Rnase10
ENSMUSG00000048307.7_Ankrd46	1056.74	-1.01897	0.150313	-6.77899	1.21015e-11	3.21923e-10	Ankrd46
ENSMUSG00000043885.12_Slc36a4	898.201	-1.20957	0.17844	-6.77856	1.21378e-11	3.22455e-10	Slc36a4
ENSMUSG00000066456.13_Hmgn3	123.736	-2.84111	0.419185	-6.7777	1.22102e-11	3.23945e-10	Hmgn3
ENSMUSG00000043557.14_Mdga1	396.612	-2.13069	0.314381	-6.77743	1.22329e-11	3.24114e-10	Mdga1
ENSMUSG00000056895.4_Hist3h2ba	606.798	3.23752	0.477854	6.77512	1.24304e-11	3.28908e-10	Hist3h2ba
ENSMUSG00000004897.15_Hdgf	27097	1.07195	0.158227	6.77473	1.24643e-11	3.29365e-10	Hdgf
ENSMUSG00000024044.14_Epb4.1l3	69.6494	-3.2611	0.481395	-6.77427	1.2504e-11	3.29976e-10	Epb4.1l3
ENSMUSG00000029338.12_Antxr2	531.45	-2.16328	0.319445	-6.77199	1.27026e-11	3.34771e-10	Antxr2
ENSMUSG00000025189.8_Cnnm1	66.9165	4.75324	0.701952	6.77146	1.2749e-11	3.35548e-10	Cnnm1
ENSMUSG00000022476.7_Polr3h	1895.91	0.974608	0.144029	6.76674	1.31717e-11	3.46215e-10	Polr3h
ENSMUSG00000037419.8_Endod1	3663.66	1.01833	0.150519	6.7655	1.32854e-11	3.48742e-10	Endod1
ENSMUSG00000008845.8_Cd163	248.671	-2.28958	0.338431	-6.76528	1.33055e-11	3.48809e-10	Cd163
ENSMUSG00000022534.12_Mefv	654.413	-3.19746	0.47275	-6.76352	1.34678e-11	3.52596e-10	Mefv
ENSMUSG00000048251.14_Bcl11b	23.8088	-5.74031	0.848903	-6.76203	1.36074e-11	3.55783e-10	Bcl11b
ENSMUSG00000086534.2_Gm16758	38.6657	-2.95483	0.437093	-6.76019	1.37813e-11	3.59856e-10	Gm16758
ENSMUSG00000025006.14_Sorbs1	232.13	1.47183	0.217755	6.75911	1.38839e-11	3.62057e-10	Sorbs1
ENSMUSG00000001036.16_Epn2	40.6506	2.47245	0.365881	6.75753	1.40361e-11	3.65546e-10	Epn2
ENSMUSG00000037280.11_Galnt6	1734.16	-1.991	0.294838	-6.75287	1.44947e-11	3.76996e-10	Galnt6
ENSMUSG00000016664.13_Pacsin2	4847.42	1.02524	0.151905	6.74917	1.48698e-11	3.86245e-10	Pacsin2
ENSMUSG00000024049.13_Myom1	71.5553	-1.83961	0.272707	-6.74572	1.52267e-11	3.94997e-10	Myom1
ENSMUSG00000002324.7_Rec8	530.124	2.78026	0.412255	6.74404	1.54039e-11	3.99075e-10	Rec8
ENSMUSG00000026489.12_Adck3	379.888	-1.37459	0.203847	-6.74323	1.54904e-11	4.00791e-10	Adck3
ENSMUSG00000034614.13_Pik3ip1	823.98	-1.90665	0.28285	-6.74084	1.5747e-11	4.06899e-10	Pik3ip1
ENSMUSG00000029440.14_Psmd9	1658.13	1.62706	0.24146	6.73843	1.60109e-11	4.13182e-10	Psmd9
ENSMUSG00000073755.4_5730409E04Rik	76.3933	-1.78234	0.264791	-6.73115	1.68331e-11	4.33835e-10	5730409E04Rik
ENSMUSG00000008206.14_Cers4	351.031	-1.21222	0.180151	-6.72893	1.7092e-11	4.39936e-10	Cers4
ENSMUSG00000066235.6_Pomgnt2	153.554	-1.93554	0.287719	-6.72718	1.72982e-11	4.44667e-10	Pomgnt2
ENSMUSG00000090019.4_Gimap1	215.449	-2.1346	0.317338	-6.72659	1.73685e-11	4.45897e-10	Gimap1
ENSMUSG00000049409.8_Prokr1	100.959	2.46769	0.366884	6.72608	1.74299e-11	4.46894e-10	Prokr1
ENSMUSG00000028469.14_Npr2	37.6768	-2.59266	0.385528	-6.72496	1.75642e-11	4.49757e-10	Npr2
ENSMUSG00000018168.8_Ikzf3	47.1065	-2.11456	0.314486	-6.72387	1.76965e-11	4.5256e-10	Ikzf3
ENSMUSG00000029408.12_Abcb9	196.985	2.4856	0.369777	6.72188	1.79394e-11	4.58181e-10	Abcb9
ENSMUSG00000034462.9_Pkd2	179.249	-1.26782	0.188798	-6.71524	1.87755e-11	4.78921e-10	Pkd2
ENSMUSG00000043110.2_Lrrn4	36.7002	-3.63807	0.541982	-6.71252	1.91294e-11	4.87321e-10	Lrrn4
ENSMUSG00000032547.11_Ryk	825.957	2.38828	0.355815	6.71214	1.91785e-11	4.87944e-10	Ryk
ENSMUSG00000028435.8_Aqp3	64.4217	4.95353	0.738292	6.70945	1.95365e-11	4.96416e-10	Aqp3
ENSMUSG00000030031.13_Kbtbd8	1312.51	1.19076	0.177564	6.70608	1.99923e-11	5.07349e-10	Kbtbd8
ENSMUSG00000022474.13_Pmm1	969.962	1.44384	0.215331	6.70521	2.01112e-11	5.09715e-10	Pmm1
ENSMUSG00000021453.2_Gadd45g	95.6571	3.64445	0.543721	6.7028	2.04468e-11	5.17561e-10	Gadd45g
ENSMUSG00000027397.13_Slc20a1	4947.37	1.39081	0.207707	6.69603	2.14157e-11	5.41394e-10	Slc20a1
ENSMUSG00000108168.1_RP23-81K19.4	42.5729	3.1392	0.468973	6.69378	2.17483e-11	5.49103e-10	RP23-81K19.4
ENSMUSG00000038147.12_Cd84	1827.59	-1.72617	0.257902	-6.69314	2.18434e-11	5.50105e-10	Cd84
ENSMUSG00000029596.12_Sdsl	514.569	2.3518	0.351372	6.69319	2.18358e-11	5.50105e-10	Sdsl
ENSMUSG00000039841.13_Zfp800	4246.5	1.12306	0.167807	6.6926	2.19235e-11	5.51423e-10	Zfp800
ENSMUSG00000035095.11_Fam167a	53.9269	-3.05217	0.456206	-6.69034	2.22656e-11	5.59317e-10	Fam167a
ENSMUSG00000026640.11_Plxna2	212.02	1.80752	0.270249	6.68833	2.25726e-11	5.66311e-10	Plxna2
ENSMUSG00000026307.11_Scly	1606.06	1.30616	0.195416	6.68401	2.32489e-11	5.82543e-10	Scly
ENSMUSG00000031093.13_Dock11	6203.26	-1.93767	0.290035	-6.68081	2.37625e-11	5.94662e-10	Dock11
ENSMUSG00000031960.13_Aars	7737.75	0.989819	0.148205	6.67873	2.41025e-11	6.02412e-10	Aars
ENSMUSG00000035107.12_Dcbld2	248.915	3.14099	0.47048	6.67615	2.45309e-11	6.12346e-10	Dcbld2
ENSMUSG00000022191.14_Drosha	3653.77	0.754142	0.112968	6.67574	2.45994e-11	6.13285e-10	Drosha
ENSMUSG00000032714.6_Syde1	41.7926	-2.30308	0.345065	-6.67433	2.48361e-11	6.18409e-10	Syde1
ENSMUSG00000026491.12_Ahctf1	18509.4	1.07681	0.161461	6.66913	2.57322e-11	6.39919e-10	Ahctf1
ENSMUSG00000033488.10_BC026585	373.626	-2.023	0.303438	-6.66694	2.612e-11	6.4875e-10	BC026585
ENSMUSG00000043008.8_Klhl6	2730.65	-2.05999	0.309167	-6.66304	2.68223e-11	6.64529e-10	Klhl6
ENSMUSG00000028567.8_Txndc12	1186.56	-1.24053	0.186181	-6.66305	2.68203e-11	6.64529e-10	Txndc12
ENSMUSG00000030257.15_Srgap3	198.856	-2.46765	0.370458	-6.66107	2.71833e-11	6.72635e-10	Srgap3
ENSMUSG00000030313.14_Dennd5b	180.2	-1.7227	0.258641	-6.66061	2.72701e-11	6.73941e-10	Dennd5b
ENSMUSG00000063646.12_Jakmip1	196.055	-3.13731	0.471288	-6.65687	2.79718e-11	6.90423e-10	Jakmip1
ENSMUSG00000035778.16_Ggta1	2955.66	-1.62478	0.24423	-6.65269	2.87786e-11	7.09456e-10	Ggta1
ENSMUSG00000079110.10_Capn3	51.678	-2.18523	0.328521	-6.65172	2.89684e-11	7.13248e-10	Capn3
ENSMUSG00000028643.9_Ccdc23	851.063	1.15082	0.173079	6.64911	2.94864e-11	7.25102e-10	Ccdc23
ENSMUSG00000086741.1_Gm15816	39.4672	3.57063	0.537214	6.64657	3.00011e-11	7.36847e-10	Gm15816
ENSMUSG00000026712.3_Mrc1	47.8698	-2.73373	0.411426	-6.64451	3.04232e-11	7.46289e-10	Mrc1
ENSMUSG00000032220.9_Myo1e	28.5395	-2.78631	0.419459	-6.64261	3.08166e-11	7.55007e-10	Myo1e
ENSMUSG00000036225.13_Kctd1	450.227	-1.86837	0.281422	-6.63903	3.15764e-11	7.72669e-10	Kctd1
ENSMUSG00000037913.11_Tmem156	230.03	-2.1913	0.33009	-6.63851	3.16868e-11	7.73462e-10	Tmem156
ENSMUSG00000020481.14_Ankrd36	225.303	8.66174	1.30477	6.63853	3.16823e-11	7.73462e-10	Ankrd36
ENSMUSG00000105881.1_RP23-371A16.3	324.958	1.57748	0.237682	6.63693	3.2029e-11	7.80853e-10	RP23-371A16.3
ENSMUSG00000039452.5_Snx22	162.079	2.30032	0.346981	6.62952	3.36783e-11	8.20056e-10	Snx22
ENSMUSG00000030214.5_Plbd1	243.208	-2.42134	0.365405	-6.62644	3.43885e-11	8.36322e-10	Plbd1
ENSMUSG00000038235.4_F11r	61.8255	-2.27754	0.343815	-6.62431	3.48863e-11	8.47391e-10	F11r
ENSMUSG00000044037.14_Als2cl	49.7066	-2.69032	0.406198	-6.62317	3.51574e-11	8.52933e-10	Als2cl
ENSMUSG00000086825.1_Gm15675	132.993	2.63149	0.397561	6.61909	3.61429e-11	8.7577e-10	Gm15675
ENSMUSG00000037242.8_Clic4	8496.25	1.1631	0.175801	6.61601	3.69018e-11	8.93069e-10	Clic4
ENSMUSG00000031209.13_Heph	23.2163	-3.91947	0.592873	-6.61098	3.81771e-11	9.22808e-10	Heph
ENSMUSG00000022849.4_Hspbap1	403.259	1.49053	0.225533	6.60892	3.87123e-11	9.34606e-10	Hspbap1
ENSMUSG00000030688.13_Stard10	1926.43	1.81922	0.275278	6.60864	3.87863e-11	9.35254e-10	Stard10
ENSMUSG00000039512.11_Uhrf1bp1	3050.34	0.923538	0.139956	6.5988	4.14513e-11	9.98302e-10	Uhrf1bp1
ENSMUSG00000020527.13_Myo19	738.194	1.32357	0.200611	6.59772	4.1754e-11	1.00437e-09	Myo19
ENSMUSG00000020893.16_Per1	762.494	1.66394	0.252442	6.59137	4.3579e-11	1.047e-09	Per1
ENSMUSG00000031214.12_Ophn1	73.7957	-2.24606	0.340847	-6.58965	4.40876e-11	1.05794e-09	Ophn1
ENSMUSG00000045799.5_Gm9800	794.601	-1.0143	0.153998	-6.58644	4.50489e-11	1.0797e-09	Gm9800
ENSMUSG00000070056.5_Mfhas1	937.219	1.54703	0.23492	6.58535	4.53826e-11	1.08639e-09	Mfhas1
ENSMUSG00000040848.10_Sft2d2	2476.9	-1.5638	0.237681	-6.57939	4.72394e-11	1.12948e-09	Sft2d2
ENSMUSG00000058325.5_Dock1	641.71	-3.28389	0.499485	-6.57455	4.88013e-11	1.16542e-09	Dock1
ENSMUSG00000027072.12_Prg3	404.447	-2.12104	0.32267	-6.5734	4.9179e-11	1.17303e-09	Prg3
ENSMUSG00000025417.7_Pip4k2c	2718.07	1.2633	0.192221	6.57212	4.96038e-11	1.18174e-09	Pip4k2c
ENSMUSG00000000957.9_Mmp14	1178.4	1.92191	0.292511	6.57039	5.01837e-11	1.19412e-09	Mmp14
ENSMUSG00000094724.6_Rnaset2b	4386.86	-1.39565	0.212431	-6.5699	5.03503e-11	1.19522e-09	Rnaset2b
ENSMUSG00000010755.15_Cars	2196.03	1.01816	0.154972	6.56994	5.03356e-11	1.19522e-09	Cars
ENSMUSG00000033762.7_Recql4	1418.16	1.45648	0.221842	6.56539	5.18985e-11	1.2305e-09	Recql4
ENSMUSG00000051166.9_Eml5	496.039	-1.07597	0.163945	-6.56299	5.27391e-11	1.24893e-09	Eml5
ENSMUSG00000036814.11_Slc6a20a	94.9408	3.47958	0.530457	6.55959	5.39568e-11	1.27625e-09	Slc6a20a
ENSMUSG00000040732.17_Erg	1553.65	-2.23485	0.340758	-6.55846	5.43652e-11	1.28438e-09	Erg
ENSMUSG00000030303.14_Far2	616.892	-1.31303	0.20026	-6.55663	5.5036e-11	1.29714e-09	Far2
ENSMUSG00000086537.6_Nespas	341.307	1.49233	0.227601	6.55678	5.4983e-11	1.29714e-09	Nespas
ENSMUSG00000035247.14_Hectd1	24888.5	0.983458	0.150176	6.54869	5.80424e-11	1.36637e-09	Hectd1
ENSMUSG00000035203.14_Epn1	3763.93	1.19278	0.182203	6.54647	5.89144e-11	1.38526e-09	Epn1
ENSMUSG00000039046.14_Usp6nl	3407.92	1.1922	0.182345	6.53818	6.22709e-11	1.46244e-09	Usp6nl
ENSMUSG00000027495.4_Fam210b	837.223	2.0737	0.317264	6.53619	6.31046e-11	1.48027e-09	Fam210b
ENSMUSG00000026308.8_Klhl30	19.7878	-4.63697	0.709468	-6.53584	6.32547e-11	1.48204e-09	Klhl30
ENSMUSG00000013698.11_Pea15a	240.116	-1.2549	0.192048	-6.5343	6.39077e-11	1.49557e-09	Pea15a
ENSMUSG00000054814.13_Usp46	3062.38	1.3748	0.210426	6.53338	6.4302e-11	1.50303e-09	Usp46
ENSMUSG00000007888.14_Crlf1	36.5475	5.00123	0.766318	6.52631	6.74102e-11	1.57383e-09	Crlf1
ENSMUSG00000026768.9_Itga8	20.1189	-3.83237	0.587436	-6.5239	6.85019e-11	1.59744e-09	Itga8
ENSMUSG00000027875.11_Hmgcs2	24.3045	-3.23917	0.496643	-6.52214	6.93121e-11	1.61443e-09	Hmgcs2
ENSMUSG00000025931.14_Paqr8	325.716	-1.60923	0.246751	-6.52169	6.95206e-11	1.61739e-09	Paqr8
ENSMUSG00000017692.8_Rhbdl3	27.3714	-3.68281	0.564963	-6.51868	7.09296e-11	1.64824e-09	Rhbdl3
ENSMUSG00000018907.9_Alox12e	35.738	-2.73654	0.419909	-6.51699	7.17334e-11	1.66497e-09	Alox12e
ENSMUSG00000034201.12_Gas2l1	113.478	2.419	0.371547	6.51061	7.48448e-11	1.73516e-09	Gas2l1
ENSMUSG00000034833.9_Tespa1	751.674	-1.40502	0.215827	-6.50994	7.51786e-11	1.74086e-09	Tespa1
ENSMUSG00000023034.6_Nr4a1	52.0544	-2.82309	0.433702	-6.50927	7.55162e-11	1.74664e-09	Nr4a1
ENSMUSG00000049871.12_Nlrc3	268.473	-1.4809	0.227534	-6.50849	7.59111e-11	1.75373e-09	Nlrc3
ENSMUSG00000104213.4_Ighd	39.7327	-3.67229	0.564315	-6.50751	7.64054e-11	1.76193e-09	Ighd
ENSMUSG00000027073.5_Prg2	6996.61	-2.29353	0.352447	-6.50744	7.64436e-11	1.76193e-09	Prg2
ENSMUSG00000021213.10_Akr1c13	553.235	-1.49432	0.229688	-6.50589	7.72365e-11	1.77814e-09	Akr1c13
ENSMUSG00000006360.10_Crip1	1167.4	-1.42346	0.218908	-6.50255	7.89721e-11	1.81599e-09	Crip1
ENSMUSG00000029428.12_Stx2	3191.42	1.40568	0.216467	6.49376	8.37198e-11	1.92294e-09	Stx2
ENSMUSG00000064356.3_mt-Atp8	10438.1	1.41205	0.217551	6.49066	8.54629e-11	1.96071e-09	mt-Atp8
ENSMUSG00000020838.11_Slc6a4	15.4684	-7.60086	1.1712	-6.48981	8.59423e-11	1.96943e-09	Slc6a4
ENSMUSG00000004633.16_Chn2	344.417	-2.19804	0.338719	-6.48926	8.6258e-11	1.97438e-09	Chn2
ENSMUSG00000039787.12_Cercam	1629.47	1.20728	0.186051	6.489	8.6409e-11	1.97556e-09	Cercam
ENSMUSG00000031078.14_Cttn	1222.49	1.76932	0.272816	6.4854	8.84979e-11	2.02099e-09	Cttn
ENSMUSG00000043931.10_Gimap7	59.4697	-2.30911	0.356067	-6.48506	8.86944e-11	2.02179e-09	Gimap7
ENSMUSG00000097194.1_9330175E14Rik	99.6154	1.98833	0.306604	6.48499	8.87367e-11	2.02179e-09	9330175E14Rik
ENSMUSG00000034738.8_Nostrin	104.755	-2.28555	0.352586	-6.48224	9.03733e-11	2.05672e-09	Nostrin
ENSMUSG00000038668.13_Lpar1	22.8478	-3.46257	0.53441	-6.47924	9.21885e-11	2.09563e-09	Lpar1
ENSMUSG00000022178.10_Ajuba	37.1072	-2.47223	0.381594	-6.4787	9.25155e-11	2.09923e-09	Ajuba
ENSMUSG00000020120.14_Plek	3957.51	-1.41803	0.218879	-6.47863	9.25587e-11	2.09923e-09	Plek
ENSMUSG00000024527.9_Afg3l2	5468.58	1.12513	0.173721	6.47666	9.37753e-11	2.1244e-09	Afg3l2
ENSMUSG00000022309.8_Angpt1	3280.61	-2.05379	0.317312	-6.47247	9.64155e-11	2.18172e-09	Angpt1
ENSMUSG00000059900.13_Tmem40	908.752	1.21566	0.187922	6.46896	9.86775e-11	2.23036e-09	Tmem40
ENSMUSG00000032902.1_Slc16a1	12029.6	0.988234	0.152816	6.46681	1.00093e-10	2.25977e-09	Slc16a1
ENSMUSG00000102975.1_Gm37347	22.7679	-3.28634	0.508316	-6.46515	1.01197e-10	2.28211e-09	Gm37347
ENSMUSG00000044573.13_Acp1	5138.1	1.32455	0.204881	6.46495	1.01333e-10	2.28258e-09	Acp1
ENSMUSG00000020732.12_Rab37	874.292	-1.61929	0.250525	-6.46358	1.02255e-10	2.30075e-09	Rab37
ENSMUSG00000046404.5_Yod1	1952.34	1.53597	0.237742	6.46063	1.0427e-10	2.34077e-09	Yod1
ENSMUSG00000087129.1_Gm16316	92.2403	1.74591	0.270237	6.46067	1.04239e-10	2.34077e-09	Gm16316
ENSMUSG00000023274.13_Cd4	40.4806	-3.05011	0.472149	-6.46007	1.04657e-10	2.34681e-09	Cd4
ENSMUSG00000049588.12_Ccdc69	356.497	-1.83803	0.284626	-6.45771	1.06297e-10	2.38088e-09	Ccdc69
ENSMUSG00000057132.14_Rpgrip1	170.3	-1.35848	0.210381	-6.45723	1.06636e-10	2.38579e-09	Rpgrip1
ENSMUSG00000020186.6_Csrp2	202.917	-2.20023	0.341087	-6.45065	1.11368e-10	2.48886e-09	Csrp2
ENSMUSG00000067629.9_Syngap1	295.275	1.70178	0.263847	6.44986	1.11956e-10	2.49917e-09	Syngap1
ENSMUSG00000053604.5_Rpia	5324.96	0.774397	0.120081	6.44897	1.1261e-10	2.51095e-09	Rpia
ENSMUSG00000028950.2_Tas1r1	63.7752	-1.83485	0.284579	-6.44761	1.13628e-10	2.53081e-09	Tas1r1
ENSMUSG00000054932.5_Afp	31.3214	-3.6652	0.568486	-6.4473	1.13857e-10	2.53306e-09	Afp
ENSMUSG00000021556.10_Golm1	5319.24	1.30791	0.202885	6.44656	1.1442e-10	2.54274e-09	Golm1
ENSMUSG00000045639.13_Zfp629	1057.33	-1.12662	0.174802	-6.44511	1.15513e-10	2.56416e-09	Zfp629
ENSMUSG00000022106.13_Rcbtb2	1398.84	-0.886105	0.137534	-6.44281	1.17279e-10	2.60044e-09	Rcbtb2
ENSMUSG00000032231.13_Anxa2	2937.16	-1.35709	0.210657	-6.44219	1.17763e-10	2.60536e-09	Anxa2
ENSMUSG00000021361.6_Tmem14c	7700.83	1.66951	0.259146	6.44234	1.17646e-10	2.60536e-09	Tmem14c
ENSMUSG00000041189.9_Chrnb1	34.4449	-3.13829	0.487471	-6.43791	1.21132e-10	2.67691e-09	Chrnb1
ENSMUSG00000002799.5_Jag2	33.2719	-2.76836	0.430049	-6.4373	1.21615e-10	2.6846e-09	Jag2
ENSMUSG00000038936.12_Sccpdh	482.151	-1.53387	0.238293	-6.4369	1.21941e-10	2.6888e-09	Sccpdh
ENSMUSG00000054693.13_Adam10	13429.1	0.769591	0.119615	6.43389	1.24383e-10	2.73959e-09	Adam10
ENSMUSG00000036698.10_Ago2	7716.4	1.40841	0.218924	6.43331	1.24856e-10	2.74696e-09	Ago2
ENSMUSG00000043811.5_Rtn4r	42.7724	-2.45465	0.381572	-6.43299	1.25119e-10	2.74972e-09	Rtn4r
ENSMUSG00000046567.9_4930430F08Rik	783.259	1.65838	0.257868	6.43113	1.26661e-10	2.78052e-09	4930430F08Rik
ENSMUSG00000001348.13_Acp5	732.186	2.86058	0.445092	6.42693	1.30206e-10	2.85517e-09	Acp5
ENSMUSG00000038486.9_Sv2a	69.2553	-2.00829	0.3126	-6.42447	1.32326e-10	2.89527e-09	Sv2a
ENSMUSG00000000732.8_Icosl	161.994	-1.93904	0.30182	-6.4245	1.32301e-10	2.89527e-09	Icosl
ENSMUSG00000009090.16_Ap1b1	8246.68	1.20327	0.187336	6.42304	1.33581e-10	2.91951e-09	Ap1b1
ENSMUSG00000048895.13_Cdk5r1	204.855	-1.47225	0.229446	-6.41655	1.394e-10	3.04334e-09	Cdk5r1
ENSMUSG00000020454.16_Eif4enif1	4698.24	0.828992	0.129222	6.41523	1.40608e-10	3.06296e-09	Eif4enif1
ENSMUSG00000022822.14_Abcc5	2457.51	1.13939	0.177603	6.4154	1.40454e-10	3.06296e-09	Abcc5
ENSMUSG00000045757.6_Zfp764	346.933	-1.09133	0.170157	-6.41367	1.42053e-10	3.09106e-09	Zfp764
ENSMUSG00000030272.14_Camk1	365.263	-1.71678	0.267779	-6.4112	1.44377e-10	3.13819e-09	Camk1
ENSMUSG00000049422.6_Chchd10	361.391	1.77778	0.277402	6.40867	1.4679e-10	3.18714e-09	Chchd10
ENSMUSG00000039760.8_Il22ra2	48.4038	-3.73893	0.583581	-6.40687	1.48534e-10	3.22147e-09	Il22ra2
ENSMUSG00000042202.14_Slc35e2	3726.23	1.57713	0.246186	6.40627	1.49122e-10	3.2307e-09	Slc35e2
ENSMUSG00000022791.15_Tnk2	1569.09	1.74176	0.271955	6.40457	1.50798e-10	3.26346e-09	Tnk2
ENSMUSG00000068329.11_Htra2	3988.24	0.953541	0.148891	6.4043	1.51064e-10	3.26564e-09	Htra2
ENSMUSG00000056738.10_A730036I17Rik	36.891	4.58723	0.716464	6.40259	1.52762e-10	3.29876e-09	A730036I17Rik
ENSMUSG00000033880.10_Lgals3bp	4920.14	0.952927	0.14898	6.39636	1.59124e-10	3.4324e-09	Lgals3bp
ENSMUSG00000028995.13_Fam126a	5204.11	1.26461	0.197861	6.39142	1.64356e-10	3.54141e-09	Fam126a
ENSMUSG00000014453.3_Blk	31.7773	-3.72259	0.582586	-6.38977	1.66137e-10	3.57592e-09	Blk
ENSMUSG00000035237.7_Lcat	32.9971	2.88705	0.451936	6.38819	1.67856e-10	3.60899e-09	Lcat
ENSMUSG00000037860.14_Aim2	959.448	-1.8763	0.293722	-6.38801	1.68063e-10	3.60953e-09	Aim2
ENSMUSG00000108239.1_RP23-171B16.2	51.3947	3.04935	0.477495	6.38613	1.70136e-10	3.65011e-09	RP23-171B16.2
ENSMUSG00000022351.13_Sqle	2328.77	1.31188	0.205556	6.38209	1.74684e-10	3.74363e-09	Sqle
ENSMUSG00000000320.9_Alox12	28.1153	-3.25327	0.509823	-6.38118	1.75729e-10	3.76197e-09	Alox12
ENSMUSG00000049287.5_Iba57	1057.61	1.33188	0.208827	6.37788	1.79553e-10	3.83968e-09	Iba57
ENSMUSG00000031066.9_Usp11	1881.33	-1.51384	0.237436	-6.37577	1.82045e-10	3.88879e-09	Usp11
ENSMUSG00000055493.4_Epm2a	237.476	-1.58647	0.248981	-6.37183	1.86783e-10	3.98571e-09	Epm2a
ENSMUSG00000029864.6_Gstk1	116.408	-1.902	0.298518	-6.37147	1.87221e-10	3.99077e-09	Gstk1
ENSMUSG00000049881.12_2810025M15Rik	505.932	-1.18731	0.186502	-6.36622	1.93746e-10	4.12542e-09	2810025M15Rik
ENSMUSG00000035561.5_Aldh1b1	438.632	-2.84905	0.447739	-6.36321	1.97583e-10	4.19835e-09	Aldh1b1
ENSMUSG00000034413.13_Neurl1b	303.611	-2.31538	0.363871	-6.3632	1.97594e-10	4.19835e-09	Neurl1b
ENSMUSG00000102336.1_Gm37233	164.071	-1.73404	0.272603	-6.36103	2.00409e-10	4.2536e-09	Gm37233
ENSMUSG00000035266.15_Helq	1099.31	1.13883	0.179085	6.35917	2.0285e-10	4.30082e-09	Helq
ENSMUSG00000048285.8_Frmd6	617.621	-1.68484	0.265026	-6.35726	2.05381e-10	4.34982e-09	Frmd6
ENSMUSG00000056665.2_Them6	661.304	1.88906	0.297239	6.35538	2.07913e-10	4.39876e-09	Them6
ENSMUSG00000035206.9_Sppl2b	2042.21	1.61127	0.253638	6.35263	2.1166e-10	4.46851e-09	Sppl2b
ENSMUSG00000022853.6_Ehhadh	539.935	1.71723	0.270313	6.35277	2.11478e-10	4.46851e-09	Ehhadh
ENSMUSG00000031494.6_Cd209a	46.3641	-3.72932	0.587666	-6.34598	2.21011e-10	4.65907e-09	Cd209a
ENSMUSG00000051590.7_Map3k19	43.9634	-2.23411	0.352057	-6.34588	2.21156e-10	4.65907e-09	Map3k19
ENSMUSG00000097431.1_Gm26782	192.242	-2.07746	0.327482	-6.34373	2.24268e-10	4.71962e-09	Gm26782
ENSMUSG00000022039.5_Adam2	15.1197	-7.56728	1.19426	-6.33637	2.3524e-10	4.94527e-09	Adam2
ENSMUSG00000042507.13_Elmsan1	2291.59	1.0253	0.161878	6.33378	2.39228e-10	5.02378e-09	Elmsan1
ENSMUSG00000106717.1_RP24-86I23.4	263.729	1.21758	0.192313	6.33127	2.43152e-10	5.10079e-09	RP24-86I23.4
ENSMUSG00000004462.6_Tbccd1	1378.26	1.00038	0.158075	6.32849	2.47576e-10	5.18811e-09	Tbccd1
ENSMUSG00000027171.9_Prrg4	255.052	-1.18993	0.188053	-6.32766	2.48914e-10	5.21065e-09	Prrg4
ENSMUSG00000021792.14_Fam213a	1537.82	2.50836	0.396542	6.32558	2.52276e-10	5.27547e-09	Fam213a
ENSMUSG00000027712.12_Anxa5	1865.09	-1.25977	0.199171	-6.32508	2.53099e-10	5.2871e-09	Anxa5
ENSMUSG00000029810.14_Tmem176b	1740.48	-2.23627	0.353581	-6.32464	2.5382e-10	5.29658e-09	Tmem176b
ENSMUSG00000016200.12_Syt14	75.9192	4.36888	0.690927	6.32322	2.56165e-10	5.33992e-09	Syt14
ENSMUSG00000019467.12_Arhgef25	425.46	1.81795	0.287776	6.31726	2.66239e-10	5.54408e-09	Arhgef25
ENSMUSG00000030956.14_Fam53b	2667.62	1.15873	0.183473	6.31553	2.69243e-10	5.60076e-09	Fam53b
ENSMUSG00000031927.8_1700012B09Rik	18.3908	-5.35376	0.847794	-6.31493	2.70285e-10	5.61654e-09	1700012B09Rik
ENSMUSG00000030157.5_Clec2d	2096.97	-1.22528	0.194041	-6.31451	2.71013e-10	5.62578e-09	Clec2d
ENSMUSG00000020717.18_Pecam1	2879.65	-2.65216	0.420196	-6.31172	2.7595e-10	5.72229e-09	Pecam1
ENSMUSG00000072618.2_Gm10384	338.058	-1.96308	0.311078	-6.31058	2.77995e-10	5.75868e-09	Gm10384
ENSMUSG00000036526.8_Card11	70.4157	-2.61482	0.41438	-6.3102	2.78681e-10	5.76686e-09	Card11
ENSMUSG00000024530.7_Slmo1	63.2535	3.3618	0.532787	6.30985	2.79312e-10	5.7739e-09	Slmo1
ENSMUSG00000021365.13_Nedd9	979.798	-2.54539	0.403418	-6.30955	2.79851e-10	5.77903e-09	Nedd9
ENSMUSG00000000706.14_Btn1a1	37.7921	4.14226	0.656584	6.3088	2.812e-10	5.80085e-09	Btn1a1
ENSMUSG00000062939.10_Stat4	841.784	-2.43996	0.386879	-6.30678	2.84897e-10	5.87102e-09	Stat4
ENSMUSG00000031996.15_Aplp2	7005.3	1.561	0.247532	6.30626	2.8586e-10	5.88475e-09	Aplp2
ENSMUSG00000021676.9_Iqgap2	9978.98	-1.31678	0.20883	-6.3055	2.8727e-10	5.90764e-09	Iqgap2
ENSMUSG00000028864.6_Hgf	839.874	-1.53469	0.243587	-6.30038	2.9691e-10	6.09956e-09	Hgf
ENSMUSG00000040229.10_Gpr34	107.753	-1.65186	0.262197	-6.30008	2.97501e-10	6.10538e-09	Gpr34
ENSMUSG00000058318.14_Phf21a	670.422	-1.40935	0.223762	-6.29843	3.00675e-10	6.16414e-09	Phf21a
ENSMUSG00000034248.7_Slc25a37	3949.68	1.59968	0.254003	6.29786	3.01773e-10	6.18028e-09	Slc25a37
ENSMUSG00000038188.16_Scarf1	71.2032	-2.82384	0.448672	-6.29377	3.09855e-10	6.33925e-09	Scarf1
ENSMUSG00000108053.1_RP24-317F6.7	98.9856	2.44668	0.388805	6.29282	3.11741e-10	6.37126e-09	RP24-317F6.7
ENSMUSG00000030117.5_Gdf3	1059.61	2.10322	0.334374	6.29002	3.17427e-10	6.4808e-09	Gdf3
ENSMUSG00000034664.12_Itga2b	1615.04	-1.08299	0.172218	-6.28845	3.20656e-10	6.54e-09	Itga2b
ENSMUSG00000002006.11_Pdzd4	264.974	-2.39617	0.381081	-6.28783	3.21932e-10	6.54939e-09	Pdzd4
ENSMUSG00000034868.8_Myl12b	5156.55	-1.42233	0.226206	-6.28775	3.22107e-10	6.54939e-09	Myl12b
ENSMUSG00000030075.9_Cntn3	64.0285	3.78735	0.602314	6.288	3.21584e-10	6.54939e-09	Cntn3
ENSMUSG00000008226.13_Scrn3	1644.26	1.90129	0.302448	6.28635	3.25013e-10	6.60172e-09	Scrn3
ENSMUSG00000025402.11_Nab2	62.3385	-2.27094	0.361378	-6.2841	3.2975e-10	6.68426e-09	Nab2
ENSMUSG00000011179.7_Odc1	17540.6	1.05287	0.167542	6.28426	3.29418e-10	6.68426e-09	Odc1
ENSMUSG00000046794.8_Ppp1r3b	307.355	-1.79636	0.285897	-6.28322	3.31626e-10	6.71542e-09	Ppp1r3b
ENSMUSG00000051615.12_Rap2a	476.995	-1.1868	0.18894	-6.28137	3.35597e-10	6.78891e-09	Rap2a
ENSMUSG00000064109.7_Hcst	91.7485	-1.67544	0.266762	-6.28065	3.37156e-10	6.81351e-09	Hcst
ENSMUSG00000073889.9_Il11ra1	407.395	-1.73609	0.27664	-6.27562	3.48243e-10	7.0304e-09	Il11ra1
ENSMUSG00000032606.7_Nicn1	120.284	-1.87953	0.299569	-6.2741	3.51664e-10	7.09224e-09	Nicn1
ENSMUSG00000028497.11_Hacd4	439.809	-1.82793	0.291483	-6.27113	3.58432e-10	7.2214e-09	Hacd4
ENSMUSG00000032596.13_Uba7	4278.71	1.36785	0.218214	6.26837	3.6485e-10	7.34326e-09	Uba7
ENSMUSG00000103270.1_Gm37915	88.2662	3.42324	0.547042	6.25773	3.90618e-10	7.85391e-09	Gm37915
ENSMUSG00000091021.1_Gm17300	915.653	0.949198	0.151833	6.25159	4.06302e-10	8.16099e-09	Gm17300
ENSMUSG00000030811.13_Fbxl19	1356.87	1.06412	0.170282	6.24914	4.12711e-10	8.28135e-09	Fbxl19
ENSMUSG00000020828.12_Pld2	44.7356	-2.11378	0.338328	-6.24773	4.1645e-10	8.34794e-09	Pld2
ENSMUSG00000024772.9_Ehd1	2441.1	1.4994	0.240049	6.24623	4.20474e-10	8.4201e-09	Ehd1
ENSMUSG00000007617.16_Homer1	1318.8	2.07403	0.332101	6.24519	4.23284e-10	8.46782e-09	Homer1
ENSMUSG00000044005.12_Gls2	161.151	2.24142	0.35899	6.2437	4.27333e-10	8.54021e-09	Gls2
ENSMUSG00000036390.7_Gadd45a	545.666	1.27792	0.204722	6.24219	4.31482e-10	8.61445e-09	Gadd45a
ENSMUSG00000039611.2_Tmem246	218.782	1.9743	0.316474	6.23844	4.41944e-10	8.81445e-09	Tmem246
ENSMUSG00000048440.14_Cyp4f16	347.905	-1.37446	0.220362	-6.23726	4.45306e-10	8.87258e-09	Cyp4f16
ENSMUSG00000062960.9_Kdr	22.2052	-3.00656	0.48227	-6.23419	4.54127e-10	9.03927e-09	Kdr
ENSMUSG00000020841.5_Cpd	10697.5	2.23904	0.359202	6.23337	4.56504e-10	9.07748e-09	Cpd
ENSMUSG00000066043.12_Phactr4	1704.02	1.60899	0.258329	6.22847	4.71015e-10	9.35666e-09	Phactr4
ENSMUSG00000033985.16_Tesk2	335.27	-1.17372	0.188482	-6.22722	4.74785e-10	9.4221e-09	Tesk2
ENSMUSG00000041498.12_Kif14	3149.92	0.806164	0.129549	6.22286	4.88176e-10	9.67817e-09	Kif14
ENSMUSG00000049109.13_Themis	18.3883	-5.0177	0.806367	-6.22259	4.89e-10	9.68483e-09	Themis
ENSMUSG00000032718.4_Mansc1	158.203	-2.00312	0.322006	-6.22074	4.94809e-10	9.79011e-09	Mansc1
ENSMUSG00000038236.8_Hoxa7	276.668	-1.65624	0.26629	-6.21971	4.98087e-10	9.84515e-09	Hoxa7
ENSMUSG00000045031.17_Cetn4	172.156	2.49225	0.400939	6.21604	5.09871e-10	1.0068e-08	Cetn4
ENSMUSG00000025014.11_Dntt	4579.26	-5.89896	0.949032	-6.21576	5.10773e-10	1.00758e-08	Dntt
ENSMUSG00000035545.12_Leng8	2151.66	1.15522	0.185939	6.21287	5.20256e-10	1.02527e-08	Leng8
ENSMUSG00000024155.7_Meiob	30.5233	3.97166	0.639483	6.21074	5.2736e-10	1.03824e-08	Meiob
ENSMUSG00000051343.10_Rab11fip5	342.898	-2.16367	0.348394	-6.21042	5.2842e-10	1.03929e-08	Rab11fip5
ENSMUSG00000056498.12_Tmem154	214.712	-1.76417	0.284073	-6.21026	5.28957e-10	1.03932e-08	Tmem154
ENSMUSG00000039831.15_Arhgap29	73.1294	-1.74797	0.281569	-6.20795	5.36815e-10	1.05372e-08	Arhgap29
ENSMUSG00000038507.6_Parp12	1070.57	1.14333	0.184209	6.20673	5.41001e-10	1.06088e-08	Parp12
ENSMUSG00000069805.9_Fbp1	93.533	-2.463	0.396932	-6.2051	5.46615e-10	1.07084e-08	Fbp1
ENSMUSG00000034353.13_Ramp1	2889.33	-1.81172	0.291996	-6.20459	5.48412e-10	1.0733e-08	Ramp1
ENSMUSG00000017386.9_Traf4	883.97	2.37996	0.383629	6.20379	5.51189e-10	1.07767e-08	Traf4
ENSMUSG00000029012.10_Orc5	4109.39	1.69668	0.273518	6.20317	5.53384e-10	1.0809e-08	Orc5
ENSMUSG00000044768.15_D1Ertd622e	2238.4	0.867707	0.139919	6.20148	5.59342e-10	1.09146e-08	D1Ertd622e
ENSMUSG00000085363.1_Gm15478	103.327	1.83978	0.29692	6.19622	5.78362e-10	1.12747e-08	Gm15478
ENSMUSG00000024112.15_Cacna1h	48.8952	3.96796	0.640595	6.19417	5.85919e-10	1.14108e-08	Cacna1h
ENSMUSG00000031146.6_Plp2	1567.66	-1.61845	0.261467	-6.18986	6.0216e-10	1.17156e-08	Plp2
ENSMUSG00000033436.12_Armcx2	850.9	-2.35947	0.381401	-6.18634	6.15789e-10	1.1969e-08	Armcx2
ENSMUSG00000020105.8_Lrig3	31.8602	-3.05193	0.493346	-6.18618	6.16397e-10	1.19691e-08	Lrig3
ENSMUSG00000073988.12_Ttpa	115.517	-2.57137	0.416164	-6.17874	6.46154e-10	1.25224e-08	Ttpa
ENSMUSG00000030605.14_Mfge8	487.985	-1.48587	0.24048	-6.17876	6.46074e-10	1.25224e-08	Mfge8
ENSMUSG00000021056.7_Tex21	26.2233	4.08401	0.661355	6.17521	6.60761e-10	1.2793e-08	Tex21
ENSMUSG00000051341.5_Zfp52	903.11	-1.09962	0.178111	-6.17381	6.6663e-10	1.2894e-08	Zfp52
ENSMUSG00000039976.3_Tbc1d16	466.649	-1.86043	0.301385	-6.17294	6.70308e-10	1.29525e-08	Tbc1d16
ENSMUSG00000057193.7_Slc44a2	4397.73	-1.46308	0.237027	-6.17262	6.71686e-10	1.29666e-08	Slc44a2
ENSMUSG00000048905.4_4930539E08Rik	95.6264	-2.23381	0.361986	-6.171	6.78587e-10	1.3087e-08	4930539E08Rik
ENSMUSG00000000901.14_Mmp11	36.5929	-2.16134	0.350417	-6.1679	6.92029e-10	1.33333e-08	Mmp11
ENSMUSG00000106664.1_RP23-338P12.3	60.4376	2.07699	0.336935	6.16435	7.07746e-10	1.36229e-08	RP23-338P12.3
ENSMUSG00000022488.8_Nckap1l	9974.07	-0.929263	0.150755	-6.16406	7.09009e-10	1.3634e-08	Nckap1l
ENSMUSG00000072720.8_Myo18b	16.8708	-6.99168	1.13474	-6.16149	7.20655e-10	1.38445e-08	Myo18b
ENSMUSG00000022195.6_6030458C11Rik	2976.52	1.11556	0.181308	6.15281	7.61234e-10	1.461e-08	6030458C11Rik
ENSMUSG00000016757.9_Ttll12	3118.08	1.26388	0.205515	6.14982	7.75731e-10	1.48738e-08	Ttll12
ENSMUSG00000052013.13_Btla	235.886	-2.46791	0.401382	-6.14854	7.82007e-10	1.49797e-08	Btla
ENSMUSG00000104156.2_Gm38102	221.527	1.23678	0.201319	6.14339	8.078e-10	1.54588e-08	Gm38102
ENSMUSG00000025328.8_Padi3	185.194	3.78582	0.616283	6.14299	8.0982e-10	1.54825e-08	Padi3
ENSMUSG00000068551.11_Zfp467	73.58	-2.18177	0.355309	-6.14049	8.22688e-10	1.57134e-08	Zfp467
ENSMUSG00000004473.9_Clec11a	73.4152	-1.58547	0.258439	-6.13481	8.52632e-10	1.62541e-08	Clec11a
ENSMUSG00000099708.1_Gm29361	267.048	1.65359	0.269538	6.13492	8.52008e-10	1.62541e-08	Gm29361
ENSMUSG00000103159.1_F830112A20Rik	112.834	1.67289	0.272828	6.13168	8.6956e-10	1.65609e-08	F830112A20Rik
ENSMUSG00000074874.8_Ctla2b	125.727	-2.05894	0.335863	-6.13028	8.77259e-10	1.66755e-08	Ctla2b
ENSMUSG00000027963.13_Extl2	515.571	-1.18639	0.193525	-6.1304	8.76593e-10	1.66755e-08	Extl2
ENSMUSG00000026896.13_Ifih1	2649.47	0.906935	0.148002	6.12784	8.908e-10	1.69167e-08	Ifih1
ENSMUSG00000074682.4_Zcchc3	489.269	1.1553	0.188872	6.11686	9.54388e-10	1.81069e-08	Zcchc3
ENSMUSG00000009112.3_Bcl2l13	5648.57	1.02032	0.166976	6.11059	9.92666e-10	1.88151e-08	Bcl2l13
ENSMUSG00000011831.15_Evi5	2103.18	1.30585	0.213714	6.11027	9.9464e-10	1.88346e-08	Evi5
ENSMUSG00000000861.14_Bcl11a	4746.92	0.926242	0.151653	6.10765	1.01111e-09	1.91282e-08	Bcl11a
ENSMUSG00000023289.10_Sva	20.928	7.68109	1.2594	6.09901	1.06726e-09	2.01713e-08	Sva
ENSMUSG00000041313.13_Slc7a1	5787	0.926635	0.151937	6.09882	1.06851e-09	2.01756e-08	Slc7a1
ENSMUSG00000021036.9_Sptlc2	3141.78	-1.23216	0.202061	-6.09794	1.07446e-09	2.02687e-08	Sptlc2
ENSMUSG00000030515.8_Tarsl2	2527.01	1.31694	0.216	6.09696	1.08108e-09	2.03741e-08	Tarsl2
ENSMUSG00000066735.7_Vkorc1l1	5646.5	0.910775	0.149435	6.09479	1.0958e-09	2.06321e-08	Vkorc1l1
ENSMUSG00000051934.4_Spats2	45.0445	2.55275	0.418889	6.0941	1.10058e-09	2.07023e-08	Spats2
ENSMUSG00000026399.11_Cd55	1723.18	2.09119	0.343166	6.09381	1.10253e-09	2.07193e-08	Cd55
ENSMUSG00000032122.13_Slc37a2	65.2391	-1.70338	0.279549	-6.0933	1.10606e-09	2.07661e-08	Slc37a2
ENSMUSG00000027610.16_Gss	1186.73	1.32357	0.217459	6.08651	1.15398e-09	2.16454e-08	Gss
ENSMUSG00000051592.13_Ccnb3	20.1105	7.62297	1.25276	6.08492	1.16548e-09	2.18404e-08	Ccnb3
ENSMUSG00000041633.13_Kctd12b	124.434	-2.70699	0.444882	-6.08474	1.1668e-09	2.18445e-08	Kctd12b
ENSMUSG00000024206.13_Rfx2	511.864	1.66825	0.274199	6.08407	1.17169e-09	2.19154e-08	Rfx2
ENSMUSG00000032279.10_Idh3a	7728.94	0.902616	0.148365	6.08376	1.17397e-09	2.19373e-08	Idh3a
ENSMUSG00000024968.12_Rcor2	160.202	-1.6141	0.265333	-6.08331	1.17725e-09	2.19779e-08	Rcor2
ENSMUSG00000025357.7_Dgka	257.023	-2.10405	0.345939	-6.08213	1.18595e-09	2.21196e-08	Dgka
ENSMUSG00000024063.11_Lbh	1102.26	-2.63006	0.432487	-6.08126	1.19243e-09	2.22194e-08	Lbh
ENSMUSG00000107041.1_RP23-213N8.2	56.5569	2.05828	0.33853	6.08006	1.20138e-09	2.23652e-08	RP23-213N8.2
ENSMUSG00000024937.13_Ehbp1l1	3382.35	1.30452	0.214565	6.07985	1.20295e-09	2.23735e-08	Ehbp1l1
ENSMUSG00000022433.17_Csnk1e	971.749	-1.61089	0.265005	-6.07872	1.21148e-09	2.2511e-08	Csnk1e
ENSMUSG00000023191.8_P3h3	66.9928	-2.73493	0.450063	-6.07677	1.22625e-09	2.27642e-08	P3h3
ENSMUSG00000027750.15_Postn	32.1548	-2.78009	0.457732	-6.07361	1.25065e-09	2.31954e-08	Postn
ENSMUSG00000037972.6_Snn	383.515	-2.35916	0.388503	-6.07243	1.25987e-09	2.33446e-08	Snn
ENSMUSG00000097177.6_9330159M07Rik	589.746	-1.07579	0.177235	-6.06988	1.28003e-09	2.36962e-08	9330159M07Rik
ENSMUSG00000028656.13_Cap1	7525.36	-1.22289	0.201516	-6.06843	1.29166e-09	2.3889e-08	Cap1
ENSMUSG00000005161.14_Prdx2	17043.7	1.60697	0.264848	6.06753	1.2989e-09	2.40006e-08	Prdx2
ENSMUSG00000027447.6_Cst3	4130.04	-1.37395	0.226526	-6.06532	1.31688e-09	2.43102e-08	Cst3
ENSMUSG00000046295.12_Ankle1	603.442	1.45629	0.240203	6.06276	1.33803e-09	2.46777e-08	Ankle1
ENSMUSG00000028328.12_Tmod1	92.9253	3.09075	0.50989	6.0616	1.34777e-09	2.48343e-08	Tmod1
ENSMUSG00000079563.8_Pglyrp2	188.517	-2.03081	0.335048	-6.06125	1.35069e-09	2.4842e-08	Pglyrp2
ENSMUSG00000028159.13_Dapp1	5234.41	-0.873694	0.144141	-6.06138	1.3496e-09	2.4842e-08	Dapp1
ENSMUSG00000031377.10_Bmx	141.638	-3.10486	0.512526	-6.05796	1.37857e-09	2.53078e-08	Bmx
ENSMUSG00000030979.11_Uros	1655.87	2.04529	0.33762	6.05797	1.37853e-09	2.53078e-08	Uros
ENSMUSG00000022564.6_Grina	1598.08	1.74354	0.287827	6.05762	1.38153e-09	2.53386e-08	Grina
ENSMUSG00000076498.2_Trbc2	22.7078	-6.69122	1.10476	-6.05669	1.38949e-09	2.54612e-08	Trbc2
ENSMUSG00000033955.11_Tnks1bp1	124.439	-1.92684	0.31821	-6.05523	1.40215e-09	2.56694e-08	Tnks1bp1
ENSMUSG00000022272.16_Myo10	292.009	-1.70179	0.281116	-6.05369	1.41564e-09	2.58925e-08	Myo10
ENSMUSG00000038543.12_BC028528	457.295	-1.94638	0.321543	-6.05325	1.41956e-09	2.59402e-08	BC028528
ENSMUSG00000020641.14_Rsad2	455.365	1.74162	0.287735	6.05284	1.42316e-09	2.59821e-08	Rsad2
ENSMUSG00000036594.13_H2-Aa	423.053	-1.98437	0.327998	-6.04993	1.44909e-09	2.64312e-08	H2-Aa
ENSMUSG00000103164.1_Gm38150	39.9982	2.91267	0.481538	6.04868	1.46038e-09	2.66128e-08	Gm38150
ENSMUSG00000103585.1_Pcdhgb4	41.5142	-2.44021	0.40344	-6.04851	1.46194e-09	2.66168e-08	Pcdhgb4
ENSMUSG00000028923.13_Necap2	3444.92	1.20653	0.199492	6.048	1.46655e-09	2.66761e-08	Necap2
ENSMUSG00000028525.15_Pde4b	952.433	-1.52761	0.252629	-6.04687	1.47691e-09	2.684e-08	Pde4b
ENSMUSG00000050921.11_P2ry10	107.418	-2.2759	0.37665	-6.04248	1.51763e-09	2.75548e-08	P2ry10
ENSMUSG00000035692.6_Isg15	311.508	2.1811	0.361087	6.04038	1.53751e-09	2.78902e-08	Isg15
ENSMUSG00000027953.12_Slc50a1	516.257	-1.08685	0.179974	-6.03895	1.55118e-09	2.81124e-08	Slc50a1
ENSMUSG00000026748.12_Plxdc2	147.921	-1.62	0.268372	-6.03638	1.57613e-09	2.85386e-08	Plxdc2
ENSMUSG00000094365.1_Gm21982	121.606	2.04802	0.33929	6.0362	1.57787e-09	2.8544e-08	Gm21982
ENSMUSG00000020086.6_H2afy2	87.9078	-2.03286	0.336796	-6.03587	1.58105e-09	2.85756e-08	H2afy2
ENSMUSG00000024777.9_Ppp2r5b	417.829	1.92053	0.318258	6.03452	1.59439e-09	2.87904e-08	Ppp2r5b
ENSMUSG00000041025.14_Iffo2	107.314	-1.7056	0.282664	-6.03402	1.59934e-09	2.88536e-08	Iffo2
ENSMUSG00000045441.5_Gprin3	79.2999	-2.67247	0.443258	-6.02915	1.64823e-09	2.97086e-08	Gprin3
ENSMUSG00000049115.13_Agtr1a	62.0975	2.971	0.493006	6.02629	1.67762e-09	3.02109e-08	Agtr1a
ENSMUSG00000021830.12_Txndc16	690.769	-2.37412	0.39398	-6.02598	1.68089e-09	3.02423e-08	Txndc16
ENSMUSG00000047888.9_Tnrc6b	7372	0.763063	0.126641	6.0254	1.68692e-09	3.03233e-08	Tnrc6b
ENSMUSG00000010307.5_Tmem86a	74.8388	-1.92625	0.319726	-6.02468	1.69447e-09	3.04315e-08	Tmem86a
ENSMUSG00000002804.3_Nudt14	136.668	-1.33393	0.221446	-6.02372	1.70453e-09	3.05845e-08	Nudt14
ENSMUSG00000023036.13_Pcdhga8	44.1878	2.50868	0.416492	6.02337	1.70822e-09	3.0623e-08	Pcdhga8
ENSMUSG00000040128.9_Pnrc1	1820.06	-1.16294	0.193108	-6.02226	1.71998e-09	3.0806e-08	Pnrc1
ENSMUSG00000029602.10_Rasal1	44.6101	-2.15576	0.358032	-6.02115	1.73186e-09	3.09908e-08	Rasal1
ENSMUSG00000053965.9_Pde5a	452.613	-2.01167	0.334456	-6.01476	1.80148e-09	3.22076e-08	Pde5a
ENSMUSG00000026180.8_Cxcr2	299.039	-2.42273	0.402808	-6.0146	1.80333e-09	3.22116e-08	Cxcr2
ENSMUSG00000031875.6_Cmtm3	450.796	-1.90209	0.316273	-6.01408	1.80907e-09	3.22851e-08	Cmtm3
ENSMUSG00000069516.7_Lyz2	4098.05	-2.36071	0.392731	-6.01102	1.84362e-09	3.28529e-08	Lyz2
ENSMUSG00000023942.14_Slc29a1	5658.21	1.36511	0.227103	6.01097	1.8442e-09	3.28529e-08	Slc29a1
ENSMUSG00000031789.15_Cngb1	55.7541	-2.20134	0.366254	-6.01041	1.85055e-09	3.29364e-08	Cngb1
ENSMUSG00000035397.8_Klf16	1330.69	1.0772	0.179248	6.00957	1.8602e-09	3.30786e-08	Klf16
ENSMUSG00000041608.7_Entpd3	44.7465	3.5213	0.586428	6.00465	1.9175e-09	3.40669e-08	Entpd3
ENSMUSG00000022587.13_Ly6e	19573.9	-0.976316	0.162657	-6.00229	1.94556e-09	3.45345e-08	Ly6e
ENSMUSG00000041515.8_Irf8	6441.55	-2.29335	0.382348	-5.99809	1.99655e-09	3.54079e-08	Irf8
ENSMUSG00000085936.6_2610307P16Rik	130.836	-2.14783	0.358156	-5.99692	2.01101e-09	3.56325e-08	2610307P16Rik
ENSMUSG00000028587.17_Orc1	2019.46	1.13709	0.189645	5.99589	2.02368e-09	3.58251e-08	Orc1
ENSMUSG00000028207.17_Asph	4403.29	1.26538	0.211127	5.99344	2.05446e-09	3.63376e-08	Asph
ENSMUSG00000099556.1_Gm28857	48.7751	2.46808	0.411845	5.99275	2.06321e-09	3.64599e-08	Gm28857
ENSMUSG00000095609.1_Gm21188	13.6851	-7.42379	1.23896	-5.99195	2.07344e-09	3.6608e-08	Gm21188
ENSMUSG00000040760.9_Appl1	1984.48	-1.4286	0.238425	-5.9918	2.0753e-09	3.66083e-08	Appl1
ENSMUSG00000016933.16_Plcg1	1514.27	-1.40768	0.234989	-5.99039	2.09335e-09	3.68939e-08	Plcg1
ENSMUSG00000022960.11_Donson	1527.32	1.35883	0.226941	5.98761	2.12942e-09	3.74963e-08	Donson
ENSMUSG00000096472.1_Cdkn2d	413.454	-1.18483	0.197902	-5.98693	2.13834e-09	3.76199e-08	Cdkn2d
ENSMUSG00000004631.14_Sgce	76.8608	-1.8534	0.309602	-5.98639	2.14556e-09	3.77135e-08	Sgce
ENSMUSG00000039693.10_Msantd3	421.12	-2.44546	0.40861	-5.98483	2.16612e-09	3.80412e-08	Msantd3
ENSMUSG00000031808.6_Slc27a1	151.818	-1.77465	0.296694	-5.98142	2.21198e-09	3.88123e-08	Slc27a1
ENSMUSG00000062098.10_Btbd3	297.898	-1.95874	0.327519	-5.98053	2.22407e-09	3.899e-08	Btbd3
ENSMUSG00000009687.13_Fxyd5	2715.05	-2.2194	0.371252	-5.97815	2.25685e-09	3.95296e-08	Fxyd5
ENSMUSG00000039943.15_Plcb4	781.205	-1.88141	0.314734	-5.97776	2.26225e-09	3.95595e-08	Plcb4
ENSMUSG00000047648.12_Fbxo30	1947.04	0.919527	0.153825	5.97774	2.26254e-09	3.95595e-08	Fbxo30
ENSMUSG00000040016.15_Ptger3	889.122	1.49341	0.249931	5.97528	2.29698e-09	4.01264e-08	Ptger3
ENSMUSG00000030672.11_Mylpf	166.913	1.93472	0.323919	5.97285	2.33146e-09	4.06929e-08	Mylpf
ENSMUSG00000031839.6_Hsbp1	1714.78	-0.830398	0.139077	-5.97079	2.36107e-09	4.11735e-08	Hsbp1
ENSMUSG00000036155.12_Mgat5	4969.23	-2.41411	0.404636	-5.96613	2.42942e-09	4.23282e-08	Mgat5
ENSMUSG00000038150.7_Ormdl3	1320.6	1.44859	0.24289	5.96398	2.4617e-09	4.28531e-08	Ormdl3
ENSMUSG00000005447.11_Pafah1b3	363.711	-0.9745	0.163408	-5.9636	2.46737e-09	4.2914e-08	Pafah1b3
ENSMUSG00000025804.4_Ccr1	411.699	-1.31403	0.220383	-5.96247	2.48454e-09	4.31748e-08	Ccr1
ENSMUSG00000039768.15_Dnajc11	4386.7	0.824416	0.138277	5.96205	2.49101e-09	4.32493e-08	Dnajc11
ENSMUSG00000032412.8_Atp1b3	5715.58	-0.84869	0.142376	-5.96092	2.50816e-09	4.34711e-08	Atp1b3
ENSMUSG00000022607.13_Ptk2	614.394	1.41801	0.237879	5.96104	2.50634e-09	4.34711e-08	Ptk2
ENSMUSG00000017607.8_Tns4	95.3297	-2.81264	0.472003	-5.95894	2.53879e-09	4.39636e-08	Tns4
ENSMUSG00000026520.8_Pycr2	2198	1.57488	0.264309	5.95847	2.54608e-09	4.40515e-08	Pycr2
ENSMUSG00000037151.7_Lrrc20	822.18	0.990117	0.166182	5.95802	2.55314e-09	4.41351e-08	Lrrc20
ENSMUSG00000039428.9_Tmem135	1237.83	-1.06779	0.17923	-5.95764	2.55906e-09	4.41989e-08	Tmem135
ENSMUSG00000040562.11_Gstm2	17.5643	-3.90443	0.655426	-5.9571	2.56759e-09	4.43076e-08	Gstm2
ENSMUSG00000033373.15_Fntb	727.744	0.795441	0.133533	5.9569	2.57062e-09	4.43214e-08	Fntb
ENSMUSG00000056418.3_BC043934	43.2359	-2.29804	0.385849	-5.9558	2.58803e-09	4.45828e-08	BC043934
ENSMUSG00000031556.5_Tm2d2	838.194	-0.82075	0.137835	-5.95459	2.60731e-09	4.48761e-08	Tm2d2
ENSMUSG00000030159.14_Clec1b	32.8125	-3.06775	0.515254	-5.95386	2.61888e-09	4.49972e-08	Clec1b
ENSMUSG00000014503.13_Pkd2l2	111.109	2.04803	0.343979	5.95393	2.61775e-09	4.49972e-08	Pkd2l2
ENSMUSG00000042073.13_Abhd14b	185.021	-1.44168	0.242154	-5.95356	2.62376e-09	4.5042e-08	Abhd14b
ENSMUSG00000024227.13_Pdzph1	33.1335	-3.09399	0.519801	-5.95226	2.64469e-09	4.53621e-08	Pdzph1
ENSMUSG00000037235.12_Mxd4	1483.78	-1.72026	0.289142	-5.94953	2.68913e-09	4.60844e-08	Mxd4
ENSMUSG00000060206.10_Zfp462	47.7877	-2.79861	0.470844	-5.94381	2.78471e-09	4.76812e-08	Zfp462
ENSMUSG00000049791.3_Fzd4	18.3433	-4.75454	0.800109	-5.94237	2.80925e-09	4.806e-08	Fzd4
ENSMUSG00000026879.13_Gsn	468.6	-2.29403	0.386109	-5.94141	2.82587e-09	4.83027e-08	Gsn
ENSMUSG00000001741.10_Il16	2992.94	-2.14136	0.360423	-5.94124	2.82869e-09	4.83093e-08	Il16
ENSMUSG00000075015.3_Gm10801	50.4718	7.98648	1.34457	5.93978	2.85399e-09	4.86994e-08	Gm10801
ENSMUSG00000019699.14_Akt3	1885.3	-1.07588	0.181157	-5.93898	2.86808e-09	4.88978e-08	Akt3
ENSMUSG00000054733.8_Msra	1000.81	-1.58449	0.266804	-5.93878	2.87155e-09	4.89149e-08	Msra
ENSMUSG00000040322.9_Slc25a24	713.208	-1.17402	0.197752	-5.9368	2.90631e-09	4.94646e-08	Slc25a24
ENSMUSG00000031616.7_Ednra	10.7421	-7.07204	1.19134	-5.9362	2.91695e-09	4.96032e-08	Ednra
ENSMUSG00000042439.11_Zfp532	28.5366	-3.07128	0.517413	-5.93584	2.92338e-09	4.96699e-08	Zfp532
ENSMUSG00000035936.6_Aldh5a1	83.2307	-2.25207	0.379532	-5.9338	2.95995e-09	5.02053e-08	Aldh5a1
ENSMUSG00000019970.14_Sgk1	146.989	-1.44709	0.243868	-5.93391	2.95809e-09	5.02053e-08	Sgk1
ENSMUSG00000053963.6_6330403A02Rik	19.6515	-3.03815	0.512172	-5.93189	2.99459e-09	5.07495e-08	6330403A02Rik
ENSMUSG00000000078.6_Klf6	1454.17	-1.14341	0.19277	-5.93146	3.00258e-09	5.08414e-08	Klf6
ENSMUSG00000044502.15_Bod1	537.204	-0.797442	0.13446	-5.9307	3.01643e-09	5.10324e-08	Bod1
ENSMUSG00000032845.14_Alpk2	27.9575	-3.87934	0.654236	-5.92957	3.03726e-09	5.13411e-08	Alpk2
ENSMUSG00000013539.12_Tango2	1068.52	1.25433	0.211584	5.92828	3.06122e-09	5.17021e-08	Tango2
ENSMUSG00000038286.10_Bphl	913.825	-1.50016	0.253182	-5.92522	3.11874e-09	5.26287e-08	Bphl
ENSMUSG00000034487.3_Kdelc2	508.064	-2.17597	0.367542	-5.92033	3.21304e-09	5.4174e-08	Kdelc2
ENSMUSG00000060791.14_Gmfg	3533.58	-1.9142	0.323338	-5.92011	3.21725e-09	5.41989e-08	Gmfg
ENSMUSG00000029385.13_Ccng2	1225.25	-1.73811	0.293714	-5.91769	3.26503e-09	5.49572e-08	Ccng2
ENSMUSG00000053477.14_Tcf4	2880.5	-1.31229	0.22178	-5.91708	3.27714e-09	5.51143e-08	Tcf4
ENSMUSG00000031586.15_Rbpms	367.557	-1.62913	0.275349	-5.9166	3.28672e-09	5.52287e-08	Rbpms
ENSMUSG00000031667.14_Aktip	287.932	-1.33934	0.226432	-5.91497	3.31939e-09	5.57304e-08	Aktip
ENSMUSG00000023927.14_Satb1	2339.6	-2.24905	0.380255	-5.91457	3.32741e-09	5.58177e-08	Satb1
ENSMUSG00000049577.13_Zfpm1	2650.93	2.10586	0.356084	5.91394	3.34024e-09	5.59858e-08	Zfpm1
ENSMUSG00000061458.8_Nol10	1975.25	0.8829	0.149314	5.91306	3.3581e-09	5.62375e-08	Nol10
ENSMUSG00000080712.3_Hist3h2bb-ps	957.209	2.04983	0.346706	5.91231	3.3735e-09	5.64478e-08	Hist3h2bb-ps
ENSMUSG00000025473.15_Adam8	101.727	1.41986	0.240187	5.91148	3.39044e-09	5.66835e-08	Adam8
ENSMUSG00000005936.17_Kctd20	6969.39	-0.819008	0.138588	-5.90964	3.42857e-09	5.72728e-08	Kctd20
ENSMUSG00000020593.13_Lpin1	1599.36	1.61622	0.273512	5.90915	3.43887e-09	5.73964e-08	Lpin1
ENSMUSG00000022105.6_Rb1	3957.45	1.25485	0.212504	5.90507	3.52499e-09	5.87843e-08	Rb1
ENSMUSG00000031712.8_Il15	204.446	-2.07692	0.351742	-5.90467	3.53363e-09	5.8879e-08	Il15
ENSMUSG00000035459.14_Stab2	20.2571	-3.83289	0.649564	-5.90072	3.61928e-09	6.02556e-08	Stab2
ENSMUSG00000096351.1_Samd11	72.5123	2.79717	0.47408	5.9002	3.63065e-09	6.03942e-08	Samd11
ENSMUSG00000024818.13_Slc25a45	1092.02	-1.56946	0.266008	-5.90005	3.63393e-09	6.03982e-08	Slc25a45
ENSMUSG00000074867.3_Zfp808	1473.82	1.57341	0.266693	5.8997	3.64159e-09	6.04747e-08	Zfp808
ENSMUSG00000097519.2_4930558J18Rik	85.6669	1.38094	0.234096	5.89904	3.65614e-09	6.06656e-08	4930558J18Rik
ENSMUSG00000022906.14_Parp9	3872.25	0.940799	0.159497	5.89855	3.66717e-09	6.07978e-08	Parp9
ENSMUSG00000018774.12_Cd68	274.331	-1.77887	0.301618	-5.89776	3.68475e-09	6.10383e-08	Cd68
ENSMUSG00000038975.13_Rabggtb	3635.4	1.15943	0.196594	5.8976	3.68817e-09	6.1044e-08	Rabggtb
ENSMUSG00000044786.5_Zfp36	775.445	-1.73706	0.29475	-5.89334	3.7847e-09	6.25894e-08	Zfp36
ENSMUSG00000032733.5_Snx33	226.128	-1.47668	0.250658	-5.89121	3.83385e-09	6.33495e-08	Snx33
ENSMUSG00000005465.8_Il27ra	205.267	-1.7634	0.299394	-5.8899	3.86427e-09	6.3799e-08	Il27ra
ENSMUSG00000106714.1_RP23-76J15.4	96.767	2.51755	0.427677	5.88657	3.94286e-09	6.50425e-08	RP23-76J15.4
ENSMUSG00000015224.10_Cyp2j9	197.891	-2.10839	0.358275	-5.88482	3.98489e-09	6.56268e-08	Cyp2j9
ENSMUSG00000020085.14_Aifm2	269.784	1.24901	0.212242	5.88483	3.98464e-09	6.56268e-08	Aifm2
ENSMUSG00000060591.8_Ifitm2	3700.56	-0.954386	0.162196	-5.88414	4.00125e-09	6.58415e-08	Ifitm2
ENSMUSG00000015355.12_Cd48	5154.49	-0.926541	0.157497	-5.88292	4.03091e-09	6.62746e-08	Cd48
ENSMUSG00000043505.8_Gimap5	91.5521	-2.37044	0.403059	-5.88114	4.07457e-09	6.6937e-08	Gimap5
ENSMUSG00000024462.16_Gabbr1	62.1956	-1.68274	0.286144	-5.88073	4.08451e-09	6.70448e-08	Gabbr1
ENSMUSG00000025094.7_Slc18a2	851.02	-1.18381	0.201331	-5.87992	4.10472e-09	6.73208e-08	Slc18a2
ENSMUSG00000097889.1_Gm26541	251.849	-1.67001	0.284065	-5.87897	4.12824e-09	6.76506e-08	Gm26541
ENSMUSG00000049532.10_Sall2	156.873	-1.33956	0.227878	-5.87842	4.14191e-09	6.78186e-08	Sall2
ENSMUSG00000021457.13_Syk	4660.14	-1.65704	0.281997	-5.87608	4.20093e-09	6.87283e-08	Syk
ENSMUSG00000097779.1_4833407H14Rik	64.5014	-1.82002	0.309809	-5.87466	4.23708e-09	6.92627e-08	4833407H14Rik
ENSMUSG00000039523.15_Cep104	1179.1	0.774928	0.131949	5.87292	4.28178e-09	6.99358e-08	Cep104
ENSMUSG00000042708.11_Shcbp1l	83.8479	1.86498	0.31786	5.86731	4.42911e-09	7.22826e-08	Shcbp1l
ENSMUSG00000058258.13_Idi1	3411.74	1.61964	0.276072	5.86674	4.44444e-09	7.24731e-08	Idi1
ENSMUSG00000073131.11_Vma21	1892.44	0.896119	0.152831	5.86348	4.53277e-09	7.38528e-08	Vma21
ENSMUSG00000028809.15_Srrm1	6992.57	0.822741	0.140335	5.8627	4.55388e-09	7.4136e-08	Srrm1
ENSMUSG00000044707.7_Ccnjl	25.8625	-2.46233	0.420032	-5.86225	4.56626e-09	7.42766e-08	Ccnjl
ENSMUSG00000048720.7_Tbc1d12	331.279	1.54658	0.26383	5.86203	4.57231e-09	7.43141e-08	Tbc1d12
ENSMUSG00000027601.12_Mtfr1	3600.18	1.26384	0.215633	5.8611	4.59823e-09	7.46742e-08	Mtfr1
ENSMUSG00000009145.5_Dqx1	156.577	1.75638	0.299729	5.8599	4.63151e-09	7.51531e-08	Dqx1
ENSMUSG00000036478.7_Btg1	2913.17	-1.0626	0.18136	-5.85905	4.65528e-09	7.54771e-08	Btg1
ENSMUSG00000022358.6_Fbxo32	231.603	-2.02749	0.346101	-5.85809	4.68227e-09	7.58528e-08	Fbxo32
ENSMUSG00000028032.12_Papss1	1015.37	-0.981736	0.167614	-5.85714	4.70916e-09	7.62261e-08	Papss1
ENSMUSG00000003348.9_Mob3a	2352.36	-1.00945	0.172383	-5.85585	4.74564e-09	7.67541e-08	Mob3a
ENSMUSG00000074570.12_Cass4	96.588	-2.97021	0.507294	-5.85501	4.7699e-09	7.70836e-08	Cass4
ENSMUSG00000031365.12_Zfp275	875.718	-1.13974	0.194686	-5.85424	4.79202e-09	7.7378e-08	Zfp275
ENSMUSG00000090115.6_Usp49	1694.47	1.14193	0.195262	5.84819	4.96949e-09	8.01785e-08	Usp49
ENSMUSG00000026482.12_Rgl1	478.083	-1.2546	0.214573	-5.84693	5.00721e-09	8.07214e-08	Rgl1
ENSMUSG00000017204.4_Gsdma	25.5486	3.86403	0.660939	5.84628	5.02689e-09	8.09729e-08	Gsdma
ENSMUSG00000041741.10_Pde3a	19.1354	-3.48268	0.595753	-5.84585	5.03996e-09	8.11176e-08	Pde3a
ENSMUSG00000049350.5_Zg16	44.885	-2.05596	0.351777	-5.84451	5.08073e-09	8.17076e-08	Zg16
ENSMUSG00000031224.6_Magee2	45.3922	-1.94186	0.332498	-5.84021	5.21361e-09	8.37766e-08	Magee2
ENSMUSG00000039981.5_Zc3h12d	34.706	-2.308	0.395548	-5.83494	5.38093e-09	8.6363e-08	Zc3h12d
ENSMUSG00000049957.13_Ccdc137	1731.81	1.07395	0.184056	5.83487	5.38327e-09	8.6363e-08	Ccdc137
ENSMUSG00000082433.2_Gm9025	47.5607	-2.00177	0.343128	-5.83388	5.41533e-09	8.68071e-08	Gm9025
ENSMUSG00000040434.15_Gyltl1b	21.6248	-3.37917	0.579276	-5.83343	5.42988e-09	8.69701e-08	Gyltl1b
ENSMUSG00000034957.9_Cebpa	1700.29	-2.25553	0.386668	-5.83325	5.43576e-09	8.69941e-08	Cebpa
ENSMUSG00000044583.12_Tlr7	210.732	-2.62532	0.450148	-5.83212	5.47282e-09	8.75072e-08	Tlr7
ENSMUSG00000030144.3_Clec4d	195.377	-1.55985	0.267464	-5.832	5.47664e-09	8.75072e-08	Clec4d
ENSMUSG00000042524.12_Sun2	7637.26	-1.93172	0.331342	-5.83	5.5429e-09	8.84946e-08	Sun2
ENSMUSG00000048701.12_Ccdc6	3623.41	0.737087	0.126471	5.82811	5.60583e-09	8.94274e-08	Ccdc6
ENSMUSG00000004035.11_Gstm7	36.6846	-2.33705	0.401114	-5.8264	5.66348e-09	9.02744e-08	Gstm7
ENSMUSG00000033105.11_Lss	1152.71	1.10252	0.189312	5.82381	5.75213e-09	9.15405e-08	Lss
ENSMUSG00000028776.13_Tinagl1	88.4716	2.71685	0.466506	5.82382	5.75165e-09	9.15405e-08	Tinagl1
ENSMUSG00000059878.11_Zfp422	2809.91	-1.69046	0.290325	-5.82264	5.79236e-09	9.21069e-08	Zfp422
ENSMUSG00000001014.5_Icam4	245.25	1.97707	0.339556	5.8225	5.79723e-09	9.21106e-08	Icam4
ENSMUSG00000090290.1_Gm17296	1984.59	0.767141	0.131784	5.82121	5.84221e-09	9.27509e-08	Gm17296
ENSMUSG00000034613.11_Ppm1h	1292.66	-1.98731	0.341614	-5.81742	5.97631e-09	9.4804e-08	Ppm1h
ENSMUSG00000051413.16_Plagl2	2189.26	1.03273	0.177571	5.81586	6.03214e-09	9.56133e-08	Plagl2
ENSMUSG00000047767.15_Atg16l2	198.627	-1.15297	0.19829	-5.81457	6.07892e-09	9.62779e-08	Atg16l2
ENSMUSG00000023883.12_Phf10	6865.03	1.22377	0.210549	5.81229	6.16233e-09	9.75211e-08	Phf10
ENSMUSG00000030095.9_Tmem43	2799.93	-1.14382	0.196844	-5.81076	6.21897e-09	9.8339e-08	Tmem43
ENSMUSG00000031189.11_Aff2	11.0652	-7.11616	1.22479	-5.81011	6.24323e-09	9.8644e-08	Aff2
ENSMUSG00000039483.9_Asb6	916.959	1.48054	0.25485	5.80945	6.26777e-09	9.8953e-08	Asb6
ENSMUSG00000092572.6_Serpinb10	123.974	-5.62215	0.96784	-5.80896	6.28624e-09	9.90869e-08	Serpinb10
ENSMUSG00000092203.6_1110038B12Rik	2433.83	1.02772	0.176918	5.80903	6.28357e-09	9.90869e-08	1110038B12Rik
ENSMUSG00000041695.2_Kcnj2	396.832	-2.71397	0.467308	-5.80767	6.33484e-09	9.97738e-08	Kcnj2
ENSMUSG00000003813.14_Rad23a	2423.29	1.18669	0.204389	5.80601	6.3978e-09	1.00685e-07	Rad23a
ENSMUSG00000049687.5_Fam109b	1883.43	1.47059	0.253365	5.80424	6.46604e-09	1.01679e-07	Fam109b
ENSMUSG00000027984.8_Hadh	1969.71	-0.822141	0.14165	-5.80404	6.47346e-09	1.01715e-07	Hadh
ENSMUSG00000063383.5_Zfp947	221.229	-1.21183	0.208863	-5.80204	6.5511e-09	1.02835e-07	Zfp947
ENSMUSG00000026080.12_Chst10	208.139	1.70309	0.293537	5.80194	6.55509e-09	1.02835e-07	Chst10
ENSMUSG00000033083.15_Tbc1d4	849.209	-1.98011	0.341458	-5.79898	6.67196e-09	1.04585e-07	Tbc1d4
ENSMUSG00000061232.14_H2-K1	20511.4	0.595287	0.102671	5.79798	6.71168e-09	1.05125e-07	H2-K1
ENSMUSG00000062590.12_Armc9	894.296	1.72028	0.296716	5.79775	6.72124e-09	1.05192e-07	Armc9
ENSMUSG00000024521.7_Pmaip1	354.68	1.67668	0.289205	5.79755	6.72896e-09	1.0523e-07	Pmaip1
ENSMUSG00000025920.18_Stau2	182.195	-1.50029	0.258791	-5.7973	6.7392e-09	1.05307e-07	Stau2
ENSMUSG00000106019.1_RP24-487F9.4	220.79	-1.38309	0.238593	-5.79684	6.75762e-09	1.05511e-07	RP24-487F9.4
ENSMUSG00000022773.15_Ypel1	197.357	-1.67298	0.288684	-5.79519	6.82443e-09	1.06471e-07	Ypel1
ENSMUSG00000003849.8_Nqo1	619.803	1.58678	0.273869	5.79395	6.87516e-09	1.07178e-07	Nqo1
ENSMUSG00000078439.8_Smim24	172.828	-2.19234	0.378481	-5.79248	6.93565e-09	1.08036e-07	Smim24
ENSMUSG00000023367.13_Tmem176a	806.013	-2.31993	0.400632	-5.79066	7.01089e-09	1.09122e-07	Tmem176a
ENSMUSG00000029147.9_Ppm1g	12097.9	0.902096	0.155922	5.78554	7.22777e-09	1.1241e-07	Ppm1g
ENSMUSG00000021360.14_Gcnt2	1462.84	-2.09577	0.362434	-5.78251	7.35961e-09	1.14371e-07	Gcnt2
ENSMUSG00000026571.11_Dcaf6	1570.98	1.21562	0.210243	5.78197	7.38324e-09	1.14648e-07	Dcaf6
ENSMUSG00000006736.8_Tspan31	1557.42	-0.886386	0.153318	-5.78137	7.4095e-09	1.14966e-07	Tspan31
ENSMUSG00000099689.5_Zfp383	72.9704	-1.62799	0.281726	-5.77862	7.53177e-09	1.16772e-07	Zfp383
ENSMUSG00000058672.6_Tubb2a	793.504	1.78286	0.308543	5.77832	7.54488e-09	1.16884e-07	Tubb2a
ENSMUSG00000028970.8_Abcb1b	1043.25	-1.31369	0.22754	-5.77346	7.76622e-09	1.20219e-07	Abcb1b
ENSMUSG00000020739.10_Nup85	8142.18	0.927264	0.160647	5.77207	7.83038e-09	1.21118e-07	Nup85
ENSMUSG00000032194.8_Kank2	94.8404	-2.69978	0.467956	-5.7693	7.96002e-09	1.23027e-07	Kank2
ENSMUSG00000056214.8_Pard6g	240.965	-1.20491	0.208931	-5.767	8.06934e-09	1.24619e-07	Pard6g
ENSMUSG00000057058.15_Skap1	18.0101	-6.3516	1.10174	-5.76504	8.16368e-09	1.25978e-07	Skap1
ENSMUSG00000001864.12_Aif1l	20.458	-2.93432	0.509071	-5.76408	8.2106e-09	1.26604e-07	Aif1l
ENSMUSG00000022228.12_Zscan26	1471.4	-0.814017	0.141236	-5.76351	8.23812e-09	1.2693e-07	Zscan26
ENSMUSG00000086596.1_Susd5	10.0492	-6.97801	1.21078	-5.76325	8.25115e-09	1.27032e-07	Susd5
ENSMUSG00000032776.8_Mctp2	309.439	-2.13427	0.370488	-5.76069	8.37688e-09	1.28868e-07	Mctp2
ENSMUSG00000071757.9_Zhx2	113.696	-1.49639	0.259956	-5.75633	8.59618e-09	1.32139e-07	Zhx2
ENSMUSG00000028657.13_Ppt1	2432.27	-0.998451	0.17349	-5.75508	8.66017e-09	1.33019e-07	Ppt1
ENSMUSG00000040883.14_Tmem205	250.423	-1.69756	0.29507	-5.75309	8.76272e-09	1.3449e-07	Tmem205
ENSMUSG00000033294.10_Noc4l	2976.68	1.03509	0.179929	5.75277	8.77953e-09	1.34644e-07	Noc4l
ENSMUSG00000026285.7_Pdcd1	15.2705	-5.06888	0.881211	-5.75217	8.81033e-09	1.34923e-07	Pdcd1
ENSMUSG00000030483.13_Cyp2b10	38.6329	7.59668	1.32067	5.75215	8.81133e-09	1.34923e-07	Cyp2b10
ENSMUSG00000096188.1_Cmtm4	214.279	-1.05286	0.183052	-5.75171	8.83465e-09	1.35176e-07	Cmtm4
ENSMUSG00000029388.13_Eif2b1	3248.47	0.798921	0.138905	5.75157	8.84173e-09	1.3518e-07	Eif2b1
ENSMUSG00000039988.13_Ankrd13c	3299.71	0.841243	0.146298	5.75022	8.91298e-09	1.36165e-07	Ankrd13c
ENSMUSG00000003559.7_As3mt	1069.14	-2.06137	0.358615	-5.74816	9.02207e-09	1.37725e-07	As3mt
ENSMUSG00000034616.15_Ssh3	234.837	-1.49421	0.260195	-5.74265	9.32049e-09	1.42142e-07	Ssh3
ENSMUSG00000106334.1_WI1-49P9.2	905.08	1.84494	0.321282	5.74243	9.33285e-09	1.42142e-07	WI1-49P9.2
ENSMUSG00000066760.11_Psg16	26.7795	3.5051	0.610375	5.74253	9.32712e-09	1.42142e-07	Psg16
ENSMUSG00000087968.1_Gm25395	1080.54	-1.76672	0.307809	-5.73967	9.48611e-09	1.44254e-07	Gm25395
ENSMUSG00000031513.8_Leprotl1	1317.1	-0.708819	0.123493	-5.73974	9.48248e-09	1.44254e-07	Leprotl1
ENSMUSG00000044551.12_9930012K11Rik	85.7651	-2.14335	0.37368	-5.73579	9.70615e-09	1.47487e-07	9930012K11Rik
ENSMUSG00000051495.7_Irf2bp2	7455.65	-0.982038	0.17123	-5.7352	9.73972e-09	1.47884e-07	Irf2bp2
ENSMUSG00000033904.14_Ccp110	2427.74	0.958172	0.167158	5.73215	9.91667e-09	1.50456e-07	Ccp110
ENSMUSG00000037685.14_Atp8a1	7418.17	0.967086	0.168726	5.7317	9.94313e-09	1.50627e-07	Atp8a1
ENSMUSG00000097414.1_B130046B21Rik	163.126	1.61237	0.281306	5.73174	9.94037e-09	1.50627e-07	B130046B21Rik
ENSMUSG00000022325.13_Pop1	2329.15	1.03133	0.179941	5.73149	9.95526e-09	1.50696e-07	Pop1
ENSMUSG00000023993.6_Treml1	42.7705	-2.20513	0.384807	-5.73048	1.00144e-08	1.51476e-07	Treml1
ENSMUSG00000031691.12_Tnpo2	4422.19	0.83391	0.145601	5.72735	1.02012e-08	1.54184e-07	Tnpo2
ENSMUSG00000039765.14_Cc2d2a	115.516	-3.12056	0.544966	-5.72615	1.02733e-08	1.55036e-07	Cc2d2a
ENSMUSG00000028927.6_Padi2	1324.58	-2.05598	0.35905	-5.72617	1.02721e-08	1.55036e-07	Padi2
ENSMUSG00000039963.17_Ccdc40	199.66	-1.06835	0.186603	-5.72525	1.03282e-08	1.55746e-07	Ccdc40
ENSMUSG00000030781.12_Slc5a2	31.421	3.73722	0.652952	5.72357	1.04309e-08	1.57176e-07	Slc5a2
ENSMUSG00000016494.8_Cd34	11201.6	-2.19293	0.383417	-5.71944	1.06874e-08	1.60797e-07	Cd34
ENSMUSG00000040565.7_Btaf1	13620.7	1.00328	0.175413	5.71953	1.06818e-08	1.60797e-07	Btaf1
ENSMUSG00000032380.7_Dapk2	293.476	2.122	0.371032	5.7192	1.07029e-08	1.60908e-07	Dapk2
ENSMUSG00000025155.14_Dus1l	3017.57	0.781472	0.136658	5.71847	1.07486e-08	1.61473e-07	Dus1l
ENSMUSG00000020649.10_Rrm2	12436	1.18086	0.206513	5.71811	1.07717e-08	1.61697e-07	Rrm2
ENSMUSG00000030231.9_Plekha5	345.344	-1.37229	0.240288	-5.71099	1.12321e-08	1.68354e-07	Plekha5
ENSMUSG00000033033.9_Calhm2	428.792	-1.14538	0.200555	-5.71104	1.12289e-08	1.68354e-07	Calhm2
ENSMUSG00000023021.14_Cers5	973.747	-1.40466	0.246034	-5.70921	1.13504e-08	1.69995e-07	Cers5
ENSMUSG00000025545.9_Clybl	1180.46	1.38519	0.242634	5.70895	1.13673e-08	1.69995e-07	Clybl
ENSMUSG00000107096.2_RP23-34P11.2	71.8629	2.00056	0.350419	5.70904	1.13616e-08	1.69995e-07	RP23-34P11.2
ENSMUSG00000050071.8_Bex1	22.785	-2.89464	0.50708	-5.70845	1.14008e-08	1.70368e-07	Bex1
ENSMUSG00000029722.14_Agfg2	1089.04	1.08109	0.189531	5.70402	1.17015e-08	1.74731e-07	Agfg2
ENSMUSG00000036923.11_Stox1	45.1989	-2.12566	0.372747	-5.7027	1.17927e-08	1.7596e-07	Stox1
ENSMUSG00000085762.1_Lrrc75aos2	192.65	1.08554	0.190376	5.7021	1.18343e-08	1.76447e-07	Lrrc75aos2
ENSMUSG00000029913.13_Prdm5	271.392	-1.59344	0.279532	-5.70037	1.19547e-08	1.77975e-07	Prdm5
ENSMUSG00000038764.13_Ptpn3	257.132	-1.36791	0.239964	-5.70048	1.19472e-08	1.77975e-07	Ptpn3
ENSMUSG00000035498.9_Cdcp1	26.0135	-3.77272	0.661931	-5.69957	1.20112e-08	1.78682e-07	Cdcp1
ENSMUSG00000050965.13_Prkca	511.807	-1.8406	0.322962	-5.69912	1.20428e-08	1.79018e-07	Prkca
ENSMUSG00000024620.10_Pdgfrb	909.296	-1.41949	0.249221	-5.69571	1.22857e-08	1.82493e-07	Pdgfrb
ENSMUSG00000100130.1_Gm28379	93.5755	1.7992	0.315951	5.69457	1.23683e-08	1.83582e-07	Gm28379
ENSMUSG00000104378.1_Gm37510	67.6572	-2.15195	0.378092	-5.69162	1.25839e-08	1.86415e-07	Gm37510
ENSMUSG00000059791.13_Nrm	1408.21	-0.963971	0.169368	-5.69157	1.25873e-08	1.86415e-07	Nrm
ENSMUSG00000097138.1_Gm26625	77.5579	1.38367	0.243102	5.6917	1.25779e-08	1.86415e-07	Gm26625
ENSMUSG00000097039.7_Pvt1	487.557	1.60264	0.281609	5.69103	1.26278e-08	1.86874e-07	Pvt1
ENSMUSG00000074361.8_C5ar2	338.468	3.06103	0.537968	5.68999	1.27044e-08	1.87868e-07	C5ar2
ENSMUSG00000026809.14_1700026L06Rik	24.8125	-2.95991	0.520271	-5.68916	1.27666e-08	1.88507e-07	1700026L06Rik
ENSMUSG00000084319.3_Tpt1-ps3	5866.71	-0.941402	0.165472	-5.68919	1.27642e-08	1.88507e-07	Tpt1-ps3
ENSMUSG00000048489.12_8430408G22Rik	29.6824	-3.36075	0.590863	-5.68787	1.2863e-08	1.8979e-07	8430408G22Rik
ENSMUSG00000052298.11_Cdc42se2	2926.25	-0.925996	0.162831	-5.68685	1.29407e-08	1.90793e-07	Cdc42se2
ENSMUSG00000024354.10_Slc23a1	45.026	2.46759	0.433966	5.68613	1.29947e-08	1.91448e-07	Slc23a1
ENSMUSG00000026837.14_Col5a1	1002.91	2.36522	0.415985	5.68583	1.30178e-08	1.91645e-07	Col5a1
ENSMUSG00000059498.12_Fcgr3	2671.87	-2.24538	0.394947	-5.68526	1.30615e-08	1.92146e-07	Fcgr3
ENSMUSG00000028578.8_Caap1	665.16	0.77617	0.136655	5.67977	1.34875e-08	1.98266e-07	Caap1
ENSMUSG00000025408.14_Ddit3	458.038	1.56227	0.275145	5.67799	1.36284e-08	2.0019e-07	Ddit3
ENSMUSG00000031749.11_St3gal2	1705.13	1.67912	0.2959	5.67463	1.3899e-08	2.04013e-07	St3gal2
ENSMUSG00000037826.4_Ppm1k	580.148	-1.70488	0.300559	-5.67237	1.40836e-08	2.0657e-07	Ppm1k
ENSMUSG00000038175.9_Mylip	526.204	-1.17648	0.207478	-5.6704	1.42465e-08	2.08804e-07	Mylip
ENSMUSG00000022429.10_Dmc1	36.4679	-2.63642	0.464955	-5.67027	1.42571e-08	2.08805e-07	Dmc1
ENSMUSG00000030189.14_Ybx3	13107.4	0.837283	0.147675	5.66977	1.42992e-08	2.09268e-07	Ybx3
ENSMUSG00000071573.12_Rnls	57.9132	-2.22498	0.392708	-5.66574	1.46394e-08	2.14089e-07	Rnls
ENSMUSG00000028173.9_Wls	2656.85	-2.38428	0.420883	-5.66496	1.4706e-08	2.14845e-07	Wls
ENSMUSG00000067924.4_Cxx1b	146.069	-1.18225	0.208699	-5.66488	1.47127e-08	2.14845e-07	Cxx1b
ENSMUSG00000047557.2_Lxn	268.375	-1.80792	0.319303	-5.66207	1.49553e-08	2.18227e-07	Lxn
ENSMUSG00000062524.3_Ncr1	15.0391	-5.49648	0.970826	-5.66165	1.49921e-08	2.18603e-07	Ncr1
ENSMUSG00000074220.8_Zfp382	155.71	-1.41031	0.249243	-5.65837	1.52814e-08	2.22658e-07	Zfp382
ENSMUSG00000063455.15_D630045J12Rik	145.468	-1.51403	0.267599	-5.65782	1.53305e-08	2.23209e-07	D630045J12Rik
ENSMUSG00000021675.4_F2rl2	103.823	-1.72174	0.304357	-5.65698	1.5406e-08	2.24144e-07	F2rl2
ENSMUSG00000029373.7_Pf4	348.879	-2.22582	0.393589	-5.65519	1.55675e-08	2.26328e-07	Pf4
ENSMUSG00000026791.13_Slc2a8	293.735	1.50898	0.266876	5.65424	1.56539e-08	2.27418e-07	Slc2a8
ENSMUSG00000005609.14_Ctr9	5380.67	-0.706148	0.124906	-5.65342	1.57283e-08	2.2833e-07	Ctr9
ENSMUSG00000039168.14_Dap	1841.88	-1.10486	0.195448	-5.65294	1.57727e-08	2.28808e-07	Dap
ENSMUSG00000031934.12_Panx1	802.239	-1.41126	0.24971	-5.6516	1.5896e-08	2.30428e-07	Panx1
ENSMUSG00000067235.13_H2-Q10	70.1901	1.45564	0.257645	5.64977	1.60661e-08	2.32723e-07	H2-Q10
ENSMUSG00000070436.10_Serpinh1	8.98665	-6.81615	1.20681	-5.64807	1.62258e-08	2.34865e-07	Serpinh1
ENSMUSG00000067586.3_S1pr3	548.675	-2.79227	0.494665	-5.64477	1.65403e-08	2.39243e-07	S1pr3
ENSMUSG00000043932.5_Klri2	17.7816	-3.26407	0.578272	-5.64452	1.6564e-08	2.39412e-07	Klri2
ENSMUSG00000060012.7_Kif13b	1123.11	-0.893664	0.158444	-5.64026	1.69789e-08	2.4523e-07	Kif13b
ENSMUSG00000032609.11_Klhdc8b	163.104	1.62106	0.287444	5.63957	1.70475e-08	2.46043e-07	Klhdc8b
ENSMUSG00000047990.5_C2cd4a	100.995	8.98797	1.59397	5.63873	1.71305e-08	2.4706e-07	C2cd4a
ENSMUSG00000019945.8_1700040L02Rik	52.046	-2.19004	0.38845	-5.6379	1.72137e-08	2.4808e-07	1700040L02Rik
ENSMUSG00000050697.8_Prkaa1	3955.37	1.15116	0.204298	5.63467	1.7539e-08	2.52584e-07	Prkaa1
ENSMUSG00000073007.9_Fam46d	35.2819	4.94895	0.878688	5.6322	1.77923e-08	2.56046e-07	Fam46d
ENSMUSG00000032815.14_Fanca	2418.35	0.845709	0.150177	5.63142	1.78733e-08	2.57026e-07	Fanca
ENSMUSG00000021759.12_Ppap2a	185.955	2.29523	0.407689	5.62984	1.80373e-08	2.59197e-07	Ppap2a
ENSMUSG00000054892.13_Txk	19.1727	-3.62582	0.644752	-5.62358	1.87035e-08	2.68575e-07	Txk
ENSMUSG00000102212.1_C230085N15Rik	63.1359	-2.17668	0.387272	-5.62056	1.90342e-08	2.73127e-07	C230085N15Rik
ENSMUSG00000031995.7_St14	246.338	-1.74233	0.310012	-5.6202	1.90733e-08	2.73489e-07	St14
ENSMUSG00000038481.11_Cdk19	4169.82	-1.13485	0.201971	-5.6189	1.92175e-08	2.75359e-07	Cdk19
ENSMUSG00000043487.3_Acot6	309.484	1.21011	0.215479	5.61591	1.95525e-08	2.79957e-07	Acot6
ENSMUSG00000097769.6_Snhg4	2590.98	1.195	0.212805	5.61549	1.96003e-08	2.80439e-07	Snhg4
ENSMUSG00000049775.15_Tmsb4x	19291.3	-2.03883	0.36308	-5.61536	1.96156e-08	2.80455e-07	Tmsb4x
ENSMUSG00000032352.14_Lrrc1	496.166	-1.57034	0.279695	-5.61446	1.97176e-08	2.8171e-07	Lrrc1
ENSMUSG00000029413.13_Naaa	243.565	-1.24292	0.221413	-5.61359	1.98174e-08	2.82932e-07	Naaa
ENSMUSG00000074604.8_Mgst2	330.361	-2.23862	0.399135	-5.60868	2.03871e-08	2.90814e-07	Mgst2
ENSMUSG00000035399.11_Oser1	2199.25	-0.976736	0.17415	-5.60859	2.03987e-08	2.90814e-07	Oser1
ENSMUSG00000041439.14_Mfsd6	424.901	-1.44131	0.257014	-5.60791	2.04781e-08	2.91624e-07	Mfsd6
ENSMUSG00000010554.13_Mettl16	3447.51	0.65011	0.115928	5.60785	2.0485e-08	2.91624e-07	Mettl16
ENSMUSG00000052302.5_Tbc1d30	32.7639	-2.08643	0.372212	-5.60549	2.0767e-08	2.95427e-07	Tbc1d30
ENSMUSG00000097848.1_Gm807	72.2241	-1.90138	0.339288	-5.60403	2.09427e-08	2.975e-07	Gm807
ENSMUSG00000015023.7_Ddx19a	3415.64	0.738508	0.131779	5.60414	2.09286e-08	2.975e-07	Ddx19a
ENSMUSG00000024511.14_Rab27b	277.547	-1.47375	0.263029	-5.60298	2.10702e-08	2.98883e-07	Rab27b
ENSMUSG00000031838.7_Ifi30	1329.36	0.993684	0.177349	5.60299	2.10687e-08	2.98883e-07	Ifi30
ENSMUSG00000097615.1_Gm2061	33.2825	7.38017	1.31739	5.60212	2.11748e-08	3.00153e-07	Gm2061
ENSMUSG00000033906.5_Zdhhc15	343.126	-1.68601	0.301106	-5.5994	2.15092e-08	3.04675e-07	Zdhhc15
ENSMUSG00000050075.8_Gpr171	1393.38	-2.3988	0.428443	-5.59888	2.15745e-08	3.05382e-07	Gpr171
ENSMUSG00000034855.12_Cxcl10	74.6387	2.29722	0.410418	5.59728	2.17747e-08	3.07996e-07	Cxcl10
ENSMUSG00000046668.8_Cxxc5	375.709	-2.28268	0.407837	-5.59704	2.1804e-08	3.08191e-07	Cxxc5
ENSMUSG00000087528.1_9830144P21Rik	149.709	1.45417	0.259852	5.59612	2.19198e-08	3.09607e-07	9830144P21Rik
ENSMUSG00000018819.9_Lsp1	2006.92	-2.02654	0.36223	-5.59463	2.21097e-08	3.12067e-07	Lsp1
ENSMUSG00000027435.8_Cd93	12307.3	-2.27381	0.406524	-5.59328	2.22815e-08	3.14269e-07	Cd93
ENSMUSG00000001707.7_Eef1e1	2513.11	1.27371	0.227741	5.59279	2.2345e-08	3.14941e-07	Eef1e1
ENSMUSG00000020634.11_Ubxn2a	2885.32	1.11794	0.199907	5.59229	2.24095e-08	3.15626e-07	Ubxn2a
ENSMUSG00000031304.17_Il2rg	912.333	-1.11645	0.19972	-5.5901	2.26945e-08	3.19413e-07	Il2rg
ENSMUSG00000039328.9_Rnf122	121.341	-1.30538	0.23353	-5.58977	2.27374e-08	3.1979e-07	Rnf122
ENSMUSG00000060639.5_Hist1h4i	798.859	1.44588	0.25878	5.58729	2.30641e-08	3.24155e-07	Hist1h4i
ENSMUSG00000022514.13_Il1rap	817.522	-1.04189	0.186497	-5.58661	2.3155e-08	3.25202e-07	Il1rap
ENSMUSG00000028434.11_Epb4.1l4b	768.791	-2.21909	0.397351	-5.58471	2.34096e-08	3.28546e-07	Epb4.1l4b
ENSMUSG00000028669.14_Pithd1	1837.59	0.884951	0.158491	5.5836	2.35588e-08	3.30405e-07	Pithd1
ENSMUSG00000028698.12_Pik3r3	73.0755	2.17365	0.389435	5.58155	2.38379e-08	3.34084e-07	Pik3r3
ENSMUSG00000040327.15_Cul9	421.102	-1.08178	0.193827	-5.58118	2.38896e-08	3.34573e-07	Cul9
ENSMUSG00000028150.13_Rorc	12.208	-6.51941	1.16823	-5.58056	2.39744e-08	3.35523e-07	Rorc
ENSMUSG00000024534.14_Sncaip	15.0927	-5.48841	0.98362	-5.57981	2.40776e-08	3.3673e-07	Sncaip
ENSMUSG00000026639.17_Lamb3	45.0756	-2.82931	0.507309	-5.57709	2.44571e-08	3.41555e-07	Lamb3
ENSMUSG00000021952.14_Xpo4	5462.66	0.852767	0.152904	5.57713	2.44517e-08	3.41555e-07	Xpo4
ENSMUSG00000021203.14_Otub2	571.585	1.45899	0.261664	5.57581	2.46374e-08	3.43832e-07	Otub2
ENSMUSG00000104569.1_RP23-354E8.1	54.3093	1.81259	0.325129	5.575	2.47535e-08	3.4521e-07	RP23-354E8.1
ENSMUSG00000073968.3_Trim68	203.886	-1.02643	0.184161	-5.57355	2.49599e-08	3.47843e-07	Trim68
ENSMUSG00000034110.7_Kctd7	732.819	1.22672	0.220111	5.57318	2.50135e-08	3.48345e-07	Kctd7
ENSMUSG00000044254.6_Pcsk9	60.8206	1.72311	0.309202	5.57277	2.50718e-08	3.48912e-07	Pcsk9
ENSMUSG00000032593.5_Amigo3	270.6	1.49089	0.267545	5.57249	2.51119e-08	3.49227e-07	Amigo3
ENSMUSG00000062210.12_Tnfaip8	3681.11	-1.31342	0.235741	-5.57144	2.52638e-08	3.51093e-07	Tnfaip8
ENSMUSG00000055675.6_Kbtbd11	269.634	-2.35942	0.423769	-5.5677	2.5812e-08	3.5846e-07	Kbtbd11
ENSMUSG00000049307.5_Fut4	449.33	-2.28796	0.411098	-5.56548	2.61435e-08	3.6281e-07	Fut4
ENSMUSG00000029223.11_Uchl1	14.3275	-3.92273	0.705187	-5.56268	2.65657e-08	3.68411e-07	Uchl1
ENSMUSG00000093938.2_Evi2b	1876.29	-1.60295	0.288182	-5.56226	2.66298e-08	3.69042e-07	Evi2b
ENSMUSG00000028191.11_Bcl10	1304.49	-0.672735	0.120959	-5.56167	2.67207e-08	3.70043e-07	Bcl10
ENSMUSG00000026883.16_Dab2ip	287.226	-2.32599	0.418249	-5.56126	2.67833e-08	3.70394e-07	Dab2ip
ENSMUSG00000035356.15_Nfkbiz	258.179	-1.4217	0.255641	-5.56131	2.6775e-08	3.70394e-07	Nfkbiz
ENSMUSG00000097057.1_Gm17638	409.334	1.17585	0.211449	5.56094	2.68328e-08	3.7082e-07	Gm17638
ENSMUSG00000006457.3_Actn3	74.6294	3.27792	0.589479	5.56072	2.68664e-08	3.71026e-07	Actn3
ENSMUSG00000090086.6_AI480526	211.518	1.47006	0.264546	5.55691	2.74599e-08	3.78957e-07	AI480526
ENSMUSG00000044792.6_Isca1	3346.06	1.37028	0.246624	5.55614	2.75805e-08	3.80358e-07	Isca1
ENSMUSG00000059288.12_Cdyl	1461.26	0.963312	0.173398	5.55548	2.76843e-08	3.81426e-07	Cdyl
ENSMUSG00000103572.1_Gm37115	105.276	1.39802	0.251649	5.55541	2.76964e-08	3.81426e-07	Gm37115
ENSMUSG00000029094.10_Afap1	368.283	-5.96233	1.07329	-5.55521	2.77277e-08	3.81593e-07	Afap1
ENSMUSG00000028076.11_Cd1d1	615.583	-1.1708	0.210784	-5.55453	2.78366e-08	3.82825e-07	Cd1d1
ENSMUSG00000025899.12_Alkbh8	3440.57	1.15569	0.208134	5.55265	2.81377e-08	3.8666e-07	Alkbh8
ENSMUSG00000026037.13_Orc2	8385.43	1.21313	0.218481	5.55254	2.81544e-08	3.8666e-07	Orc2
ENSMUSG00000027858.12_Tspan2	1040.27	-2.4324	0.438091	-5.55229	2.81957e-08	3.86959e-07	Tspan2
ENSMUSG00000090363.7_Gm3512	14.6644	-3.78101	0.68109	-5.55141	2.83367e-08	3.88626e-07	Gm3512
ENSMUSG00000041341.9_Atg2b	5451.88	0.636948	0.114828	5.54697	2.90659e-08	3.98351e-07	Atg2b
ENSMUSG00000034652.11_Cd300a	917.32	-1.76852	0.318992	-5.5441	2.95471e-08	4.04667e-07	Cd300a
ENSMUSG00000090639.1_Gm20425	497.073	-2.00452	0.36159	-5.54362	2.96286e-08	4.05503e-07	Gm20425
ENSMUSG00000032350.8_Gclc	4727.03	1.1748	0.211956	5.54267	2.97894e-08	4.07423e-07	Gclc
ENSMUSG00000010025.17_Aldh3a2	918.956	-1.27328	0.229744	-5.54217	2.98738e-08	4.08296e-07	Aldh3a2
ENSMUSG00000032737.11_Inppl1	89.5967	-1.42766	0.257667	-5.54071	3.01245e-08	4.11439e-07	Inppl1
ENSMUSG00000048058.16_Ldlrad3	587.654	-2.12181	0.382965	-5.54048	3.01636e-08	4.11689e-07	Ldlrad3
ENSMUSG00000026141.12_Col19a1	36.7092	-3.57162	0.644744	-5.5396	3.03162e-08	4.13488e-07	Col19a1
ENSMUSG00000042312.9_S100a13	450.812	-1.30168	0.235037	-5.53818	3.05625e-08	4.1656e-07	S100a13
ENSMUSG00000037010.7_Apln	28.4396	-2.81504	0.508329	-5.53783	3.06244e-08	4.17118e-07	Apln
ENSMUSG00000025993.9_Slc40a1	3432.69	1.34329	0.242579	5.53753	3.06762e-08	4.17537e-07	Slc40a1
ENSMUSG00000047554.12_Tmem41b	1429.81	1.08757	0.196453	5.53604	3.09387e-08	4.20821e-07	Tmem41b
ENSMUSG00000034055.15_Phka1	265.011	-1.55466	0.280874	-5.53508	3.11089e-08	4.22847e-07	Phka1
ENSMUSG00000103216.1_Gm37248	40.9896	-2.10512	0.380412	-5.5338	3.13366e-08	4.2565e-07	Gm37248
ENSMUSG00000027639.15_Samhd1	4291.19	0.833307	0.150624	5.53236	3.15954e-08	4.28872e-07	Samhd1
ENSMUSG00000028463.13_Car9	194.738	-1.85827	0.335916	-5.53195	3.1669e-08	4.2957e-07	Car9
ENSMUSG00000025498.13_Irf7	974.513	1.63381	0.295348	5.53183	3.16902e-08	4.2957e-07	Irf7
ENSMUSG00000038372.12_Gmds	678.47	-0.853754	0.154368	-5.53064	3.19063e-08	4.32205e-07	Gmds
ENSMUSG00000103779.1_Gm36931	73.5617	-2.00785	0.363067	-5.53024	3.19798e-08	4.32905e-07	Gm36931
ENSMUSG00000020715.8_Ern1	2864.47	-1.63136	0.295058	-5.52894	3.22175e-08	4.35826e-07	Ern1
ENSMUSG00000020857.10_Nme2	4909.13	-1.06768	0.193238	-5.52521	3.29096e-08	4.44885e-07	Nme2
ENSMUSG00000001946.12_Esam	54.5463	-1.74314	0.315513	-5.52479	3.29882e-08	4.45644e-07	Esam
ENSMUSG00000014905.3_Dnajb9	715.719	-0.873966	0.158225	-5.52357	3.32185e-08	4.4845e-07	Dnajb9
ENSMUSG00000079707.8_Tcte3	27.6722	3.19971	0.579432	5.52214	3.3489e-08	4.51794e-07	Tcte3
ENSMUSG00000021552.6_Gkap1	186.015	-1.44307	0.261412	-5.5203	3.3842e-08	4.56246e-07	Gkap1
ENSMUSG00000020375.8_Rufy1	1146.82	-0.861858	0.156144	-5.51963	3.39715e-08	4.57681e-07	Rufy1
ENSMUSG00000045658.15_Pid1	61.0473	-2.27936	0.412965	-5.5195	3.39966e-08	4.57708e-07	Pid1
ENSMUSG00000005043.12_Sgsh	387.327	-0.921991	0.167077	-5.51836	3.42182e-08	4.6038e-07	Sgsh
ENSMUSG00000042215.8_Bag2	1863.74	1.16943	0.211941	5.51771	3.43437e-08	4.61755e-07	Bag2
ENSMUSG00000096929.6_A330023F24Rik	67.5759	2.30724	0.418375	5.51476	3.49248e-08	4.69251e-07	A330023F24Rik
ENSMUSG00000041460.13_Cacna2d4	39.0446	-1.91077	0.346539	-5.51387	3.5102e-08	4.70994e-07	Cacna2d4
ENSMUSG00000047669.7_Msl3l2	216.722	-1.05548	0.191421	-5.51391	3.50954e-08	4.70994e-07	Msl3l2
ENSMUSG00000000673.8_Haao	280.425	-1.77985	0.322934	-5.51151	3.55774e-08	4.76405e-07	Haao
ENSMUSG00000042660.7_Wdr55	1935.74	0.984454	0.178611	5.51172	3.55334e-08	4.76405e-07	Wdr55
ENSMUSG00000058183.13_Mmel1	56.0623	5.21933	0.946979	5.51156	3.55677e-08	4.76405e-07	Mmel1
ENSMUSG00000050947.9_Amigo1	208.227	-1.16275	0.210981	-5.51115	3.565e-08	4.76735e-07	Amigo1
ENSMUSG00000037243.16_Zfp692	661.083	1.10061	0.199704	5.51119	3.56414e-08	4.76735e-07	Zfp692
ENSMUSG00000047264.7_Zfp358	295.559	-1.1391	0.206734	-5.50999	3.58854e-08	4.79559e-07	Zfp358
ENSMUSG00000027661.4_Slc2a10	16.9667	-3.99537	0.725447	-5.50746	3.64047e-08	4.85845e-07	Slc2a10
ENSMUSG00000090101.1_Snhg9	46.728	2.98397	0.541796	5.50755	3.63864e-08	4.85845e-07	Snhg9
ENSMUSG00000005417.16_Mprip	5253.87	-0.798545	0.14501	-5.50684	3.65341e-08	4.87244e-07	Mprip
ENSMUSG00000032549.7_Rab6b	63.8054	-2.21041	0.401453	-5.50603	3.67014e-08	4.89147e-07	Rab6b
ENSMUSG00000016257.14_Slmo2	3468.52	1.00956	0.183366	5.5057	3.67702e-08	4.89735e-07	Slmo2
ENSMUSG00000045455.7_Gm9797	534.023	1.38878	0.252315	5.50415	3.70949e-08	4.93728e-07	Gm9797
ENSMUSG00000038393.13_Txnip	7359.92	-1.05933	0.192663	-5.49834	3.83374e-08	5.09924e-07	Txnip
ENSMUSG00000024399.5_Ltb	49.7207	-1.83049	0.332923	-5.49823	3.83633e-08	5.09926e-07	Ltb
ENSMUSG00000091387.1_Gcnt4	49.176	-1.94929	0.354541	-5.49807	3.83972e-08	5.10035e-07	Gcnt4
ENSMUSG00000020605.8_Hs1bp3	287.028	-1.17997	0.214691	-5.49611	3.88261e-08	5.15387e-07	Hs1bp3
ENSMUSG00000046062.5_Ppp1r15b	13446.8	0.803774	0.146262	5.49545	3.89721e-08	5.16979e-07	Ppp1r15b
ENSMUSG00000034617.6_Mtrr	1595.68	1.01444	0.184626	5.49457	3.91661e-08	5.19205e-07	Mtrr
ENSMUSG00000047342.15_Zfp286	141.492	-1.4782	0.269157	-5.49196	3.97497e-08	5.26591e-07	Zfp286
ENSMUSG00000010047.11_Hyal2	649.307	1.67657	0.305301	5.49154	3.98434e-08	5.27479e-07	Hyal2
ENSMUSG00000016487.14_Ppfibp1	651.823	-1.40711	0.256268	-5.49077	4.00175e-08	5.29432e-07	Ppfibp1
ENSMUSG00000043015.14_Tmem194b	777.194	-1.18762	0.216325	-5.48997	4.02006e-08	5.315e-07	Tmem194b
ENSMUSG00000057606.13_Colq	19.041	-3.73359	0.680093	-5.48982	4.02352e-08	5.31603e-07	Colq
ENSMUSG00000029185.13_Fam114a1	131.463	-2.37518	0.432829	-5.48756	4.07522e-08	5.38075e-07	Fam114a1
ENSMUSG00000034764.14_1700006J14Rik	195.229	-1.73518	0.316435	-5.48353	4.16923e-08	5.50122e-07	1700006J14Rik
ENSMUSG00000024855.9_Pacs1	288.143	1.63335	0.297909	5.4827	4.1888e-08	5.52337e-07	Pacs1
ENSMUSG00000039770.5_Ypel5	874.296	-1.14779	0.209375	-5.48197	4.20605e-08	5.54243e-07	Ypel5
ENSMUSG00000039985.13_Fam60a	3684.48	-0.687047	0.125336	-5.48166	4.21357e-08	5.54497e-07	Fam60a
ENSMUSG00000050144.12_Slc25a44	1702.17	0.872527	0.159171	5.48169	4.21274e-08	5.54497e-07	Slc25a44
ENSMUSG00000031925.15_Maml2	162.679	-1.48387	0.270782	-5.47994	4.25481e-08	5.59555e-07	Maml2
ENSMUSG00000024420.8_Zfp521	266.089	-2.15664	0.393583	-5.4795	4.26527e-08	5.60558e-07	Zfp521
ENSMUSG00000040938.15_Slc16a11	25.3618	-2.79969	0.510965	-5.47923	4.27173e-08	5.60732e-07	Slc16a11
ENSMUSG00000032591.14_Mst1	37.5519	3.07334	0.560909	5.47921	4.27225e-08	5.60732e-07	Mst1
ENSMUSG00000032741.9_Tpcn1	3000.13	0.91887	0.167724	5.47845	4.2906e-08	5.62695e-07	Tpcn1
ENSMUSG00000025323.9_Sp4	2357.41	1.20828	0.220554	5.47836	4.29287e-08	5.62695e-07	Sp4
ENSMUSG00000086290.7_Snhg12	1382.17	0.895779	0.163534	5.47764	4.31024e-08	5.64599e-07	Snhg12
ENSMUSG00000045763.7_Basp1	107.743	-1.529	0.279186	-5.47665	4.33457e-08	5.67411e-07	Basp1
ENSMUSG00000062980.14_Cped1	75.4603	-1.96322	0.358703	-5.4731	4.42221e-08	5.78503e-07	Cped1
ENSMUSG00000048163.12_Selplg	3314.11	-2.09744	0.383371	-5.47105	4.47371e-08	5.84853e-07	Selplg
ENSMUSG00000038178.15_Slc43a2	1048.34	-1.61783	0.295726	-5.47072	4.48215e-08	5.85187e-07	Slc43a2
ENSMUSG00000028381.8_Ugcg	9548.62	1.24878	0.228265	5.47072	4.48215e-08	5.85187e-07	Ugcg
ENSMUSG00000022661.13_Cd200	11.1036	-6.3814	1.16661	-5.47003	4.4996e-08	5.87078e-07	Cd200
ENSMUSG00000005034.14_Prkacb	4395.08	-1.02128	0.186864	-5.46533	4.62045e-08	6.0245e-07	Prkacb
ENSMUSG00000072673.2_Gm10392	39.9437	-1.77118	0.324174	-5.46367	4.66391e-08	6.07718e-07	Gm10392
ENSMUSG00000024600.8_Slc27a6	19.1521	-3.76296	0.689066	-5.46096	4.73564e-08	6.16261e-07	Slc27a6
ENSMUSG00000032182.13_Yipf2	372.816	-1.13269	0.207415	-5.46096	4.73569e-08	6.16261e-07	Yipf2
ENSMUSG00000061360.7_Phf5a	3542.74	0.823095	0.150737	5.46048	4.7486e-08	6.17535e-07	Phf5a
ENSMUSG00000030762.10_Aqp8	17.4197	7.41564	1.35853	5.45858	4.79961e-08	6.23761e-07	Aqp8
ENSMUSG00000040268.15_Plekha1	684.156	-1.81396	0.332482	-5.45583	4.87453e-08	6.32845e-07	Plekha1
ENSMUSG00000017677.10_Wsb1	4272.81	-0.884302	0.162089	-5.45566	4.87908e-08	6.32845e-07	Wsb1
ENSMUSG00000053279.6_Aldh1a1	797.549	1.42846	0.261826	5.45577	4.87622e-08	6.32845e-07	Aldh1a1
ENSMUSG00000021998.15_Lcp1	21558.6	-2.06675	0.378896	-5.45466	4.90679e-08	6.35609e-07	Lcp1
ENSMUSG00000040929.15_Rfx3	504.255	-1.22022	0.223699	-5.45472	4.90497e-08	6.35609e-07	Rfx3
ENSMUSG00000030867.6_Plk1	2324.92	1.03728	0.190193	5.45383	4.92953e-08	6.38138e-07	Plk1
ENSMUSG00000035284.9_Vps13c	7264.86	1.46463	0.268704	5.45071	5.01682e-08	6.49015e-07	Vps13c
ENSMUSG00000042155.3_Klhl23	3685.03	1.17471	0.215523	5.45048	5.02335e-08	6.49435e-07	Klhl23
ENSMUSG00000022885.14_St6gal1	155.545	-1.65228	0.303192	-5.4496	5.04831e-08	6.52237e-07	St6gal1
ENSMUSG00000026123.10_Plekhb2	1045.04	-0.878897	0.161406	-5.44526	5.1729e-08	6.67465e-07	Plekhb2
ENSMUSG00000097357.1_Gm16793	33.7563	3.07216	0.564186	5.44529	5.17203e-08	6.67465e-07	Gm16793
ENSMUSG00000030579.9_Tyrobp	2763.81	-2.05729	0.377918	-5.44376	5.21685e-08	6.72699e-07	Tyrobp
ENSMUSG00000044033.15_Ccdc141	46.5675	2.60933	0.479417	5.44273	5.24716e-08	6.76168e-07	Ccdc141
ENSMUSG00000076435.3_Acsf2	506.516	-1.58482	0.291226	-5.4419	5.27142e-08	6.78854e-07	Acsf2
ENSMUSG00000062232.13_Rapgef2	1428.07	-1.22705	0.225546	-5.44036	5.31722e-08	6.84307e-07	Rapgef2
ENSMUSG00000031453.14_Rasa3	4154.32	-1.24805	0.229425	-5.4399	5.33115e-08	6.85656e-07	Rasa3
ENSMUSG00000026069.14_Il1rl1	4147.23	1.77575	0.326481	5.43905	5.35654e-08	6.88475e-07	Il1rl1
ENSMUSG00000066442.15_Mthfs	249.965	-0.967944	0.17804	-5.43666	5.42894e-08	6.97329e-07	Mthfs
ENSMUSG00000020638.7_Cmpk2	2009.2	1.49571	0.275128	5.43643	5.43582e-08	6.97761e-07	Cmpk2
ENSMUSG00000035559.8_Mpv17l2	657.758	0.932365	0.171532	5.43551	5.46394e-08	7.00917e-07	Mpv17l2
ENSMUSG00000029364.14_Wsb2	848.238	0.875295	0.161039	5.43531	5.46999e-08	7.0124e-07	Wsb2
ENSMUSG00000029406.14_Pitpnm2	799.875	1.34812	0.248175	5.43211	5.56903e-08	7.13476e-07	Pitpnm2
ENSMUSG00000026478.13_Lamc1	347.886	-1.59851	0.294366	-5.43037	5.62381e-08	7.20028e-07	Lamc1
ENSMUSG00000024538.7_Ppic	372.701	-2.13236	0.392712	-5.42983	5.64074e-08	7.21731e-07	Ppic
ENSMUSG00000037321.16_Tap1	6017.93	0.750126	0.138159	5.42943	5.65357e-08	7.22907e-07	Tap1
ENSMUSG00000048109.10_Rbm15	4764.2	0.621307	0.114453	5.42851	5.68271e-08	7.26165e-07	Rbm15
ENSMUSG00000072235.5_Tuba1a	909.436	-1.32314	0.243892	-5.42513	5.79132e-08	7.39567e-07	Tuba1a
ENSMUSG00000067713.6_Prkag1	4491.08	1.28625	0.237176	5.42318	5.85492e-08	7.47208e-07	Prkag1
ENSMUSG00000036461.14_Elf1	8521.72	-1.09086	0.201154	-5.42298	5.86126e-08	7.47536e-07	Elf1
ENSMUSG00000032278.10_Paqr5	55.336	-3.17716	0.585916	-5.42255	5.87546e-08	7.48386e-07	Paqr5
ENSMUSG00000022108.7_Itm2b	14697.6	-1.01004	0.186264	-5.42264	5.8725e-08	7.48386e-07	Itm2b
ENSMUSG00000021559.12_Dapk1	540.384	-1.26656	0.233606	-5.42179	5.90054e-08	7.51098e-07	Dapk1
ENSMUSG00000038014.7_Fam120a	15627.9	0.589426	0.108733	5.42088	5.93072e-08	7.54456e-07	Fam120a
ENSMUSG00000028266.16_Lmo4	1749.43	-1.40552	0.259309	-5.42024	5.9519e-08	7.56666e-07	Lmo4
ENSMUSG00000031681.13_Smad1	557.033	-1.80402	0.333024	-5.41708	6.05786e-08	7.69643e-07	Smad1
ENSMUSG00000039738.15_Slx4	1883.35	0.715741	0.132219	5.41329	6.18773e-08	7.8564e-07	Slx4
ENSMUSG00000022905.11_Kpna1	5609.22	0.935255	0.172803	5.41227	6.223e-08	7.89613e-07	Kpna1
ENSMUSG00000021193.9_Pitrm1	10777.8	0.880246	0.162714	5.40976	6.31094e-08	8.0026e-07	Pitrm1
ENSMUSG00000034285.14_Nipsnap1	664.617	-0.812325	0.150171	-5.40933	6.32593e-08	8.01648e-07	Nipsnap1
ENSMUSG00000021693.18_Kif2a	3226.61	0.807982	0.149393	5.40845	6.35725e-08	8.05104e-07	Kif2a
ENSMUSG00000102332.1_Gm19331	10.7557	-6.33614	1.17157	-5.40825	6.36438e-08	8.05492e-07	Gm19331
ENSMUSG00000070737.9_Gm12942	141.923	-1.1297	0.208891	-5.40808	6.37055e-08	8.05759e-07	Gm12942
ENSMUSG00000035171.8_1110059E24Rik	939.659	-0.902941	0.167091	-5.40388	6.52142e-08	8.24316e-07	1110059E24Rik
ENSMUSG00000026455.13_Klhl12	2267.14	1.18471	0.219267	5.40304	6.55207e-08	8.27663e-07	Klhl12
ENSMUSG00000049511.5_Htr1b	17.2607	-4.89864	0.906761	-5.40235	6.57742e-08	8.30337e-07	Htr1b
ENSMUSG00000030677.7_Kif22	3664.61	0.759161	0.140599	5.39949	6.68308e-08	8.42603e-07	Kif22
ENSMUSG00000037336.13_Mfsd2b	4338.85	1.32026	0.244515	5.39949	6.68297e-08	8.42603e-07	Mfsd2b
ENSMUSG00000022831.13_Hcls1	3035.51	-1.11471	0.206572	-5.39626	6.80462e-08	8.57382e-07	Hcls1
ENSMUSG00000039682.11_Lap3	3593.55	0.591097	0.109561	5.39514	6.84697e-08	8.62171e-07	Lap3
ENSMUSG00000071722.4_Spin4	42.3695	-2.01245	0.373037	-5.39477	6.86124e-08	8.6342e-07	Spin4
ENSMUSG00000028741.12_Mrto4	3690.99	0.810521	0.150303	5.39257	6.94552e-08	8.73472e-07	Mrto4
ENSMUSG00000027408.7_Cpxm1	22.823	-2.9457	0.546302	-5.39207	6.96516e-08	8.75039e-07	Cpxm1
ENSMUSG00000036941.2_Elac1	510.232	-0.893366	0.165683	-5.39203	6.9668e-08	8.75039e-07	Elac1
ENSMUSG00000051498.6_Tlr6	213.894	-1.82527	0.338534	-5.3917	6.97958e-08	8.75536e-07	Tlr6
ENSMUSG00000036752.4_Tubb4b	21913.5	0.840855	0.155953	5.39173	6.97834e-08	8.75536e-07	Tubb4b
ENSMUSG00000097755.1_2010110K18Rik	76.6453	1.46819	0.272337	5.39105	7.00459e-08	8.78118e-07	2010110K18Rik
ENSMUSG00000043384.14_Gprasp1	1129.02	-1.18546	0.219948	-5.38974	7.05604e-08	8.8401e-07	Gprasp1
ENSMUSG00000044807.12_Zfp354c	109.038	-1.52445	0.282943	-5.38784	7.13081e-08	8.92813e-07	Zfp354c
ENSMUSG00000093979.6_Gm2237	19.9804	-2.75474	0.511432	-5.38634	7.19087e-08	8.99766e-07	Gm2237
ENSMUSG00000026832.11_Cytip	1224.55	-1.91628	0.355791	-5.38598	7.20496e-08	9.0096e-07	Cytip
ENSMUSG00000020929.13_Eftud2	9648.22	0.631829	0.117329	5.38509	7.24075e-08	9.04866e-07	Eftud2
ENSMUSG00000026004.14_Kansl1l	1343.97	-1.27085	0.236024	-5.38441	7.26833e-08	9.0774e-07	Kansl1l
ENSMUSG00000102714.1_Gm37618	104.425	1.30998	0.243323	5.3837	7.29703e-08	9.10752e-07	Gm37618
ENSMUSG00000002957.10_Ap2a2	4960.64	0.874942	0.162526	5.38339	7.3095e-08	9.11735e-07	Ap2a2
ENSMUSG00000032446.13_Eomes	15.6966	-6.15779	1.14396	-5.38288	7.33039e-08	9.12724e-07	Eomes
ENSMUSG00000028602.11_Tnfrsf8	23.3742	-3.63545	0.675354	-5.38303	7.32443e-08	9.12724e-07	Tnfrsf8
ENSMUSG00000028676.16_Srsf10	12190	0.928132	0.172424	5.38286	7.33123e-08	9.12724e-07	Srsf10
ENSMUSG00000026986.13_Hnmt	228.552	-2.55822	0.475523	-5.37982	7.45621e-08	9.27702e-07	Hnmt
ENSMUSG00000031216.12_Stard8	268.387	-1.46017	0.271471	-5.37873	7.50114e-08	9.32707e-07	Stard8
ENSMUSG00000023959.8_Clic5	146.5	-2.01347	0.374389	-5.37802	7.53075e-08	9.35803e-07	Clic5
ENSMUSG00000022307.14_Oxr1	3827.16	-1.05893	0.197104	-5.37244	7.76777e-08	9.64652e-07	Oxr1
ENSMUSG00000035901.13_Dennd5a	5523.32	-0.665034	0.1238	-5.37186	7.79298e-08	9.67178e-07	Dennd5a
ENSMUSG00000068270.14_Shroom4	36.4534	-2.13628	0.397868	-5.36931	7.90394e-08	9.80336e-07	Shroom4
ENSMUSG00000078546.7_2210404O09Rik	164.167	-1.4489	0.26986	-5.36908	7.91378e-08	9.80943e-07	2210404O09Rik
ENSMUSG00000038072.13_Galnt11	640.574	-1.70819	0.318221	-5.36793	7.96454e-08	9.86619e-07	Galnt11
ENSMUSG00000106891.1_RP24-544J6.6	142.196	-1.22428	0.228079	-5.36776	7.97213e-08	9.86943e-07	RP24-544J6.6
ENSMUSG00000016541.9_Atxn10	3808.53	-1.05475	0.196571	-5.36577	8.06048e-08	9.97258e-07	Atxn10
ENSMUSG00000026604.16_Ptpn14	256.504	-2.44316	0.455426	-5.36457	8.11419e-08	1.00328e-06	Ptpn14
ENSMUSG00000020647.9_Ncoa1	1034.62	-0.830986	0.154927	-5.36373	8.15211e-08	1.00734e-06	Ncoa1
ENSMUSG00000072082.6_Ccnf	3672.77	0.89573	0.167071	5.36138	8.25872e-08	1.01988e-06	Ccnf
ENSMUSG00000026074.13_Map4k4	2484.36	-1.59181	0.296967	-5.36024	8.31129e-08	1.02573e-06	Map4k4
ENSMUSG00000039304.10_Tnfsf10	713.166	-1.3161	0.245716	-5.35618	8.49989e-08	1.04835e-06	Tnfsf10
ENSMUSG00000027977.14_Ndst3	32.6884	3.0838	0.575974	5.35407	8.59994e-08	1.05938e-06	Ndst3
ENSMUSG00000102030.1_Gm29106	19.5938	3.85797	0.720558	5.35415	8.59614e-08	1.05938e-06	Gm29106
ENSMUSG00000004394.11_Tmed4	1491.72	-0.659325	0.123168	-5.35306	8.64789e-08	1.06462e-06	Tmed4
ENSMUSG00000029098.15_Acox3	1316.54	-1.1605	0.216863	-5.3513	8.73267e-08	1.07439e-06	Acox3
ENSMUSG00000031129.9_Slc9a9	574.434	-2.50005	0.467503	-5.34767	8.90927e-08	1.09544e-06	Slc9a9
ENSMUSG00000037148.7_Arhgap10	516.002	-1.26024	0.235713	-5.34653	8.96583e-08	1.10171e-06	Arhgap10
ENSMUSG00000026062.11_Slc9a2	21.0069	-2.74776	0.51423	-5.34345	9.11956e-08	1.11991e-06	Slc9a2
ENSMUSG00000031557.14_Plekha2	1649.89	-1.54438	0.289036	-5.3432	9.13197e-08	1.12074e-06	Plekha2
ENSMUSG00000104273.1_A530064N14Rik	63.2122	1.43555	0.268676	5.34304	9.13982e-08	1.12101e-06	A530064N14Rik
ENSMUSG00000005986.14_Ankrd13d	63.0321	-1.62643	0.30442	-5.34271	9.15667e-08	1.12238e-06	Ankrd13d
ENSMUSG00000039774.11_Galnt12	62.4129	-2.07339	0.388118	-5.34216	9.18453e-08	1.1251e-06	Galnt12
ENSMUSG00000043157.7_Arl11	524.058	-2.09113	0.391465	-5.34182	9.20172e-08	1.12651e-06	Arl11
ENSMUSG00000038349.10_Plcl1	22.0331	-2.6877	0.503172	-5.34151	9.21744e-08	1.12774e-06	Plcl1
ENSMUSG00000024754.11_Tmem2	1207.11	-1.39922	0.262076	-5.33901	9.3455e-08	1.14271e-06	Tmem2
ENSMUSG00000058715.10_Fcer1g	1394.51	-1.92347	0.360629	-5.33366	9.62534e-08	1.1762e-06	Fcer1g
ENSMUSG00000031644.17_Nek1	2173.59	0.821326	0.153999	5.33334	9.64228e-08	1.17754e-06	Nek1
ENSMUSG00000041954.17_Tnfrsf18	95.6981	-1.26778	0.237802	-5.33125	9.75379e-08	1.19043e-06	Tnfrsf18
ENSMUSG00000015247.9_Nipsnap3b	1291.89	-0.73226	0.137371	-5.33053	9.79261e-08	1.19443e-06	Nipsnap3b
ENSMUSG00000071478.5_Hist1h2ad	270.09	2.46767	0.463111	5.32847	9.90452e-08	1.20734e-06	Hist1h2ad
ENSMUSG00000038685.17_Rtel1	3156.55	0.631215	0.118466	5.32824	9.91671e-08	1.20808e-06	Rtel1
ENSMUSG00000064120.12_Mocs1	1179.08	0.700846	0.131544	5.32786	9.9376e-08	1.20989e-06	Mocs1
ENSMUSG00000024589.14_Nedd4l	620.701	-1.15877	0.217536	-5.32679	9.99661e-08	1.21633e-06	Nedd4l
ENSMUSG00000026096.13_Osgepl1	981.562	1.48247	0.278339	5.32612	1.00333e-07	1.22004e-06	Osgepl1
ENSMUSG00000024235.9_Map3k8	125.188	-1.94548	0.365297	-5.32575	1.00538e-07	1.22179e-06	Map3k8
ENSMUSG00000034848.16_Ttc21b	458.677	-1.84633	0.34673	-5.32499	1.00959e-07	1.22615e-06	Ttc21b
ENSMUSG00000036561.7_Ppp6r2	1449.13	1.2627	0.237175	5.32392	1.01557e-07	1.23266e-06	Ppp6r2
ENSMUSG00000090113.6_Nhlrc4	21.9996	4.5433	0.853459	5.3234	1.01847e-07	1.23542e-06	Nhlrc4
ENSMUSG00000020143.14_Dock2	8197.24	-1.44587	0.271648	-5.3226	1.02296e-07	1.24012e-06	Dock2
ENSMUSG00000025089.14_Gfra1	69.1067	-3.50428	0.65887	-5.31863	1.04554e-07	1.26672e-06	Gfra1
ENSMUSG00000003934.5_Efnb3	32.6384	2.60692	0.490464	5.31521	1.06534e-07	1.28991e-06	Efnb3
ENSMUSG00000034675.16_Dbn1	35.2649	-2.31976	0.43645	-5.31507	1.06614e-07	1.29009e-06	Dbn1
ENSMUSG00000029777.10_Gars	10465.7	0.792622	0.149131	5.31495	1.06686e-07	1.29018e-06	Gars
ENSMUSG00000031290.13_Lrch2	23.2353	-2.9323	0.551929	-5.31283	1.07936e-07	1.3045e-06	Lrch2
ENSMUSG00000039616.9_Mocos	55.1019	-2.67781	0.504107	-5.31198	1.0844e-07	1.30979e-06	Mocos
ENSMUSG00000039891.6_Txlnb	24.3438	-2.51642	0.473794	-5.31121	1.089e-07	1.31455e-06	Txlnb
ENSMUSG00000031367.14_Ap1s2	777.608	-1.58279	0.298183	-5.30811	1.10767e-07	1.33628e-06	Ap1s2
ENSMUSG00000022257.3_Laptm4b	252.848	-1.85196	0.348904	-5.30795	1.10868e-07	1.33668e-06	Laptm4b
ENSMUSG00000038122.8_Tbc1d32	406.988	-1.02914	0.193944	-5.30639	1.11818e-07	1.34731e-06	Tbc1d32
ENSMUSG00000035372.1_1810055G02Rik	347.286	1.26437	0.238331	5.30513	1.12594e-07	1.35584e-06	1810055G02Rik
ENSMUSG00000032436.15_Cmtm7	6594.93	-2.05881	0.388169	-5.3039	1.13356e-07	1.36419e-06	Cmtm7
ENSMUSG00000025858.11_Get4	2042.39	1.0602	0.19991	5.30339	1.13673e-07	1.36718e-06	Get4
ENSMUSG00000027324.1_Rpusd2	736.203	1.08197	0.204064	5.30213	1.14461e-07	1.37582e-06	Rpusd2
ENSMUSG00000030924.14_2610020H08Rik	616.306	1.10344	0.208119	5.30196	1.14565e-07	1.37624e-06	2610020H08Rik
ENSMUSG00000039934.11_Gsap	182.683	-1.5791	0.298028	-5.29849	1.16764e-07	1.40163e-06	Gsap
ENSMUSG00000002031.10_Ift46	562.754	-0.960297	0.181243	-5.2984	1.1682e-07	1.40163e-06	Ift46
ENSMUSG00000021423.5_Ly86	1608.29	-2.26135	0.426811	-5.29826	1.16911e-07	1.40187e-06	Ly86
ENSMUSG00000042759.11_Apobr	277.23	-2.11268	0.398832	-5.29718	1.17602e-07	1.40931e-06	Apobr
ENSMUSG00000049421.12_Zfp260	1574.02	-1.33013	0.251111	-5.297	1.17721e-07	1.40946e-06	Zfp260
ENSMUSG00000000134.16_Tfe3	929.782	0.686369	0.129578	5.29694	1.17757e-07	1.40946e-06	Tfe3
ENSMUSG00000028572.12_Hook1	1024.52	-1.13592	0.214462	-5.29658	1.17994e-07	1.41145e-06	Hook1
ENSMUSG00000097195.7_Snhg5	4528.53	1.12183	0.21183	5.29591	1.18422e-07	1.41572e-06	Snhg5
ENSMUSG00000039745.7_Htatip2	755.81	0.898586	0.169722	5.29447	1.19363e-07	1.42611e-06	Htatip2
ENSMUSG00000025665.15_Rps6ka6	18.5955	-2.95439	0.558324	-5.29152	1.21303e-07	1.44841e-06	Rps6ka6
ENSMUSG00000028957.11_Per3	743.122	-1.02061	0.192916	-5.29041	1.22045e-07	1.4564e-06	Per3
ENSMUSG00000061815.10_Rufy4	17.3408	-3.61045	0.682704	-5.28846	1.23353e-07	1.47111e-06	Rufy4
ENSMUSG00000039007.9_Cpq	1148.75	-1.4011	0.265058	-5.286	1.25017e-07	1.49007e-06	Cpq
ENSMUSG00000028999.14_Rint1	2568.41	1.12797	0.213472	5.28391	1.26457e-07	1.50633e-06	Rint1
ENSMUSG00000032846.9_Zswim6	226.418	-1.24273	0.235305	-5.28135	1.28235e-07	1.52659e-06	Zswim6
ENSMUSG00000032561.13_Acpp	53.377	-2.55664	0.484162	-5.28054	1.28802e-07	1.53242e-06	Acpp
ENSMUSG00000049436.4_Upk1b	38.455	-3.57777	0.677642	-5.27973	1.29372e-07	1.53828e-06	Upk1b
ENSMUSG00000042207.16_Kdm5b	3147.41	-1.35575	0.256797	-5.27947	1.29558e-07	1.53957e-06	Kdm5b
ENSMUSG00000034744.12_Nagk	265.215	-1.29523	0.245339	-5.27934	1.2965e-07	1.53974e-06	Nagk
ENSMUSG00000003032.8_Klf4	345.341	-1.84667	0.349849	-5.27847	1.30267e-07	1.54522e-06	Klf4
ENSMUSG00000026411.16_Tmem9	937.637	1.4035	0.265888	5.27855	1.30212e-07	1.54522e-06	Tmem9
ENSMUSG00000026556.14_Vangl2	157.943	-1.64376	0.311459	-5.27761	1.30877e-07	1.55153e-06	Vangl2
ENSMUSG00000026627.7_Tmem206	952.216	-0.636461	0.120604	-5.27729	1.3111e-07	1.55335e-06	Tmem206
ENSMUSG00000075592.8_Nynrin	520.638	-2.07831	0.393898	-5.27626	1.31846e-07	1.56115e-06	Nynrin
ENSMUSG00000037306.12_Man1c1	241.314	-2.50329	0.474499	-5.27565	1.32289e-07	1.56453e-06	Man1c1
ENSMUSG00000060671.11_Atp8b2	1145.75	-1.89539	0.359267	-5.27571	1.32243e-07	1.56453e-06	Atp8b2
ENSMUSG00000060594.5_Layn	133.961	-1.94927	0.369748	-5.27189	1.35025e-07	1.59532e-06	Layn
ENSMUSG00000024854.3_Pold4	350.118	-1.02511	0.194451	-5.27185	1.35053e-07	1.59532e-06	Pold4
ENSMUSG00000032590.13_Apeh	3383.16	0.989577	0.187759	5.27047	1.36072e-07	1.6064e-06	Apeh
ENSMUSG00000070348.4_Ccnd1	1022.59	-1.35361	0.25684	-5.27024	1.36244e-07	1.60747e-06	Ccnd1
ENSMUSG00000017412.14_Cacnb4	31.1709	2.64692	0.502399	5.26856	1.37499e-07	1.62131e-06	Cacnb4
ENSMUSG00000001552.13_Jup	109.859	-2.11166	0.400877	-5.26759	1.38225e-07	1.6289e-06	Jup
ENSMUSG00000024413.12_Npc1	1547.55	-0.93451	0.177471	-5.26572	1.39643e-07	1.64463e-06	Npc1
ENSMUSG00000017861.10_Mybl2	3616.5	0.936956	0.177969	5.26471	1.40414e-07	1.65274e-06	Mybl2
ENSMUSG00000056692.11_D17Wsu92e	4942.02	0.744094	0.14134	5.26458	1.40512e-07	1.65291e-06	D17Wsu92e
ENSMUSG00000037206.13_Islr	16.0164	-3.0904	0.5873	-5.26206	1.42451e-07	1.67472e-06	Islr
ENSMUSG00000032026.6_Rexo2	3779.16	1.11636	0.212206	5.26072	1.43493e-07	1.68598e-06	Rexo2
ENSMUSG00000020397.14_Med7	1835.67	1.15536	0.219672	5.25948	1.44466e-07	1.6964e-06	Med7
ENSMUSG00000047712.7_Ust	32.557	-2.65561	0.505059	-5.25802	1.45617e-07	1.70892e-06	Ust
ENSMUSG00000030722.7_Nfatc2ip	1148.55	0.769831	0.146447	5.25671	1.46653e-07	1.71961e-06	Nfatc2ip
ENSMUSG00000086015.1_4833417C18Rik	169.323	1.72943	0.328998	5.25665	1.46702e-07	1.71961e-06	4833417C18Rik
ENSMUSG00000021094.9_Dhrs7	474.609	-1.43913	0.273896	-5.25428	1.48604e-07	1.74088e-06	Dhrs7
ENSMUSG00000039109.14_F13a1	13699.6	-2.25007	0.428263	-5.25395	1.48872e-07	1.74299e-06	F13a1
ENSMUSG00000074578.11_1500012F01Rik	4399.46	0.921151	0.175337	5.25359	1.49165e-07	1.74539e-06	1500012F01Rik
ENSMUSG00000052605.10_Isoc2b	95.6538	-1.36679	0.260513	-5.24653	1.54991e-07	1.81249e-06	Isoc2b
ENSMUSG00000018042.16_Cyb5r3	2696.24	1.23883	0.236167	5.24556	1.55811e-07	1.82101e-06	Cyb5r3
ENSMUSG00000039783.14_Kmo	781.465	-2.22796	0.424778	-5.24501	1.56274e-07	1.82535e-06	Kmo
ENSMUSG00000064262.6_Gimap8	192.502	-2.18112	0.415895	-5.24441	1.56786e-07	1.83024e-06	Gimap8
ENSMUSG00000025287.14_Acot9	1845.62	-0.847742	0.161772	-5.24035	1.60271e-07	1.86983e-06	Acot9
ENSMUSG00000020330.15_Hmmr	7111.59	0.949438	0.1812	5.23972	1.60817e-07	1.87509e-06	Hmmr
ENSMUSG00000041645.12_Ddx24	6759.44	0.559041	0.106705	5.23911	1.6135e-07	1.88021e-06	Ddx24
ENSMUSG00000025047.8_Pdcd11	6777.74	0.807631	0.154167	5.23868	1.61731e-07	1.88354e-06	Pdcd11
ENSMUSG00000026270.10_Capn10	737.424	1.33036	0.254037	5.23689	1.63303e-07	1.90073e-06	Capn10
ENSMUSG00000027326.12_Casc5	12998.9	0.782133	0.149376	5.23602	1.64079e-07	1.90865e-06	Casc5
ENSMUSG00000018411.16_Mapt	63.6809	1.63803	0.312898	5.23504	1.64945e-07	1.9176e-06	Mapt
ENSMUSG00000031360.13_Ctps2	2195.29	-1.61336	0.308256	-5.23385	1.66016e-07	1.92892e-06	Ctps2
ENSMUSG00000078515.4_Ddi2	7514.87	0.565165	0.107988	5.23361	1.66233e-07	1.9303e-06	Ddi2
ENSMUSG00000020264.5_Slc36a2	15.8855	-5.59148	1.06845	-5.23324	1.6656e-07	1.93297e-06	Slc36a2
ENSMUSG00000047473.13_Zfp30	26.6139	-2.12492	0.406071	-5.23287	1.66897e-07	1.93575e-06	Zfp30
ENSMUSG00000000838.16_Fmr1	5775.67	0.820306	0.156771	5.23252	1.67211e-07	1.93826e-06	Fmr1
ENSMUSG00000028581.16_Laptm5	9539.55	-1.65689	0.316679	-5.23206	1.67629e-07	1.94197e-06	Laptm5
ENSMUSG00000027618.16_Nfs1	2458.74	0.690681	0.132019	5.23168	1.67979e-07	1.94489e-06	Nfs1
ENSMUSG00000030616.13_Sytl2	12.5216	-5.20689	0.995368	-5.23112	1.68483e-07	1.94958e-06	Sytl2
ENSMUSG00000048668.14_Rhno1	1655.46	0.711733	0.136076	5.23041	1.69139e-07	1.95603e-06	Rhno1
ENSMUSG00000034007.9_Scaper	629.879	-0.907	0.173458	-5.22894	1.70482e-07	1.96927e-06	Scaper
ENSMUSG00000022386.11_Trmu	510.019	0.790087	0.151096	5.22904	1.70395e-07	1.96927e-06	Trmu
ENSMUSG00000025978.13_Rftn2	102.487	-2.57563	0.492635	-5.22829	1.71088e-07	1.97513e-06	Rftn2
ENSMUSG00000097352.6_C920009B18Rik	152.194	-1.12344	0.214959	-5.22629	1.72946e-07	1.99542e-06	C920009B18Rik
ENSMUSG00000020331.8_Hcn2	28.3417	2.18221	0.417575	5.22591	1.73298e-07	1.99831e-06	Hcn2
ENSMUSG00000006599.12_Gtf2h1	4405.54	0.872097	0.166887	5.22567	1.73529e-07	1.99981e-06	Gtf2h1
ENSMUSG00000038264.7_Sema7a	24.4912	-2.25627	0.43184	-5.22478	1.74359e-07	2.00822e-06	Sema7a
ENSMUSG00000020027.17_Socs2	164.878	1.19059	0.227889	5.22445	1.74675e-07	2.01069e-06	Socs2
ENSMUSG00000020812.16_1810032O08Rik	833.503	1.11521	0.213464	5.22432	1.74793e-07	2.01088e-06	1810032O08Rik
ENSMUSG00000095029.1_Gm21370	9.6711	-6.92051	1.32567	-5.22039	1.78547e-07	2.05287e-06	Gm21370
ENSMUSG00000040528.14_Milr1	1019.62	-2.16503	0.414738	-5.22024	1.78691e-07	2.05334e-06	Milr1
ENSMUSG00000098488.6_Pla2g4b	93.2085	1.4274	0.273458	5.2198	1.79121e-07	2.05709e-06	Pla2g4b
ENSMUSG00000029201.13_Ugdh	1473.47	-1.21778	0.233383	-5.21795	1.80917e-07	2.07651e-06	Ugdh
ENSMUSG00000043542.11_Zc2hc1a	148.218	-1.13282	0.217159	-5.21656	1.82278e-07	2.09093e-06	Zc2hc1a
ENSMUSG00000033059.7_Pygb	1602.99	-1.12526	0.215806	-5.21422	1.84593e-07	2.11627e-06	Pygb
ENSMUSG00000027799.11_Nbea	21.0316	-2.42183	0.464504	-5.21379	1.85019e-07	2.11991e-06	Nbea
ENSMUSG00000028603.14_Scp2	4333.77	-0.64433	0.123609	-5.21262	1.86189e-07	2.13209e-06	Scp2
ENSMUSG00000020319.8_Wdpcp	358.655	-1.39937	0.268502	-5.21176	1.87058e-07	2.14081e-06	Wdpcp
ENSMUSG00000026029.13_Casp8	3546.14	-1.12591	0.216039	-5.21162	1.87202e-07	2.14123e-06	Casp8
ENSMUSG00000015889.7_Lta4h	11918.4	-1.50808	0.289427	-5.21059	1.88239e-07	2.15145e-06	Lta4h
ENSMUSG00000022994.8_Adcy6	2336.93	1.30656	0.250755	5.21052	1.88313e-07	2.15145e-06	Adcy6
ENSMUSG00000031165.6_Was	3241.52	-0.596264	0.11444	-5.21027	1.88563e-07	2.15307e-06	Was
ENSMUSG00000020102.13_Slc16a7	261.56	-2.37917	0.456718	-5.20928	1.8957e-07	2.16332e-06	Slc16a7
ENSMUSG00000029156.11_Sgcb	374.721	-0.866258	0.166298	-5.20908	1.89776e-07	2.16443e-06	Sgcb
ENSMUSG00000042303.15_Sgsm3	622.487	1.05583	0.202724	5.2082	1.90678e-07	2.17347e-06	Sgsm3
ENSMUSG00000010142.11_Tnfrsf13b	1274.61	-1.71494	0.329309	-5.2077	1.91194e-07	2.1781e-06	Tnfrsf13b
ENSMUSG00000000759.13_Tubgcp3	4606.98	0.83617	0.160601	5.2065	1.92432e-07	2.19094e-06	Tubgcp3
ENSMUSG00000025980.13_Hspd1	39766.4	0.787511	0.151299	5.20499	1.94005e-07	2.20759e-06	Hspd1
ENSMUSG00000022528.7_Hes1	18.1016	-2.74225	0.526977	-5.20374	1.95315e-07	2.22122e-06	Hes1
ENSMUSG00000044345.9_Marveld1	511.076	-1.9534	0.375441	-5.20293	1.96167e-07	2.22963e-06	Marveld1
ENSMUSG00000027360.5_Hdc	2582.82	-1.65758	0.31864	-5.20205	1.97107e-07	2.23903e-06	Hdc
ENSMUSG00000019872.12_Smpdl3a	1876.79	-1.29148	0.248321	-5.20084	1.98393e-07	2.25235e-06	Smpdl3a
ENSMUSG00000052949.13_Rnf157	592.127	-1.0994	0.211396	-5.20066	1.9858e-07	2.25318e-06	Rnf157
ENSMUSG00000005107.12_Slc2a9	306.898	-1.48678	0.285904	-5.20029	1.98977e-07	2.2564e-06	Slc2a9
ENSMUSG00000067925.4_Cxx1a	136.123	-1.22498	0.235603	-5.19934	1.99995e-07	2.26665e-06	Cxx1a
ENSMUSG00000040820.14_Hlcs	570.151	-0.917976	0.176566	-5.19905	2.00312e-07	2.26894e-06	Hlcs
ENSMUSG00000035011.14_Zbtb7a	1743.44	1.15074	0.22137	5.19828	2.01145e-07	2.27708e-06	Zbtb7a
ENSMUSG00000048142.9_Nat8l	239.588	-1.77879	0.342395	-5.19514	2.04562e-07	2.31444e-06	Nat8l
ENSMUSG00000032898.8_Fbxo21	968.735	-0.887213	0.170848	-5.193	2.06935e-07	2.33996e-06	Fbxo21
ENSMUSG00000041679.8_Lrrc29	170.552	1.6355	0.315071	5.1909	2.09281e-07	2.36513e-06	Lrrc29
ENSMUSG00000024507.6_Hsd17b4	2990.15	-0.761962	0.146795	-5.19065	2.09557e-07	2.36691e-06	Hsd17b4
ENSMUSG00000078994.7_Zfp429	371.072	-1.00522	0.19369	-5.18987	2.10436e-07	2.37548e-06	Zfp429
ENSMUSG00000020728.16_Cep112	15.3946	-3.66672	0.706581	-5.18938	2.10993e-07	2.38042e-06	Cep112
ENSMUSG00000045629.7_Sh3tc2	307.312	1.96153	0.378005	5.18917	2.11232e-07	2.38177e-06	Sh3tc2
ENSMUSG00000048924.12_Ccdc125	640.692	-1.90574	0.367276	-5.18885	2.11596e-07	2.38451e-06	Ccdc125
ENSMUSG00000039908.13_Slc26a11	53.2401	-1.99777	0.385022	-5.18872	2.11744e-07	2.38483e-06	Slc26a11
ENSMUSG00000107962.1_RP23-83P5.5	233.611	1.0749	0.207187	5.18807	2.12485e-07	2.39182e-06	RP23-83P5.5
ENSMUSG00000032854.11_Ugt8a	43.1193	3.97645	0.766525	5.18763	2.12988e-07	2.39612e-06	Ugt8a
ENSMUSG00000022015.8_Tnfsf11	16.4669	-3.51062	0.676846	-5.18674	2.14009e-07	2.40624e-06	Tnfsf11
ENSMUSG00000031381.14_Piga	2350.4	0.798069	0.15392	5.18497	2.16046e-07	2.42776e-06	Piga
ENSMUSG00000047632.10_Fgfbp3	137.035	1.2515	0.241376	5.18485	2.16192e-07	2.42803e-06	Fgfbp3
ENSMUSG00000018750.13_Zbtb4	166.783	-1.1689	0.225493	-5.18377	2.17443e-07	2.4407e-06	Zbtb4
ENSMUSG00000039234.10_Sec24d	855.708	-2.35544	0.454429	-5.1833	2.17995e-07	2.44551e-06	Sec24d
ENSMUSG00000019189.12_Rnf145	2867.75	1.00011	0.192963	5.1829	2.18459e-07	2.44933e-06	Rnf145
ENSMUSG00000050600.5_Zfp831	402.106	-1.39666	0.269488	-5.18266	2.18744e-07	2.45114e-06	Zfp831
ENSMUSG00000035051.13_Dhx57	967.722	-0.960009	0.18524	-5.18252	2.18908e-07	2.4516e-06	Dhx57
ENSMUSG00000032531.14_Amotl2	15.0924	-3.82335	0.737778	-5.18225	2.19221e-07	2.45371e-06	Amotl2
ENSMUSG00000061186.14_Sfmbt2	107.419	-2.09487	0.404249	-5.18212	2.19373e-07	2.45404e-06	Sfmbt2
ENSMUSG00000097578.1_Gm26798	42.9516	2.25805	0.435863	5.18065	2.21115e-07	2.47213e-06	Gm26798
ENSMUSG00000020346.15_Mgat1	3098.11	-0.944545	0.182385	-5.17885	2.23252e-07	2.49461e-06	Mgat1
ENSMUSG00000022844.7_Pdia5	468.74	-1.54333	0.298013	-5.17875	2.23383e-07	2.49468e-06	Pdia5
ENSMUSG00000006445.3_Epha2	132.554	-2.32761	0.449575	-5.17735	2.25056e-07	2.51195e-06	Epha2
ENSMUSG00000030431.7_Tmem238	195.77	0.941315	0.181854	5.17622	2.26431e-07	2.52587e-06	Tmem238
ENSMUSG00000049327.16_Setd8	5240.74	0.5429	0.104919	5.17449	2.28537e-07	2.54793e-06	Setd8
ENSMUSG00000023805.15_Synj2	386.147	-2.51715	0.486491	-5.1741	2.29016e-07	2.5504e-06	Synj2
ENSMUSG00000025701.11_Alox5	899.56	-1.20233	0.232375	-5.17411	2.28997e-07	2.5504e-06	Alox5
ENSMUSG00000066152.10_Slc31a2	408.698	-1.42424	0.27533	-5.17286	2.30541e-07	2.56357e-06	Slc31a2
ENSMUSG00000021072.11_Tmx1	5708	1.06197	0.205298	5.17282	2.30586e-07	2.56357e-06	Tmx1
ENSMUSG00000048217.10_Nags	59.6874	2.28685	0.442086	5.17286	2.3054e-07	2.56357e-06	Nags
ENSMUSG00000038070.14_Cntln	1667.98	-1.11001	0.214594	-5.17262	2.30838e-07	2.56494e-06	Cntln
ENSMUSG00000085315.6_A430018G15Rik	58.7566	2.42178	0.46825	5.17197	2.3164e-07	2.57241e-06	A430018G15Rik
ENSMUSG00000087371.1_Gm15541	62.2236	1.69773	0.328401	5.16968	2.34492e-07	2.60263e-06	Gm15541
ENSMUSG00000098650.1_Gm28048	3000.52	-1.00654	0.194791	-5.16729	2.37511e-07	2.63466e-06	Gm28048
ENSMUSG00000050345.8_4930486L24Rik	18.1	-2.65758	0.514416	-5.16621	2.38888e-07	2.64845e-06	4930486L24Rik
ENSMUSG00000034265.7_Zdhhc14	290.531	1.26754	0.245374	5.16574	2.3949e-07	2.65365e-06	Zdhhc14
ENSMUSG00000036112.13_Metap2	21399.1	1.18619	0.229644	5.16537	2.39967e-07	2.65745e-06	Metap2
ENSMUSG00000085823.6_Gm13012	110.932	-1.64093	0.317701	-5.16503	2.40406e-07	2.66082e-06	Gm13012
ENSMUSG00000047963.7_Stbd1	20.3286	-2.92543	0.566509	-5.16396	2.41784e-07	2.67309e-06	Stbd1
ENSMUSG00000022353.9_Mtss1	1190.41	1.07093	0.207383	5.16404	2.41681e-07	2.67309e-06	Mtss1
ENSMUSG00000104116.1_Gm37296	93.2321	1.23156	0.238504	5.16367	2.42161e-07	2.67577e-06	Gm37296
ENSMUSG00000043789.7_Vwce	16.3687	4.4276	0.857481	5.16349	2.42385e-07	2.67675e-06	Vwce
ENSMUSG00000001588.11_Acap1	1915.13	-1.54325	0.298936	-5.16249	2.43689e-07	2.68966e-06	Acap1
ENSMUSG00000039842.14_Mcph1	2528.46	0.621924	0.120495	5.1614	2.45115e-07	2.7039e-06	Mcph1
ENSMUSG00000050108.11_Bpifc	138.598	-2.20197	0.426646	-5.16112	2.45481e-07	2.70643e-06	Bpifc
ENSMUSG00000000594.7_Gm2a	4621.89	-1.90676	0.369488	-5.16053	2.46247e-07	2.71336e-06	Gm2a
ENSMUSG00000085786.1_Gm15987	60.4698	-2.31526	0.448678	-5.16018	2.46717e-07	2.71704e-06	Gm15987
ENSMUSG00000025268.14_Maged2	154.713	-1.81901	0.352535	-5.15979	2.4723e-07	2.72117e-06	Maged2
ENSMUSG00000032261.15_Sh3bgrl2	30.0477	-1.98965	0.38575	-5.15789	2.49753e-07	2.74742e-06	Sh3bgrl2
ENSMUSG00000019256.16_Ahr	170.978	-1.263	0.244912	-5.15697	2.50983e-07	2.75943e-06	Ahr
ENSMUSG00000036902.9_Neto2	434.166	-1.21954	0.236494	-5.15674	2.51284e-07	2.7612e-06	Neto2
ENSMUSG00000040652.14_Oaz2	937.327	-0.802083	0.15555	-5.15642	2.51716e-07	2.76442e-06	Oaz2
ENSMUSG00000032661.9_Oas3	880.031	1.74653	0.338721	5.15625	2.51951e-07	2.76547e-06	Oas3
ENSMUSG00000061143.14_Maml3	976.211	-1.22027	0.236711	-5.1551	2.535e-07	2.78094e-06	Maml3
ENSMUSG00000042489.14_Clspn	5641.2	0.731774	0.141969	5.15446	2.54369e-07	2.78892e-06	Clspn
ENSMUSG00000006262.14_Mob1b	2990.1	1.36253	0.264379	5.15373	2.55361e-07	2.79826e-06	Mob1b
ENSMUSG00000025130.10_P4hb	32176.9	-0.993116	0.192705	-5.15357	2.5558e-07	2.79911e-06	P4hb
ENSMUSG00000027907.4_S100a11	908.159	-2.25915	0.438385	-5.15334	2.55891e-07	2.80097e-06	S100a11
ENSMUSG00000020774.8_Aspa	25.7793	3.08196	0.59839	5.15043	2.59896e-07	2.84324e-06	Aspa
ENSMUSG00000031647.9_Mfap3l	97.3105	-2.46563	0.478757	-5.15006	2.604e-07	2.84718e-06	Mfap3l
ENSMUSG00000042686.5_Jph1	9.8377	-6.20195	1.20461	-5.14852	2.62547e-07	2.86749e-06	Jph1
ENSMUSG00000069830.9_Nlrp1a	368.798	-2.22515	0.432191	-5.14854	2.62521e-07	2.86749e-06	Nlrp1a
ENSMUSG00000032456.12_Nmnat3	1361.6	0.953708	0.185259	5.14798	2.63314e-07	2.87429e-06	Nmnat3
ENSMUSG00000024871.9_Doc2g	49.7431	1.90069	0.369244	5.14753	2.63944e-07	2.87959e-06	Doc2g
ENSMUSG00000032387.13_Rbpms2	24.4963	-3.1017	0.602768	-5.14576	2.66447e-07	2.90385e-06	Rbpms2
ENSMUSG00000038677.12_Scube3	32.7827	-1.94862	0.378685	-5.14575	2.66461e-07	2.90385e-06	Scube3
ENSMUSG00000024593.14_Megf10	9.78012	-6.19475	1.20389	-5.14564	2.66617e-07	2.90395e-06	Megf10
ENSMUSG00000037060.2_Prkcdbp	10.0753	-6.2381	1.2124	-5.14527	2.67142e-07	2.90786e-06	Prkcdbp
ENSMUSG00000025237.14_Parp6	480.388	-0.916446	0.178117	-5.14518	2.67268e-07	2.90786e-06	Parp6
ENSMUSG00000020101.13_4632428N05Rik	1780.43	-1.2344	0.239993	-5.14347	2.69707e-07	2.93279e-06	4632428N05Rik
ENSMUSG00000032892.13_Rangrf	1519.82	0.655653	0.127476	5.14336	2.69866e-07	2.93291e-06	Rangrf
ENSMUSG00000028476.12_Reck	74.4668	-1.60003	0.31111	-5.14297	2.70423e-07	2.93575e-06	Reck
ENSMUSG00000081984.3_Dnajb3	89.9463	2.14934	0.417914	5.14303	2.70344e-07	2.93575e-06	Dnajb3
ENSMUSG00000090124.6_Ugt1a7c	1116.08	-1.7888	0.347844	-5.14253	2.71058e-07	2.93942e-06	Ugt1a7c
ENSMUSG00000016087.12_Fli1	3466.68	-1.78461	0.347026	-5.14259	2.70981e-07	2.93942e-06	Fli1
ENSMUSG00000024725.11_Ostf1	2464.37	-0.996245	0.193747	-5.142	2.71833e-07	2.94622e-06	Ostf1
ENSMUSG00000024084.7_Qpct	22.9517	-3.29569	0.641061	-5.141	2.73283e-07	2.96032e-06	Qpct
ENSMUSG00000029607.13_Ankrd61	59.1232	1.47254	0.286488	5.13997	2.74779e-07	2.9749e-06	Ankrd61
ENSMUSG00000063317.6_Usp31	2367.48	0.713172	0.138769	5.13928	2.75791e-07	2.98423e-06	Usp31
ENSMUSG00000045679.12_Pqlc3	666.733	-0.995455	0.193722	-5.13858	2.76817e-07	2.9925e-06	Pqlc3
ENSMUSG00000024158.16_Hagh	999.521	1.30936	0.254812	5.13856	2.76857e-07	2.9925e-06	Hagh
ENSMUSG00000020515.12_Cnot8	2872	-0.67409	0.131226	-5.13686	2.79372e-07	3.01804e-06	Cnot8
ENSMUSG00000069184.2_Zfp72	120.44	-1.13967	0.221877	-5.1365	2.79896e-07	3.02205e-06	Zfp72
ENSMUSG00000021273.9_Fdft1	980.872	1.16993	0.2278	5.13579	2.80957e-07	3.03186e-06	Fdft1
ENSMUSG00000025262.8_Fam120c	621.625	-1.06467	0.207312	-5.13558	2.81275e-07	3.03364e-06	Fam120c
ENSMUSG00000020393.15_Kremen1	261.714	-1.74443	0.339796	-5.13375	2.84022e-07	3.06161e-06	Kremen1
ENSMUSG00000068856.3_Sf3b4	2042.98	0.86307	0.168149	5.13278	2.85492e-07	3.07578e-06	Sf3b4
ENSMUSG00000040918.11_Slc19a2	1025.91	1.09676	0.213708	5.13205	2.86602e-07	3.08607e-06	Slc19a2
ENSMUSG00000015243.4_Abca1	534.609	-2.06128	0.40166	-5.1319	2.86829e-07	3.08683e-06	Abca1
ENSMUSG00000049625.5_Tifab	4411.64	-2.26557	0.441795	-5.1281	2.92682e-07	3.14811e-06	Tifab
ENSMUSG00000025330.6_Padi4	118.966	-2.9988	0.585162	-5.12474	2.97954e-07	3.20301e-06	Padi4
ENSMUSG00000020808.3_Fam64a	551.188	-1.63875	0.319779	-5.12464	2.98108e-07	3.20301e-06	Fam64a
ENSMUSG00000040260.7_Daam2	182.794	1.13494	0.221485	5.12423	2.98761e-07	3.20828e-06	Daam2
ENSMUSG00000032936.12_Camkv	13.6932	-4.07504	0.795638	-5.12173	3.0275e-07	3.24937e-06	Camkv
ENSMUSG00000005763.14_Cd247	53.0975	-2.36867	0.462544	-5.12097	3.03967e-07	3.26066e-06	Cd247
ENSMUSG00000055235.10_Wdr86	50.5344	-1.66448	0.325107	-5.1198	3.05861e-07	3.2792e-06	Wdr86
ENSMUSG00000107190.1_AL670236.1	61.8597	-1.80623	0.352849	-5.119	3.07154e-07	3.29129e-06	AL670236.1
ENSMUSG00000085715.1_Tsix	27.4214	3.20054	0.625302	5.11839	3.08152e-07	3.3002e-06	Tsix
ENSMUSG00000060441.13_Trim5	436.714	-1.19679	0.233847	-5.11781	3.09111e-07	3.30869e-06	Trim5
ENSMUSG00000068246.5_Apol9b	22.503	5.91192	1.1552	5.11768	3.09324e-07	3.30919e-06	Apol9b
ENSMUSG00000032086.11_Bace1	2121.22	-1.36883	0.267517	-5.11678	3.10793e-07	3.3231e-06	Bace1
ENSMUSG00000018931.3_Natd1	443.191	1.19492	0.233572	5.11584	3.12342e-07	3.33787e-06	Natd1
ENSMUSG00000029135.10_Fosl2	702.344	-1.87274	0.36615	-5.11469	3.14255e-07	3.3565e-06	Fosl2
ENSMUSG00000029145.11_Eif2b4	1483.9	0.731138	0.142988	5.11327	3.16632e-07	3.38008e-06	Eif2b4
ENSMUSG00000047044.7_D030056L22Rik	1515.67	1.02041	0.199581	5.11275	3.1751e-07	3.38763e-06	D030056L22Rik
ENSMUSG00000028015.3_Ctso	552.246	-1.20503	0.235731	-5.1119	3.1894e-07	3.40105e-06	Ctso
ENSMUSG00000038763.11_Alpk3	76.3455	-1.8308	0.358247	-5.11045	3.21385e-07	3.42529e-06	Alpk3
ENSMUSG00000106290.1_RP24-349N15.4	47.5619	1.68794	0.330342	5.10969	3.22689e-07	3.43733e-06	RP24-349N15.4
ENSMUSG00000015745.8_Plekho1	491.579	-1.67607	0.328086	-5.10861	3.24531e-07	3.4551e-06	Plekho1
ENSMUSG00000032298.12_Neil1	120.787	-1.2327	0.241415	-5.10615	3.2879e-07	3.49857e-06	Neil1
ENSMUSG00000021754.16_Map3k1	3382.52	-0.749242	0.146748	-5.10562	3.29704e-07	3.50642e-06	Map3k1
ENSMUSG00000006169.18_Clint1	14244.1	1.07376	0.210341	5.10484	3.31077e-07	3.51914e-06	Clint1
ENSMUSG00000020034.7_Tcp11l2	602.385	-1.30406	0.255537	-5.1032	3.33953e-07	3.54634e-06	Tcp11l2
ENSMUSG00000024997.7_Prdx3	8428.92	1.13933	0.223259	5.10318	3.33994e-07	3.54634e-06	Prdx3
ENSMUSG00000078695.7_Cisd3	109.791	-2.04787	0.401314	-5.10292	3.34455e-07	3.54744e-06	Cisd3
ENSMUSG00000027940.17_Tpm3	15313.9	-0.935222	0.18327	-5.10296	3.34384e-07	3.54744e-06	Tpm3
ENSMUSG00000034471.11_Caskin2	566.294	1.54719	0.303248	5.10207	3.35963e-07	3.56153e-06	Caskin2
ENSMUSG00000027715.8_Ccna2	15813.2	1.07705	0.211196	5.09976	3.40086e-07	3.60332e-06	Ccna2
ENSMUSG00000056749.7_Nfil3	357.975	-2.32977	0.456867	-5.09946	3.40624e-07	3.60709e-06	Nfil3
ENSMUSG00000019122.8_Ccl9	3661.56	-1.62127	0.318078	-5.09707	3.44952e-07	3.65097e-06	Ccl9
ENSMUSG00000055745.4_Ldoc1l	320.503	-1.9908	0.390651	-5.0961	3.4673e-07	3.66783e-06	Ldoc1l
ENSMUSG00000017428.15_Psmd11	4204.41	0.738183	0.144884	5.09499	3.48766e-07	3.6874e-06	Psmd11
ENSMUSG00000000326.11_Comt	2362.34	1.07963	0.21196	5.09357	3.51382e-07	3.71308e-06	Comt
ENSMUSG00000044678.10_Ly6k	7.6451	-6.58204	1.2924	-5.09288	3.52664e-07	3.72465e-06	Ly6k
ENSMUSG00000032827.14_Ppp1r9a	523.916	-1.89882	0.372891	-5.09216	3.54009e-07	3.73686e-06	Ppp1r9a
ENSMUSG00000028522.15_Mier1	6214.94	0.994608	0.195377	5.0907	3.56737e-07	3.76366e-06	Mier1
ENSMUSG00000106157.1_RP23-239A13.1	117.373	-1.89192	0.37178	-5.08881	3.60309e-07	3.79933e-06	RP23-239A13.1
ENSMUSG00000039377.7_Hlx	90.9036	-2.43462	0.47848	-5.08823	3.61428e-07	3.8091e-06	Hlx
ENSMUSG00000078588.9_Ccdc24	23.1135	6.8522	1.34688	5.08744	3.62924e-07	3.82284e-06	Ccdc24
ENSMUSG00000107118.1_RP23-189N6.2	224.797	1.27371	0.25037	5.08732	3.63165e-07	3.82335e-06	RP23-189N6.2
ENSMUSG00000020589.15_Fam49a	455.787	-1.63381	0.321235	-5.08602	3.65652e-07	3.84749e-06	Fam49a
ENSMUSG00000033721.15_Vav3	2720.64	-2.12398	0.417745	-5.08439	3.688e-07	3.87855e-06	Vav3
ENSMUSG00000023505.12_Cdca3	3906.95	0.688708	0.135472	5.08378	3.69996e-07	3.88711e-06	Cdca3
ENSMUSG00000006398.14_Cdc20	4938.08	0.941644	0.185225	5.08378	3.70005e-07	3.88711e-06	Cdc20
ENSMUSG00000022674.13_Ube2v2	2734.87	1.03344	0.203351	5.08204	3.73394e-07	3.92064e-06	Ube2v2
ENSMUSG00000024026.11_Glo1	5099.47	0.953233	0.187688	5.07883	3.7977e-07	3.98547e-06	Glo1
ENSMUSG00000029513.13_Prkab1	2691.45	1.22768	0.241806	5.07711	3.83215e-07	4.0195e-06	Prkab1
ENSMUSG00000058317.10_Ube2e2	52.8226	-1.53101	0.301792	-5.07306	3.91471e-07	4.10393e-06	Ube2e2
ENSMUSG00000053310.10_Nrgn	65.7402	-1.74565	0.344136	-5.07254	3.92532e-07	4.11288e-06	Nrgn
ENSMUSG00000003452.14_Bicd1	326.486	-0.837642	0.165159	-5.07174	3.94201e-07	4.12819e-06	Bicd1
ENSMUSG00000095580.1_Rnu1b1	71.8337	4.07103	0.80271	5.07161	3.94474e-07	4.12887e-06	Rnu1b1
ENSMUSG00000046207.13_Pik3r6	232.759	-1.94924	0.384352	-5.07149	3.94704e-07	4.12909e-06	Pik3r6
ENSMUSG00000036339.16_Tmem260	1394.38	-0.738567	0.145645	-5.07102	3.95695e-07	4.13729e-06	Tmem260
ENSMUSG00000089617.1_Scarna10	12141.5	-1.57078	0.309794	-5.07039	3.96995e-07	4.14869e-06	Scarna10
ENSMUSG00000023791.13_Pigx	814.683	-0.995191	0.196305	-5.06962	3.98603e-07	4.1633e-06	Pigx
ENSMUSG00000066643.11_Wdr35	478.777	1.36244	0.268792	5.06876	4.00413e-07	4.18001e-06	Wdr35
ENSMUSG00000050530.13_Fam171a1	157.094	-2.09569	0.413536	-5.06773	4.0259e-07	4.20052e-06	Fam171a1
ENSMUSG00000028125.13_Abca4	30.1257	-2.34241	0.462339	-5.06643	4.05348e-07	4.22707e-06	Abca4
ENSMUSG00000055491.12_Pprc1	3921.39	0.934238	0.184449	5.06503	4.08334e-07	4.25375e-06	Pprc1
ENSMUSG00000027573.10_Gid8	3662.18	1.12206	0.221528	5.0651	4.08175e-07	4.25375e-06	Gid8
ENSMUSG00000036330.11_Slc18a1	57.6102	-1.44567	0.28546	-5.06435	4.098e-07	4.26678e-06	Slc18a1
ENSMUSG00000014606.13_Slc25a11	2403.76	-0.587968	0.116113	-5.06377	4.11051e-07	4.27693e-06	Slc25a11
ENSMUSG00000050157.5_Gm867	26.2539	5.10164	1.00749	5.0637	4.11206e-07	4.27693e-06	Gm867
ENSMUSG00000032556.10_Bfsp2	61.8075	-1.76248	0.348105	-5.06306	4.12583e-07	4.289e-06	Bfsp2
ENSMUSG00000027030.14_Stk39	20.5729	-2.64756	0.523093	-5.06134	4.16313e-07	4.31941e-06	Stk39
ENSMUSG00000022139.15_Mbnl2	1899.03	-1.24299	0.245582	-5.0614	4.16188e-07	4.31941e-06	Mbnl2
ENSMUSG00000022969.12_Il10rb	1453.35	-0.781004	0.154309	-5.06131	4.16379e-07	4.31941e-06	Il10rb
ENSMUSG00000031851.13_Ntpcr	604.306	-0.735489	0.145316	-5.06132	4.16357e-07	4.31941e-06	Ntpcr
ENSMUSG00000037341.12_Slc9a7	238.594	-2.33056	0.460538	-5.06051	4.1813e-07	4.33531e-06	Slc9a7
ENSMUSG00000021794.14_Glud1	8019.52	-1.01814	0.2012	-5.06035	4.18496e-07	4.33684e-06	Glud1
ENSMUSG00000024899.6_Papss2	1128.68	-1.80366	0.356502	-5.05933	4.2074e-07	4.35593e-06	Papss2
ENSMUSG00000034401.15_Spata6	370.447	-1.38521	0.273795	-5.05931	4.20777e-07	4.35593e-06	Spata6
ENSMUSG00000024661.6_Fth1	22511.6	1.15305	0.227982	5.05764	4.24467e-07	4.39184e-06	Fth1
ENSMUSG00000026930.14_Gpsm1	358.562	-1.6612	0.328531	-5.05645	4.27126e-07	4.41704e-06	Gpsm1
ENSMUSG00000020251.12_Glt8d2	42.4281	-1.57727	0.312127	-5.0533	4.34251e-07	4.48839e-06	Glt8d2
ENSMUSG00000042228.13_Lyn	3091.45	-0.84454	0.16713	-5.05318	4.34515e-07	4.48879e-06	Lyn
ENSMUSG00000023988.8_Bysl	2359.29	0.871531	0.17256	5.0506	4.40432e-07	4.54754e-06	Bysl
ENSMUSG00000045664.4_Cdc42ep2	36.9451	2.79988	0.554614	5.04834	4.45677e-07	4.5993e-06	Cdc42ep2
ENSMUSG00000060771.13_Tsga10	311.893	-0.855848	0.169542	-5.048	4.46468e-07	4.60507e-06	Tsga10
ENSMUSG00000030872.13_Gga2	3499.03	0.627993	0.124485	5.04473	4.54166e-07	4.68204e-06	Gga2
ENSMUSG00000026828.10_Galnt5	38.3903	-2.27399	0.450826	-5.04406	4.55767e-07	4.69611e-06	Galnt5
ENSMUSG00000028300.13_3110043O21Rik	560.757	1.3571	0.269144	5.04228	4.60028e-07	4.73755e-06	3110043O21Rik
ENSMUSG00000002365.9_Snx9	1225.05	-1.19202	0.236456	-5.04121	4.62603e-07	4.7616e-06	Snx9
ENSMUSG00000095105.1_Edaradd	31.4683	-2.93762	0.582741	-5.04103	4.63025e-07	4.76347e-06	Edaradd
ENSMUSG00000041997.15_Tlk1	7134.66	0.99587	0.197557	5.04092	4.63299e-07	4.76382e-06	Tlk1
ENSMUSG00000104955.1_RP24-142B15.2	89.7093	5.7265	1.13617	5.04018	4.65095e-07	4.77981e-06	RP24-142B15.2
ENSMUSG00000026135.16_Zfp142	1061.11	0.847456	0.168173	5.03921	4.67469e-07	4.80172e-06	Zfp142
ENSMUSG00000076532.3_Igkv4-91	20.7554	6.6963	1.32944	5.03695	4.73015e-07	4.85618e-06	Igkv4-91
ENSMUSG00000055717.12_Slain1	285.849	-1.5296	0.303707	-5.03643	4.74299e-07	4.86684e-06	Slain1
ENSMUSG00000020644.8_Id2	251.986	-1.62054	0.321773	-5.03627	4.74692e-07	4.86753e-06	Id2
ENSMUSG00000005625.14_Psmd4	4941.23	0.755935	0.1501	5.0362	4.74857e-07	4.86753e-06	Psmd4
ENSMUSG00000005802.11_Slc30a4	416.855	-1.50897	0.299727	-5.03449	4.79113e-07	4.90862e-06	Slc30a4
ENSMUSG00000022253.13_Nadk2	6026.94	1.02418	0.203452	5.03401	4.80324e-07	4.91849e-06	Nadk2
ENSMUSG00000022439.8_Parvg	6979.43	-1.28651	0.255651	-5.03228	4.84677e-07	4.95944e-06	Parvg
ENSMUSG00000051811.13_Cox6b2	801.4	1.16079	0.23067	5.03222	4.84823e-07	4.95944e-06	Cox6b2
ENSMUSG00000079685.8_Ulbp1	374.149	-1.17818	0.234252	-5.02954	4.91667e-07	5.02685e-06	Ulbp1
ENSMUSG00000021266.15_Wars	3485.99	0.831128	0.165297	5.02809	4.95378e-07	5.06219e-06	Wars
ENSMUSG00000026335.15_Pam	1405.26	-1.77263	0.352705	-5.0258	5.01327e-07	5.12034e-06	Pam
ENSMUSG00000015127.13_Unkl	687.57	1.03953	0.206863	5.0252	5.02919e-07	5.13397e-06	Unkl
ENSMUSG00000025795.7_Rassf3	1133.59	-1.38082	0.274818	-5.02449	5.04762e-07	5.15013e-06	Rassf3
ENSMUSG00000019797.9_1700021F05Rik	558.173	0.838432	0.166924	5.02285	5.09112e-07	5.19027e-06	1700021F05Rik
ENSMUSG00000091509.6_Gm17066	296.048	0.96665	0.192452	5.02281	5.0922e-07	5.19027e-06	Gm17066
ENSMUSG00000020020.7_Usp44	101.915	1.44133	0.286965	5.02268	5.09542e-07	5.1909e-06	Usp44
ENSMUSG00000030220.12_Arhgdib	16757.8	-1.33806	0.2665	-5.02085	5.1443e-07	5.238e-06	Arhgdib
ENSMUSG00000027233.4_Patl2	20.9976	3.40118	0.677443	5.02061	5.15065e-07	5.24178e-06	Patl2
ENSMUSG00000053168.5_9030619P08Rik	228.054	-2.08799	0.416067	-5.01839	5.21067e-07	5.30014e-06	9030619P08Rik
ENSMUSG00000029882.5_2210010C04Rik	12.2252	-5.7764	1.15111	-5.01813	5.21776e-07	5.30463e-06	2210010C04Rik
ENSMUSG00000090035.3_Galnt4	948.324	-0.880031	0.175416	-5.01682	5.25345e-07	5.33818e-06	Galnt4
ENSMUSG00000025577.7_Cbx2	470.215	-1.24213	0.247726	-5.01412	5.32767e-07	5.41083e-06	Cbx2
ENSMUSG00000032204.12_Aqp9	2426.43	1.11383	0.222146	5.01395	5.33231e-07	5.41277e-06	Aqp9
ENSMUSG00000085629.1_Gm11697	40.8791	-1.91038	0.381122	-5.0125	5.37271e-07	5.45099e-06	Gm11697
ENSMUSG00000038982.9_Bloc1s5	1061.24	1.04374	0.208291	5.01097	5.41563e-07	5.49173e-06	Bloc1s5
ENSMUSG00000037890.12_Wdr19	326.536	-0.785595	0.156791	-5.01046	5.43012e-07	5.50361e-06	Wdr19
ENSMUSG00000027496.14_Aurka	3335	0.753895	0.150506	5.00906	5.46962e-07	5.54082e-06	Aurka
ENSMUSG00000047368.3_Abhd17b	1325.94	-1.19257	0.23809	-5.00892	5.47354e-07	5.54195e-06	Abhd17b
ENSMUSG00000040219.4_Ttc12	31.1273	-2.30007	0.459287	-5.00792	5.50214e-07	5.56807e-06	Ttc12
ENSMUSG00000022802.2_Lmln	224.827	-0.784415	0.156731	-5.00484	5.59072e-07	5.65483e-06	Lmln
ENSMUSG00000004207.13_Psap	14768.9	-1.25541	0.250879	-5.00405	5.61395e-07	5.67544e-06	Psap
ENSMUSG00000023055.8_Calcoco1	309.025	-0.986492	0.197148	-5.00383	5.62033e-07	5.67899e-06	Calcoco1
ENSMUSG00000028896.12_Rcc1	4622.11	0.619289	0.123777	5.00326	5.63693e-07	5.69287e-06	Rcc1
ENSMUSG00000067367.8_Lyar	3850.19	0.677922	0.135501	5.00307	5.6423e-07	5.69539e-06	Lyar
ENSMUSG00000087177.6_E130307A14Rik	218.481	-0.963856	0.192658	-5.00293	5.64669e-07	5.69692e-06	E130307A14Rik
ENSMUSG00000063450.13_Syne2	945.164	-1.95585	0.39101	-5.00204	5.67271e-07	5.72027e-06	Syne2
ENSMUSG00000005267.12_Zfp287	66.2119	-1.73331	0.346574	-5.00127	5.69533e-07	5.74016e-06	Zfp287
ENSMUSG00000060002.13_Chpt1	641.034	-0.73554	0.147087	-5.00072	5.71153e-07	5.75357e-06	Chpt1
ENSMUSG00000030047.13_Arhgap25	926.094	-1.64416	0.328862	-4.99953	5.74692e-07	5.78628e-06	Arhgap25
ENSMUSG00000030792.7_Dkkl1	261.411	1.58237	0.316517	4.99932	5.75342e-07	5.78989e-06	Dkkl1
ENSMUSG00000073639.5_Rab18	3444.11	0.888925	0.177825	4.99888	5.76655e-07	5.80016e-06	Rab18
ENSMUSG00000004070.14_Hmox2	1884.24	-0.908211	0.181714	-4.99804	5.79171e-07	5.82251e-06	Hmox2
ENSMUSG00000032006.13_Pdgfd	21.3055	-2.91841	0.584053	-4.99682	5.82819e-07	5.85623e-06	Pdgfd
ENSMUSG00000029772.16_Ahcyl2	1446.68	0.73518	0.147151	4.99609	5.85058e-07	5.87575e-06	Ahcyl2
ENSMUSG00000098789.6_Jmjd7	344.868	0.837652	0.167692	4.99517	5.87854e-07	5.90084e-06	Jmjd7
ENSMUSG00000072772.3_Grcc10	515.382	-1.11817	0.223893	-4.9942	5.90787e-07	5.92728e-06	Grcc10
ENSMUSG00000034308.12_Sdr42e1	148.689	-1.24826	0.250086	-4.99134	5.99622e-07	6.01289e-06	Sdr42e1
ENSMUSG00000096145.1_Vkorc1	644.94	-0.856661	0.171659	-4.99047	6.02331e-07	6.03699e-06	Vkorc1
ENSMUSG00000036295.4_Lrrn3	45.243	-1.96614	0.394025	-4.9899	6.04112e-07	6.0518e-06	Lrrn3
ENSMUSG00000005656.8_Snx6	1924.76	-0.854969	0.171355	-4.98945	6.05513e-07	6.06277e-06	Snx6
ENSMUSG00000000532.10_Acvr1b	710.242	-1.70752	0.342352	-4.98762	6.11287e-07	6.1175e-06	Acvr1b
ENSMUSG00000046516.10_Cox17	1121.35	0.896438	0.179824	4.98508	6.1936e-07	6.19516e-06	Cox17
ENSMUSG00000025175.11_Fn3k	89.9351	3.43869	0.689878	4.98449	6.21241e-07	6.21085e-06	Fn3k
ENSMUSG00000093661.1_Eif4e3	837.706	-1.76995	0.355128	-4.98399	6.22858e-07	6.22388e-06	Eif4e3
ENSMUSG00000037001.10_Zfp39	1564.58	1.04624	0.20999	4.98234	6.28184e-07	6.27394e-06	Zfp39
ENSMUSG00000091144.2_Phf11c	173.383	1.12611	0.226153	4.97941	6.37775e-07	6.36652e-06	Phf11c
ENSMUSG00000004069.15_Dnaja3	4366.23	0.58035	0.116557	4.97912	6.38751e-07	6.37306e-06	Dnaja3
ENSMUSG00000019590.15_Cyb561	155.671	1.51271	0.303822	4.97895	6.39302e-07	6.37535e-06	Cyb561
ENSMUSG00000036503.12_Rnf13	1625.94	-1.27427	0.255938	-4.97882	6.39716e-07	6.37627e-06	Rnf13
ENSMUSG00000098975.6_Gm27177	688.26	1.21863	0.244774	4.97858	6.40517e-07	6.38105e-06	Gm27177
ENSMUSG00000026304.12_Rab17	28.3314	-2.46776	0.495796	-4.97737	6.44524e-07	6.41776e-06	Rab17
ENSMUSG00000069814.6_E130309D14Rik	16.5319	4.42164	0.888445	4.97683	6.4633e-07	6.4325e-06	E130309D14Rik
ENSMUSG00000045382.6_Cxcr4	6672.34	-1.02275	0.205518	-4.97647	6.47537e-07	6.44129e-06	Cxcr4
ENSMUSG00000057359.7_Gm17494	305.128	1.14995	0.231091	4.97618	6.4852e-07	6.44784e-06	Gm17494
ENSMUSG00000021619.5_Atg10	312.516	-1.06201	0.213515	-4.97394	6.56039e-07	6.51933e-06	Atg10
ENSMUSG00000031451.5_Gas6	14.8921	-3.08108	0.619607	-4.97263	6.60517e-07	6.56054e-06	Gas6
[truncated: 18,680 more rows]

## Sheet: RNAseq_Macrophages
DESeq2 results Dpf2f/f vs Dfp2KO M0 (resting) Macrophages												DESeq2 results Dpf2f/f vs Dpf2KO M1 (LPS+IFNg stimulated) Macrophages										DESeq2 results Dpf2f/f vs Dpf2KO M2 (IL-4 stimulated) Macrophages
name	baseMean	log2FoldChange	lfcSE	stat	pvalue	padj	gene_name					name	baseMean	log2FoldChange	lfcSE	stat	pvalue	padj	gene_name			name	baseMean	log2FoldChange	lfcSE	stat	pvalue	padj	gene_name
ENSMUSG00000029304.14_Spp1	40866.9	-4.71594	0.108873	-43.3159	0	0	Spp1					ENSMUSG00000001435.15_Col18a1	5461.34	6.01824	0.127218	47.3063	0	0	Col18a1			ENSMUSG00000030605.15_Mfge8	5011.79	-2.32203	0.0606356	-38.2947	0	0	Mfge8
ENSMUSG00000064373.12_Selenop	76232	-1.45214	0.0396599	-36.615	1.65388e-293	1.38008e-289	Selenop					ENSMUSG00000001281.10_Itgb7	4281.7	4.79913	0.119977	40.0006	0	0	Itgb7			ENSMUSG00000001435.15_Col18a1	8461.66	5.00506	0.0782028	64.001	0	0	Col18a1
ENSMUSG00000030761.16_Myo7a	2924.64	-2.23408	0.0639729	-34.9222	3.42202e-267	1.90367e-263	Myo7a					ENSMUSG00000029084.5_Cd38	7177.09	-3.28619	0.093114	-35.2921	7.75159e-273	4.30239e-269	Cd38			ENSMUSG00000060044.8_Tmem26	5977.69	-6.13098	0.167241	-36.6595	3.22421e-294	1.84629e-290	Tmem26
ENSMUSG00000032554.15_Trf	64263.8	-4.71795	0.135776	-34.748	1.48445e-264	6.19351e-261	Trf					ENSMUSG00000032554.15_Trf	2205.13	-4.02686	0.115896	-34.7455	1.62102e-264	6.7479e-261	Trf			ENSMUSG00000043300.2_B3galnt1	884.895	-4.17649	0.115035	-36.3062	1.29139e-288	5.54621e-285	B3galnt1
ENSMUSG00000001435.15_Col18a1	17247.3	4.45273	0.135027	32.9766	1.75923e-238	5.87195e-235	Col18a1					ENSMUSG00000028583.14_Pdpn	1205.69	3.53864	0.105772	33.4554	2.14907e-245	7.15683e-242	Pdpn			ENSMUSG00000040809.10_Chil3	88515.2	-6.4013	0.178917	-35.7781	2.41893e-280	8.31097e-277	Chil3
ENSMUSG00000001281.10_Itgb7	1882.73	3.4628	0.105687	32.7647	1.87243e-235	5.20817e-232	Itgb7					ENSMUSG00000042705.9_Commd10	4607.3	2.04141	0.0621563	32.8432	1.42363e-236	3.95082e-233	Commd10			ENSMUSG00000026748.13_Plxdc2	13216.5	-2.80739	0.0809889	-34.6639	2.75952e-263	7.90098e-260	Plxdc2
ENSMUSG00000019874.11_Fabp7	963.568	-6.35454	0.201399	-31.5521	1.67929e-218	4.00366e-215	Fabp7					ENSMUSG00000031078.15_Cttn	1166.44	4.63897	0.14185	32.7033	1.40204e-234	3.33505e-231	Cttn			ENSMUSG00000030259.12_Rassf8	2210.65	-2.97341	0.0864059	-34.4121	1.6611e-259	4.07658e-256	Rassf8
ENSMUSG00000030605.15_Mfge8	4855.2	-2.769	0.088034	-31.4538	3.7246e-217	7.76999e-214	Mfge8					ENSMUSG00000019122.8_Ccl9	44766.1	3.08567	0.101768	30.3206	6.13844e-202	1.27764e-198	Ccl9			ENSMUSG00000037820.15_Tgm2	104017	-1.35528	0.0412227	-32.8771	4.66724e-237	1.00223e-233	Tgm2
ENSMUSG00000030259.12_Rassf8	1629.6	-2.82542	0.0901145	-31.3537	8.66482e-216	1.60675e-212	Rassf8					ENSMUSG00000021477.9_Ctsl	49627.9	2.30237	0.0801234	28.7353	1.38079e-181	2.55462e-178	Ctsl			ENSMUSG00000064373.12_Selenop	47819.9	-1.63439	0.0503788	-32.4419	7.03512e-231	1.34285e-227	Selenop
ENSMUSG00000036611.5_Eepd1	2254.59	-2.6347	0.0841987	-31.2915	6.09806e-215	1.01771e-211	Eepd1					ENSMUSG00000021559.14_Dapk1	3049.36	-2.43895	0.0849813	-28.6998	3.83417e-181	6.38428e-178	Dapk1			ENSMUSG00000004814.10_Ccl24	935.782	4.65929	0.150909	30.8749	2.5989e-209	4.46464e-206	Ccl24
ENSMUSG00000018395.19_Kif3a	2763.3	-2.12242	0.0704797	-30.114	3.17864e-199	4.82257e-196	Kif3a					ENSMUSG00000038811.13_Gngt2	1693.15	-2.85735	0.104789	-27.2676	1.02752e-163	1.55538e-160	Gngt2			ENSMUSG00000001763.14_Tspan33	1181.38	4.15597	0.138752	29.9525	4.0877e-197	6.38387e-194	Tspan33
ENSMUSG00000027340.15_Slc23a2	10499.6	1.62099	0.0543658	29.8163	2.40177e-195	3.34026e-192	Slc23a2					ENSMUSG00000040451.18_Sgms1	4384.42	1.66926	0.0620836	26.8873	3.09547e-159	4.29522e-156	Sgms1			ENSMUSG00000002489.16_Tiam1	3002.01	2.0147	0.0699057	28.8203	1.19504e-182	1.7108e-179	Tiam1
ENSMUSG00000018927.3_Ccl6	8731.92	-2.07438	0.0706654	-29.355	2.06409e-189	2.64982e-186	Ccl6					ENSMUSG00000030156.5_Cd69	22565.8	2.05585	0.0806191	25.5008	1.93075e-143	2.473e-140	Cd69			ENSMUSG00000001020.8_S100a4	21248.6	2.0043	0.0707011	28.3489	8.62822e-177	1.14019e-173	S100a4
ENSMUSG00000021109.13_Hif1a	10822.3	-1.58549	0.0544052	-29.1422	1.04921e-186	1.25074e-183	Hif1a					ENSMUSG00000037410.13_Tbc1d2b	11462.4	-1.12106	0.0447154	-25.071	1.03168e-138	1.22703e-135	Tbc1d2b			ENSMUSG00000032554.15_Trf	100416	-4.82894	0.171421	-28.17	1.3637e-174	1.67336e-171	Trf
ENSMUSG00000020399.14_Havcr2	6089.77	1.58857	0.0551359	28.812	1.51713e-182	1.68796e-179	Havcr2					ENSMUSG00000068417.8_Pnp2	409.29	-3.76828	0.155086	-24.298	2.0604e-130	2.28718e-127	Pnp2			ENSMUSG00000045573.9_Penk	1948.13	2.80363	0.101628	27.5872	1.58538e-167	1.81568e-164	Penk
ENSMUSG00000076431.4_Sox4	3169.7	2.78085	0.0985343	28.2221	3.12889e-175	3.26363e-172	Sox4					ENSMUSG00000079457.11_Gm7609	437.699	3.83667	0.158205	24.2512	6.42056e-130	6.6818e-127	Gm7609			ENSMUSG00000021109.13_Hif1a	13456.2	-1.5907	0.0580089	-27.4216	1.51596e-165	1.62767e-162	Hif1a
ENSMUSG00000032232.14_Cgnl1	2702.59	-6.36999	0.228228	-27.9107	1.98048e-171	1.94425e-168	Cgnl1					ENSMUSG00000040339.10_Fam102b	9117.89	-1.22198	0.0511281	-23.9005	3.02807e-126	2.9659e-123	Fam102b			ENSMUSG00000001281.10_Itgb7	3203.04	2.88001	0.10843	26.5611	1.91085e-155	1.93097e-152	Itgb7
ENSMUSG00000027322.11_Siglec1	5065.99	-1.88412	0.0683205	-27.5777	2.06267e-167	1.91244e-164	Siglec1					ENSMUSG00000024899.7_Papss2	720.118	-2.88739	0.122126	-23.6427	1.4026e-123	1.29749e-120	Papss2			ENSMUSG00000076431.4_Sox4	1458.9	2.63082	0.0992524	26.5064	8.18462e-155	7.81131e-152	Sox4
ENSMUSG00000056498.13_Tmem154	1306.98	-3.15995	0.115281	-27.4109	2.03517e-165	1.78763e-162	Tmem154					ENSMUSG00000032035.16_Ets1	446.431	-4.52593	0.192783	-23.4768	7.04123e-122	6.17071e-119	Ets1			ENSMUSG00000006800.14_Sulf2	4861.44	-1.9732	0.0752409	-26.2251	1.37586e-151	1.24399e-148	Sulf2
ENSMUSG00000038352.15_Arl5c	1591.29	-2.28859	0.0839642	-27.2567	1.38524e-163	1.15592e-160	Arl5c					ENSMUSG00000035385.5_Ccl2	17856.2	1.25373	0.0537947	23.3057	3.87757e-120	3.22827e-117	Ccl2			ENSMUSG00000022305.13_Lrp12	3504.47	-1.73271	0.0665744	-26.0266	2.47609e-149	2.12684e-146	Lrp12
ENSMUSG00000052688.12_Rab7b	25985	1.37887	0.0506671	27.2144	4.3846e-163	3.4845e-160	Rab7b					ENSMUSG00000029552.19_Tes	6046.2	1.72252	0.0750092	22.9641	1.0654e-116	8.44759e-114	Tes			ENSMUSG00000056498.13_Tmem154	1203.07	-2.7066	0.105969	-25.5414	6.84648e-144	5.60074e-141	Tmem154
ENSMUSG00000019558.14_Slc6a8	16911.4	0.963293	0.0360438	26.7256	2.37213e-157	1.79947e-154	Slc6a8					ENSMUSG00000063077.15_Kif1b	5278.75	-1.07694	0.0470586	-22.8851	6.53822e-116	4.94854e-113	Kif1b			ENSMUSG00000032470.17_Mras	695.79	-2.87174	0.112813	-25.4557	6.09875e-143	4.76229e-140	Mras
ENSMUSG00000059456.13_Ptk2b	19601	0.947986	0.0356155	26.6172	4.28712e-156	3.11077e-153	Ptk2b					ENSMUSG00000030409.16_Dmpk	1374.08	-3.54582	0.155003	-22.8759	8.08334e-116	5.85199e-113	Dmpk			ENSMUSG00000031838.8_Ifi30	17535.8	1.5002	0.059071	25.3966	2.75097e-142	2.05473e-139	Ifi30
ENSMUSG00000019122.8_Ccl9	13477.6	1.54101	0.0579153	26.6079	5.49776e-156	3.82301e-153	Ccl9					ENSMUSG00000020407.13_Upp1	15352.2	1.30498	0.0574837	22.7018	4.29958e-114	2.98301e-111	Upp1			ENSMUSG00000026473.16_Glul	29385.4	-1.84567	0.0730335	-25.2716	6.56484e-141	4.69905e-138	Glul
ENSMUSG00000001763.14_Tspan33	1146.33	4.59726	0.17373	26.4621	2.6463e-154	1.76656e-151	Tspan33					ENSMUSG00000001025.8_S100a6	3028.81	2.95255	0.130524	22.6208	2.70771e-113	1.80344e-110	S100a6			ENSMUSG00000036611.5_Eepd1	2115.44	-3.12403	0.124896	-25.013	4.41531e-138	3.03403e-135	Eepd1
ENSMUSG00000029484.12_Anxa3	10371.8	-1.14556	0.043468	-26.3541	4.61201e-153	2.96038e-150	Anxa3					ENSMUSG00000007655.16_Cav1	960.106	3.40125	0.150662	22.5753	7.5733e-113	4.85011e-110	Cav1			ENSMUSG00000031444.16_F10	4087.6	-2.346	0.0938264	-25.0037	5.57589e-138	3.68416e-135	F10
ENSMUSG00000040855.15_Reps2	1099.4	-3.97895	0.152577	-26.0782	6.4383e-150	3.97959e-147	Reps2					ENSMUSG00000074785.5_Plxnc1	1477.4	-2.03941	0.092599	-22.0241	1.69366e-107	1.04448e-104	Plxnc1			ENSMUSG00000002992.17_Apoc2	2348.08	-2.88394	0.115758	-24.9136	5.29949e-137	3.37185e-134	Apoc2
ENSMUSG00000006800.14_Sulf2	2520.18	-2.57767	0.101077	-25.5019	1.87628e-143	1.11833e-140	Sulf2					ENSMUSG00000044827.10_Tlr1	13693.4	1.31771	0.0602299	21.878	4.21143e-106	2.50444e-103	Tlr1			ENSMUSG00000070348.5_Ccnd1	17934	1.54063	0.062068	24.8217	5.22926e-136	3.20834e-133	Ccnd1
ENSMUSG00000043300.2_B3galnt1	864.844	-3.99723	0.158463	-25.2251	2.12786e-140	1.22455e-137	B3galnt1					ENSMUSG00000089809.9_Rasgef1b	10903.9	1.31058	0.0599172	21.8732	4.67477e-106	2.68412e-103	Rasgef1b			ENSMUSG00000030123.15_Plxnd1	21128.6	-1.172	0.0477724	-24.5329	6.58297e-133	3.89962e-130	Plxnd1
ENSMUSG00000026012.2_Cd28	1810.27	-1.83293	0.0731306	-25.0638	1.23511e-138	6.87093e-136	Cd28					ENSMUSG00000020057.2_Dram1	7196.51	-1.29489	0.0595817	-21.733	1.0007e-104	5.55424e-102	Dram1			ENSMUSG00000021036.10_Sptlc2	5654.22	-1.06823	0.0443892	-24.0651	5.79453e-128	3.31814e-125	Sptlc2
ENSMUSG00000015846.15_Rxra	14886.4	-1.56569	0.0629946	-24.8543	2.32078e-136	1.24941e-133	Rxra					ENSMUSG00000032412.8_Atp1b3	46128.5	1.32886	0.0612246	21.7047	1.85065e-104	9.94037e-102	Atp1b3			ENSMUSG00000029304.14_Spp1	49689	-2.88183	0.120393	-23.9368	1.269e-126	7.03233e-124	Spp1
ENSMUSG00000022408.7_Fam83f	4413.48	2.02725	0.0834431	24.295	2.21422e-130	1.15478e-127	Fam83f					ENSMUSG00000036273.15_Lrrk2	1163.32	-2.87477	0.132748	-21.6559	5.34832e-104	2.78297e-101	Lrrk2			ENSMUSG00000001025.8_S100a6	18994.1	1.51013	0.0632724	23.8672	6.71863e-126	3.60685e-123	S100a6
ENSMUSG00000028238.6_Atp6v0d2	8951.9	-1.58625	0.0661456	-23.9812	4.37142e-127	2.21074e-124	Atp6v0d2					ENSMUSG00000064370.1_mt-Cytb	5919.32	-1.25359	0.0581133	-21.5716	3.32128e-103	1.67584e-100	mt-Cytb			ENSMUSG00000044674.6_Fzd1	900.229	-4.54971	0.19077	-23.8492	1.03191e-125	5.37188e-123	Fzd1
ENSMUSG00000030123.15_Plxnd1	6848.37	-1.75278	0.0731646	-23.9567	7.86936e-127	3.8627e-124	Plxnd1					ENSMUSG00000015846.15_Rxra	3553.38	-1.82715	0.0850525	-21.4826	2.26451e-102	1.10901e-99	Rxra			ENSMUSG00000021886.7_Gpr65	3740.25	-1.462	0.0618506	-23.6377	1.57964e-123	7.98134e-121	Gpr65
ENSMUSG00000021190.14_Lgmn	113266	0.951937	0.0401647	23.7009	3.53224e-124	1.68427e-121	Lgmn					ENSMUSG00000025804.5_Ccr1	1370.95	3.00536	0.142378	21.1083	6.67278e-99	3.17453e-96	Ccr1			ENSMUSG00000037697.19_Ddhd1	7003.54	-1.26568	0.0543873	-23.2716	8.59879e-120	4.22053e-117	Ddhd1
ENSMUSG00000024190.7_Dusp1	1798.3	1.91808	0.0812045	23.6203	2.38384e-123	1.10511e-120	Dusp1					ENSMUSG00000035352.3_Ccl12	3287.92	1.75633	0.0837076	20.9817	9.64262e-98	4.45998e-95	Ccl12			ENSMUSG00000027340.15_Slc23a2	11274.6	1.17345	0.0507543	23.1203	2.89691e-118	1.38239e-115	Slc23a2
ENSMUSG00000022305.13_Lrp12	2971.15	-2.0389	0.0870402	-23.4249	2.38478e-121	1.07566e-118	Lrp12					ENSMUSG00000063388.5_BC023105	1060.83	2.55519	0.12259	20.8435	1.74765e-96	7.86489e-94	BC023105			ENSMUSG00000036905.8_C1qb	69992.4	-1.22706	0.0531165	-23.1013	4.488e-118	2.08377e-115	C1qb
ENSMUSG00000002741.9_Ykt6	9908.4	1.39585	0.0598185	23.3348	1.96787e-120	8.64255e-118	Ykt6					ENSMUSG00000021728.8_Emb	3497.88	-2.52326	0.121812	-20.7143	2.57624e-95	1.12887e-92	Emb			ENSMUSG00000000149.10_Gna12	13309.3	-0.892001	0.0388385	-22.9669	9.98291e-117	4.51306e-114	Gna12
ENSMUSG00000034226.7_Rhov	1118.86	2.74157	0.117968	23.24	1.79694e-119	7.6895e-117	Rhov					ENSMUSG00000096054.3_Syne1	590.61	-2.43245	0.117568	-20.6898	4.28162e-95	1.82803e-92	Syne1			ENSMUSG00000021190.14_Lgmn	98996	0.974918	0.0426311	22.8687	9.52259e-116	4.19458e-113	Lgmn
ENSMUSG00000052889.11_Prkcb	3898.69	-1.32605	0.0575802	-23.0296	2.35596e-117	9.82966e-115	Prkcb					ENSMUSG00000023951.18_Vegfa	6264.93	-2.38902	0.115587	-20.6686	6.63613e-95	2.76245e-92	Vegfa			ENSMUSG00000024661.7_Fth1	517164	1.17092	0.0512315	22.8555	1.28957e-115	5.53837e-113	Fth1
ENSMUSG00000053819.16_Camk2d	7524.61	1.30913	0.0575154	22.7613	1.10879e-114	4.51332e-112	Camk2d					ENSMUSG00000101389.1_Ms4a4a	948.562	-2.81926	0.137527	-20.4997	2.16799e-93	8.80467e-91	Ms4a4a			ENSMUSG00000039126.10_Prune2	1277.44	-2.79667	0.122455	-22.8383	1.90972e-115	8.00172e-113	Prune2
ENSMUSG00000048058.17_Ldlrad3	1219.9	-2.3305	0.103108	-22.6024	4.10457e-113	1.63098e-110	Ldlrad3					ENSMUSG00000021109.13_Hif1a	38037.5	-1.33118	0.0655413	-20.3105	1.03885e-91	4.11856e-89	Hif1a			ENSMUSG00000029484.12_Anxa3	18947.1	-1.07107	0.0469561	-22.8101	3.64438e-115	1.49064e-112	Anxa3
ENSMUSG00000028063.15_Lmna	14832.1	1.04527	0.0464567	22.4998	4.17289e-112	1.61957e-109	Lmna					ENSMUSG00000090231.10_Cfb	106166	-1.46555	0.0722035	-20.2975	1.35293e-91	5.23898e-89	Cfb			ENSMUSG00000052688.12_Rab7b	18434.3	1.19539	0.0528818	22.6051	3.86513e-113	1.54416e-110	Rab7b
ENSMUSG00000078122.4_F630028O10Rik	2327.67	-2.9234	0.130552	-22.3926	4.64971e-111	1.76361e-108	F630028O10Rik					ENSMUSG00000075010.5_AW112010	24142.3	1.45232	0.0715748	20.2909	1.54599e-91	5.72049e-89	AW112010			ENSMUSG00000021281.15_Tnfaip2	16937.5	-1.47067	0.0652582	-22.5362	1.83486e-112	7.1639e-110	Tnfaip2
ENSMUSG00000003382.18_Etv3	9519.69	0.941497	0.0421025	22.362	9.22296e-111	3.42049e-108	Etv3					ENSMUSG00000027215.13_Cd82	6142.77	1.17543	0.0579279	20.2912	1.53667e-91	5.72049e-89	Cd82			ENSMUSG00000054342.8_Kcnn4	11493.5	1.05997	0.0477488	22.1988	3.52648e-109	1.34625e-106	Kcnn4
ENSMUSG00000069516.8_Lyz2	1.07635e+06	-0.719502	0.0325209	-22.1243	1.84513e-108	6.69423e-106	Lyz2					ENSMUSG00000024063.13_Lbh	2287.61	-1.74661	0.0869729	-20.0822	1.0567e-89	3.82503e-87	Lbh			ENSMUSG00000002741.9_Ykt6	10951.3	0.845178	0.0381455	22.1567	8.99756e-109	3.3602e-106	Ykt6
ENSMUSG00000018819.10_Lsp1	6844.03	-1.55186	0.0701533	-22.121	1.98611e-108	7.0524e-106	Lsp1					ENSMUSG00000024672.11_Ms4a7	42224	1.54614	0.0778945	19.8492	1.1192e-87	3.96508e-85	Ms4a7			ENSMUSG00000044583.13_Tlr7	4266.38	-1.57112	0.071366	-22.015	2.06999e-107	7.56605e-105	Tlr7
ENSMUSG00000002489.16_Tiam1	1648.21	1.85916	0.0841585	22.0912	3.83762e-108	1.33429e-105	Tiam1					ENSMUSG00000039361.11_Picalm	17563.1	-0.859609	0.0434327	-19.7918	3.50523e-87	1.21595e-84	Picalm			ENSMUSG00000031078.15_Cttn	576.845	3.71655	0.169364	21.9442	9.84633e-107	3.52396e-104	Cttn
ENSMUSG00000035493.10_Tgfbi	6327.82	1.55921	0.0711903	21.9019	2.49021e-106	8.48145e-104	Tgfbi					ENSMUSG00000028076.12_Cd1d1	1246.67	-1.78814	0.0907047	-19.7138	1.64116e-86	5.57692e-84	Cd1d1			ENSMUSG00000015340.10_Cybb	56148	-0.944988	0.0431448	-21.9027	2.44846e-106	8.58411e-104	Cybb
ENSMUSG00000026365.15_Cfh	16435.5	1.45279	0.0664643	21.8582	6.49264e-106	2.16711e-103	Cfh					ENSMUSG00000002985.16_Apoe	218424	-1.45249	0.0738778	-19.6607	4.68009e-86	1.55856e-83	Apoe			ENSMUSG00000037999.13_Arap2	1149.55	-2.20396	0.100648	-21.8976	2.7353e-106	9.39795e-104	Arap2
ENSMUSG00000018965.11_Ywhah	31670.1	1.40769	0.0645036	21.8234	1.39216e-105	4.55565e-103	Ywhah					ENSMUSG00000032815.16_Fanca	1971.63	2.56313	0.130679	19.6139	1.1768e-85	3.84213e-83	Fanca			ENSMUSG00000025854.15_Fam20c	65092.1	-0.766801	0.0351305	-21.8272	1.27892e-105	4.30797e-103	Fam20c
ENSMUSG00000021458.17_Aopep	4589.59	1.35424	0.0621622	21.7855	3.18225e-105	1.02132e-102	Aopep					ENSMUSG00000030123.15_Plxnd1	3753.5	-2.24999	0.11473	-19.6111	1.24253e-85	3.97873e-83	Plxnd1			ENSMUSG00000018965.11_Ywhah	27232.6	0.970323	0.0446415	21.7359	9.39735e-105	3.10456e-102	Ywhah
ENSMUSG00000022564.7_Grina	13972	-1.07853	0.0497494	-21.6793	3.21413e-104	1.01209e-101	Grina					ENSMUSG00000001473.7_Tubb6	4773.61	-1.44661	0.0745213	-19.4121	6.09974e-84	1.91635e-81	Tubb6			ENSMUSG00000037260.8_Hgsnat	22896.6	-0.963201	0.0446324	-21.5808	2.72368e-103	8.82831e-101	Hgsnat
ENSMUSG00000004207.14_Psap	791972	-1.19719	0.0553154	-21.6429	7.09217e-104	2.19187e-101	Psap					ENSMUSG00000031596.15_Slc7a2	25513.5	-1.4689	0.0759523	-19.3398	2.48497e-83	7.66244e-81	Slc7a2			ENSMUSG00000020399.14_Havcr2	6732.68	1.73975	0.0808075	21.5295	8.23841e-103	2.62088e-100	Havcr2
ENSMUSG00000020422.14_Tns3	21958.7	0.850212	0.0393297	21.6176	1.22737e-103	3.72427e-101	Tns3					ENSMUSG00000054843.9_Atrnl1	414.232	-3.32121	0.171966	-19.3132	4.16353e-83	1.26049e-80	Atrnl1			ENSMUSG00000021559.14_Dapk1	12316.2	-0.8365	0.0391171	-21.3845	1.86236e-101	5.817e-99	Dapk1
ENSMUSG00000026437.11_Cdk18	3873.16	1.32813	0.0615638	21.5732	3.20838e-103	9.56155e-101	Cdk18					ENSMUSG00000055782.9_Abcd2	1021.86	-2.27124	0.117783	-19.2832	7.43757e-83	2.21148e-80	Abcd2			ENSMUSG00000010051.15_Hyal1	1323.2	1.98156	0.093423	21.2107	7.61404e-100	2.33574e-97	Hyal1
ENSMUSG00000037260.8_Hgsnat	17346.2	-1.69537	0.0787968	-21.5157	1.10949e-102	3.24848e-100	Hgsnat					ENSMUSG00000018417.14_Myo1b	441.806	-5.05029	0.262017	-19.2746	8.76997e-83	2.56191e-80	Myo1b			ENSMUSG00000026012.2_Cd28	1869.75	-2.3351	0.110852	-21.0651	1.66161e-98	5.00786e-96	Cd28
ENSMUSG00000035314.10_Gdpd5	2516.47	1.37005	0.0640753	21.382	1.96718e-101	5.6604e-99	Gdpd5					ENSMUSG00000041075.8_Fzd7	1011.03	-1.95916	0.101832	-19.2392	1.73742e-82	4.9879e-80	Fzd7			ENSMUSG00000025950.16_Idh1	36741.2	-0.74229	0.0353114	-21.0212	4.19323e-98	1.24199e-95	Idh1
ENSMUSG00000035459.18_Stab2	425.628	-5.06857	0.237746	-21.3193	7.52145e-101	2.12755e-98	Stab2					ENSMUSG00000024130.16_Abca3	4900.98	-0.95121	0.0496423	-19.1613	7.79119e-82	2.19883e-79	Abca3			ENSMUSG00000020572.8_Nampt	19118.8	-0.891047	0.042436	-20.9974	6.92378e-98	2.01599e-95	Nampt
ENSMUSG00000037706.17_Cd81	14390.8	0.945402	0.0446389	21.1789	1.49522e-99	4.15894e-97	Cd81					ENSMUSG00000036103.9_Colec12	779.961	-2.91161	0.152461	-19.0974	2.65442e-81	7.36647e-79	Colec12			ENSMUSG00000023951.18_Vegfa	6455.34	-1.8311	0.0884424	-20.7038	3.19905e-95	9.15943e-93	Vegfa
ENSMUSG00000018398.18_Septin8	4994.44	-1.03387	0.0490007	-21.0991	8.11116e-99	2.21913e-96	Septin8					ENSMUSG00000068246.6_Apol9b	1270.48	3.11735	0.164019	19.0061	1.51919e-80	4.14688e-78	Apol9b			ENSMUSG00000019558.14_Slc6a8	16722.8	0.936805	0.0459473	20.3887	2.10828e-92	5.9374e-90	Slc6a8
ENSMUSG00000001761.7_Smo	700.516	2.62715	0.124892	21.0354	3.11112e-98	8.37444e-96	Smo					ENSMUSG00000079363.7_Gbp4	11401	1.62401	0.0859027	18.9052	1.03385e-79	2.77654e-77	Gbp4			ENSMUSG00000028337.14_Coro2a	8353.59	0.988935	0.0488219	20.256	3.14634e-91	8.7179e-89	Coro2a
ENSMUSG00000020592.14_Sdc1	3231.9	1.7307	0.0825399	20.9681	1.28342e-97	3.39983e-95	Sdc1					ENSMUSG00000062488.9_Ifit3b	9776.61	1.91057	0.101573	18.8098	6.2755e-79	1.65862e-76	Ifit3b			ENSMUSG00000034226.7_Rhov	975.518	2.37449	0.11782	20.1536	2.50276e-90	6.82458e-88	Rhov
ENSMUSG00000023830.14_Igf2r	37748.6	0.771483	0.0368829	20.9171	3.74061e-97	9.75422e-95	Igf2r					ENSMUSG00000073409.12_H2-Q6	37968.5	1.55441	0.0831567	18.6926	5.69216e-78	1.48094e-75	H2-Q6			ENSMUSG00000029468.17_P2rx7	5810.88	-1.01524	0.0507957	-19.9867	7.19341e-89	1.93087e-86	P2rx7
ENSMUSG00000016128.14_Stard13	446.639	-7.88053	0.378935	-20.7965	4.65566e-96	1.19536e-93	Stard13					ENSMUSG00000056145.5_AI504432	5832.51	-2.05286	0.110164	-18.6346	1.68459e-77	4.3154e-75	AI504432			ENSMUSG00000022408.7_Fam83f	5041.84	1.67991	0.084896	19.7879	3.78861e-87	1.0013e-84	Fam83f
ENSMUSG00000000957.11_Mmp14	2437.01	-2.23579	0.107715	-20.7565	1.0699e-95	2.70539e-93	Mmp14					ENSMUSG00000036390.8_Gadd45a	831.197	2.66564	0.143281	18.6043	2.96437e-77	7.47875e-75	Gadd45a			ENSMUSG00000032560.14_Dnajc13	10236.2	-0.86368	0.0440044	-19.6271	9.06808e-86	2.36031e-83	Dnajc13
ENSMUSG00000023951.18_Vegfa	11261	-1.60062	0.0772105	-20.7306	1.83594e-95	4.57314e-93	Vegfa					ENSMUSG00000025473.16_Adam8	85106.4	1.55857	0.0838268	18.5928	3.67604e-77	9.13578e-75	Adam8			ENSMUSG00000030671.9_Pde3b	2700.27	-1.40529	0.0716173	-19.6222	1.00015e-85	2.56442e-83	Pde3b
ENSMUSG00000021756.12_Il6st	6226.3	1.19897	0.0578494	20.7257	2.03201e-95	4.98709e-93	Il6st					ENSMUSG00000002222.14_Rmnd5a	3214.24	-1.24545	0.0672841	-18.5102	1.70725e-76	4.18051e-74	Rmnd5a			ENSMUSG00000028238.6_Atp6v0d2	45195.2	-0.928903	0.0473639	-19.6121	1.21972e-85	3.08141e-83	Atp6v0d2
ENSMUSG00000073678.4_Pgap1	5010.23	-1.1445	0.0556268	-20.5747	4.62712e-94	1.11916e-91	Pgap1					ENSMUSG00000026087.11_Mrpl30	3573.96	1.10379	0.0599604	18.4087	1.11961e-75	2.70182e-73	Mrpl30			ENSMUSG00000036887.5_C1qa	16402.8	-1.60138	0.0819002	-19.5529	3.89863e-85	9.70645e-83	C1qa
ENSMUSG00000025017.10_Pik3ap1	29266.7	1.33641	0.0650212	20.5535	7.16394e-94	1.70799e-91	Pik3ap1					ENSMUSG00000063611.5_Gm10134	2004.76	1.77516	0.0968846	18.3224	5.48126e-75	1.30384e-72	Gm10134			ENSMUSG00000052889.11_Prkcb	5114.26	-1.41048	0.0725209	-19.4492	2.95745e-84	7.258e-82	Prkcb
ENSMUSG00000032802.8_Srxn1	12855.2	0.969263	0.0472975	20.4929	2.49104e-93	5.85536e-91	Srxn1					ENSMUSG00000001785.13_Pwp1	5239.17	1.17739	0.0643427	18.2988	8.45912e-75	1.98384e-72	Pwp1			ENSMUSG00000050022.16_Amz1	5847.17	1.24935	0.0643909	19.4027	7.32806e-84	1.77308e-81	Amz1
ENSMUSG00000020092.9_Pald1	3369.86	1.4814	0.072327	20.4819	3.11968e-93	7.23116e-91	Pald1					ENSMUSG00000032436.17_Cmtm7	3879.29	-1.21867	0.0667919	-18.2458	2.23373e-74	5.16582e-72	Cmtm7			ENSMUSG00000044258.10_Ctla2a	1378.57	3.05018	0.157615	19.3522	1.95483e-83	4.66417e-81	Ctla2a
ENSMUSG00000020572.8_Nampt	10720	-0.958104	0.0468212	-20.463	4.60035e-93	1.0375e-90	Nampt					ENSMUSG00000076441.9_Ass1	5863.95	1.26664	0.0695902	18.2014	5.03193e-74	1.14776e-71	Ass1			ENSMUSG00000015143.15_Actn1	20730.6	0.881724	0.0458928	19.2127	2.89799e-82	6.8198e-80	Actn1
ENSMUSG00000026628.13_Atf3	24478.7	0.926651	0.0452834	20.4634	4.56572e-93	1.0375e-90	Atf3					ENSMUSG00000014361.5_Mertk	5480.47	-2.0577	0.113159	-18.1842	6.88598e-74	1.54944e-71	Mertk			ENSMUSG00000026355.11_Mcm6	7499.65	1.18056	0.0623199	18.9436	4.98891e-80	1.15817e-77	Mcm6
ENSMUSG00000040751.12_Lat2	10344.7	1.5075	0.0737916	20.4291	9.21294e-93	2.05006e-90	Lat2					ENSMUSG00000030259.12_Rassf8	297.829	-3.59356	0.197825	-18.1654	9.70782e-74	2.15526e-71	Rassf8			ENSMUSG00000059456.13_Ptk2b	18381.8	0.724949	0.0384808	18.8392	3.60052e-79	8.2471e-77	Ptk2b
ENSMUSG00000032560.14_Dnajc13	8875.43	-0.822582	0.0403009	-20.411	1.33486e-92	2.93126e-90	Dnajc13					ENSMUSG00000021591.8_Glrx	64780	1.31281	0.0723279	18.1507	1.26685e-73	2.77558e-71	Glrx			ENSMUSG00000040751.12_Lat2	18406.7	0.972195	0.0517038	18.8031	7.11769e-79	1.60888e-76	Lat2
ENSMUSG00000024066.9_Xdh	29232	0.690537	0.0339112	20.3631	3.55253e-92	7.69977e-90	Xdh					ENSMUSG00000029919.5_Hpgds	4382.35	1.63744	0.0902199	18.1495	1.29629e-73	2.80319e-71	Hpgds			ENSMUSG00000035459.18_Stab2	487.987	-4.558	0.242885	-18.7661	1.42979e-78	3.18991e-76	Stab2
ENSMUSG00000040616.3_Tmem51	1236.77	-2.25625	0.111208	-20.2886	1.62257e-91	3.47168e-89	Tmem51					ENSMUSG00000021190.14_Lgmn	137472	1.05231	0.0581567	18.0944	3.52532e-73	7.52565e-71	Lgmn			ENSMUSG00000064147.7_Rab44	1206.67	2.37245	0.126826	18.7063	4.40223e-78	9.69562e-76	Rab44
ENSMUSG00000098557.1_Kctd12	10049.1	-1.43593	0.0714332	-20.1017	7.13346e-90	1.50697e-87	Kctd12					ENSMUSG00000023022.14_Lima1	1903.37	-2.6462	0.146387	-18.0767	4.86041e-73	1.02444e-70	Lima1			ENSMUSG00000056124.5_B4galt6	2882.52	-1.37576	0.0738298	-18.6343	1.69488e-77	3.68562e-75	B4galt6
ENSMUSG00000014547.10_Wdfy2	6742.22	-1.00656	0.0503215	-20.0027	5.21839e-89	1.08862e-86	Wdfy2					ENSMUSG00000030761.16_Myo7a	2607.13	-3.54954	0.198847	-17.8506	2.85865e-71	5.94992e-69	Myo7a			ENSMUSG00000024247.14_Pkdcc	1214.01	-2.55792	0.137681	-18.5786	4.78395e-77	1.02729e-74	Pkdcc
ENSMUSG00000005413.8_Hmox1	52789.4	0.816002	0.0408478	19.9766	8.79664e-89	1.81243e-86	Hmox1					ENSMUSG00000022895.16_Ets2	8314.92	1.2244	0.0686015	17.848	2.99664e-71	6.16013e-69	Ets2			ENSMUSG00000026728.9_Vim	53757	1.06713	0.057605	18.525	1.29801e-76	2.75289e-74	Vim
ENSMUSG00000062373.8_Tmem65	6373.87	-0.95898	0.0480957	-19.939	1.86736e-88	3.80053e-86	Tmem65					ENSMUSG00000078780.7_Gm5150	4706.46	1.57899	0.0889395	17.7536	1.61791e-70	3.28534e-68	Gm5150			ENSMUSG00000015846.15_Rxra	13994.7	-1.45384	0.078548	-18.5089	1.75013e-76	3.66652e-74	Rxra
ENSMUSG00000025583.15_Rptor	6623.11	1.40913	0.071181	19.7964	3.19525e-87	6.42476e-85	Rptor					ENSMUSG00000021846.9_Peli2	249.88	-3.4318	0.19361	-17.7253	2.67546e-70	5.36736e-68	Peli2			ENSMUSG00000005413.8_Hmox1	46983.8	0.720354	0.0389518	18.4935	2.32988e-76	4.8223e-74	Hmox1
ENSMUSG00000027111.16_Itga6	39286.4	0.999241	0.0505905	19.7516	7.77886e-87	1.54549e-84	Itga6					ENSMUSG00000053113.3_Socs3	51041.9	1.18888	0.0672924	17.6673	7.48394e-70	1.48351e-67	Socs3			ENSMUSG00000035561.5_Aldh1b1	4122.53	-1.10584	0.0600759	-18.4073	1.14779e-75	2.34736e-73	Aldh1b1
ENSMUSG00000098188.1_Sowahc	6338.94	-1.51082	0.0767439	-19.6865	2.81585e-86	5.52867e-84	Sowahc					ENSMUSG00000023349.14_Clec4n	1114.71	-2.56447	0.145313	-17.6479	1.05555e-69	2.06777e-67	Clec4n			ENSMUSG00000024236.18_Svil	3078.42	-1.13844	0.06185	-18.4065	1.16427e-75	2.35305e-73	Svil
ENSMUSG00000017009.3_Sdc4	6569.44	0.977526	0.0496583	19.685	2.89809e-86	5.62398e-84	Sdc4					ENSMUSG00000038658.15_Ric1	4924.05	-1.10095	0.0624589	-17.6268	1.534e-69	2.97007e-67	Ric1			ENSMUSG00000074417.9_Gm14548	637.575	3.21973	0.175356	18.3611	2.69074e-75	5.37492e-73	Gm14548
ENSMUSG00000027342.14_Pcna	17936.2	1.60786	0.0817386	19.6708	3.83504e-86	7.35666e-84	Pcna					ENSMUSG00000030683.11_Sez6l2	208.902	3.28339	0.186748	17.5819	3.38919e-69	6.48659e-67	Sez6l2			ENSMUSG00000027342.14_Pcna	27575.3	1.07121	0.0586721	18.2576	1.79921e-74	3.55271e-72	Pcna
ENSMUSG00000039981.6_Zc3h12d	2246.77	1.38311	0.0703994	19.6467	6.17263e-86	1.17062e-83	Zc3h12d					ENSMUSG00000019768.16_Esr1	285.46	-3.114	0.177272	-17.5662	4.47253e-69	8.46274e-67	Esr1			ENSMUSG00000039953.13_Clstn1	1656.61	1.95496	0.107097	18.2542	1.91726e-74	3.7428e-72	Clstn1
ENSMUSG00000025854.15_Fam20c	25161.7	-1.02429	0.0521905	-19.626	9.27377e-86	1.73899e-83	Fam20c					ENSMUSG00000018965.11_Ywhah	11429.8	1.06826	0.0609952	17.5138	1.12429e-68	2.10343e-66	Ywhah			ENSMUSG00000063760.9_Rnf217	389.712	-3.98487	0.21858	-18.2308	2.94221e-74	5.67913e-72	Rnf217
ENSMUSG00000027002.13_Nckap1	507.747	2.91778	0.149716	19.4887	1.36896e-84	2.53851e-82	Nckap1					ENSMUSG00000036766.12_Dner	588.856	3.98516	0.227785	17.4953	1.55619e-68	2.87912e-66	Dner			ENSMUSG00000004383.18_Large1	714.737	-2.10485	0.115527	-18.2196	3.60991e-74	6.89052e-72	Large1
ENSMUSG00000040152.8_Thbs1	97305.8	-4.70533	0.24318	-19.3492	2.07134e-83	3.79874e-81	Thbs1					ENSMUSG00000053338.9_Tarm1	4357.41	1.21392	0.0694056	17.4903	1.69984e-68	3.11034e-66	Tarm1			ENSMUSG00000068699.12_Flnc	1136.21	4.59257	0.2526	18.1812	7.27276e-74	1.37295e-71	Flnc
ENSMUSG00000046186.8_Cd109	813.701	2.82051	0.145854	19.3379	2.5777e-83	4.676e-81	Cd109					ENSMUSG00000062960.10_Kdr	381.582	-3.46656	0.199403	-17.3847	1.07797e-67	1.951e-65	Kdr			ENSMUSG00000032561.15_Acpp	292.298	-5.37728	0.298072	-18.0402	9.41834e-73	1.75867e-70	Acpp
ENSMUSG00000036155.13_Mgat5	6555.55	-0.990198	0.0513393	-19.2873	6.86019e-83	1.23107e-80	Mgat5					ENSMUSG00000028556.15_Dock7	4561.46	-1.01325	0.058411	-17.3468	2.08396e-67	3.73118e-65	Dock7			ENSMUSG00000029923.4_Rab19	430.536	-3.60217	0.200046	-18.0067	1.72518e-72	3.18676e-70	Rab19
ENSMUSG00000030577.14_Cd22	1108.77	-1.98757	0.103715	-19.1638	7.42174e-82	1.31767e-79	Cd22					ENSMUSG00000005410.6_Mcm5	2220.32	2.01429	0.116384	17.3074	4.14002e-67	7.33357e-65	Mcm5			ENSMUSG00000089929.1_Bcl2a1b	23357	-1.15167	0.0642619	-17.9216	8.00288e-72	1.46257e-69	Bcl2a1b
ENSMUSG00000022439.9_Parvg	1093.45	-1.9414	0.10217	-19.0017	1.65108e-80	2.90052e-78	Parvg					ENSMUSG00000045094.8_Arhgef37	199.189	-3.50817	0.202861	-17.2935	5.26973e-67	9.23645e-65	Arhgef37			ENSMUSG00000027864.9_Ptgfrn	2232.76	-1.71892	0.0960397	-17.8981	1.221e-71	2.20795e-69	Ptgfrn
ENSMUSG00000051615.14_Rap2a	7353.42	-1.00015	0.0527707	-18.9528	4.18376e-80	7.27321e-78	Rap2a					ENSMUSG00000001741.12_Il16	986.214	2.32164	0.134398	17.2744	7.33065e-67	1.27149e-64	Il16			ENSMUSG00000036155.13_Mgat5	6269.68	-1.00385	0.0561641	-17.8735	1.89575e-71	3.3924e-69	Mgat5
ENSMUSG00000021676.10_Iqgap2	10072.6	-0.88293	0.0466463	-18.9282	6.68118e-80	1.14951e-77	Iqgap2					ENSMUSG00000028885.8_Smpdl3b	7633.55	-1.65814	0.0960934	-17.2555	1.01771e-66	1.74699e-64	Smpdl3b			ENSMUSG00000004207.14_Psap	1.39056e+06	-0.750166	0.0420071	-17.8581	2.50081e-71	4.42902e-69	Psap
ENSMUSG00000025993.10_Slc40a1	26798.5	-1.33429	0.0708533	-18.8317	4.14895e-79	7.06549e-77	Slc40a1					ENSMUSG00000072620.3_Slfn2	68334.5	1.15133	0.0668728	17.2167	1.99093e-66	3.38275e-64	Slfn2			ENSMUSG00000025583.15_Rptor	5477.68	0.932658	0.0524838	17.7704	1.1986e-70	2.10109e-68	Rptor
ENSMUSG00000031613.9_Hpgd	1647.07	-4.8376	0.2576	-18.7795	1.11205e-78	1.87464e-76	Hpgd					ENSMUSG00000029925.13_Tbxas1	3499.34	-1.52156	0.0885481	-17.1834	3.53317e-66	5.94251e-64	Tbxas1			ENSMUSG00000068129.5_Cst7	943.532	2.06709	0.116341	17.7676	1.26052e-70	2.18732e-68	Cst7
ENSMUSG00000026712.3_Mrc1	4828.14	-3.50076	0.187109	-18.7097	4.12862e-78	6.89026e-76	Mrc1					ENSMUSG00000068747.14_Sort1	926.794	-2.68089	0.156203	-17.1628	5.03823e-66	8.38915e-64	Sort1			ENSMUSG00000036896.5_C1qc	66762.4	-1.01773	0.0573206	-17.755	1.57551e-70	2.70656e-68	C1qc
ENSMUSG00000047945.6_Marcksl1	1879.28	-2.08967	0.111814	-18.6889	6.09916e-78	1.00781e-75	Marcksl1					ENSMUSG00000053101.3_Gpr141	11231	-1.43071	0.0837368	-17.0858	1.89359e-65	3.1218e-63	Gpr141			ENSMUSG00000042349.13_Ikbke	3676.1	-1.07343	0.0604998	-17.7427	1.96344e-70	3.33961e-68	Ikbke
ENSMUSG00000021890.6_Eaf1	8910.27	0.868388	0.0466393	18.6192	2.24459e-77	3.67254e-75	Eaf1					ENSMUSG00000035105.5_Egln3	1718.86	-1.74379	0.102069	-17.0844	1.93842e-65	3.16438e-63	Egln3			ENSMUSG00000001761.7_Smo	1508.23	2.01768	0.11408	17.6866	5.32073e-70	8.96125e-68	Smo
ENSMUSG00000036718.17_Micall2	1502.29	1.39711	0.0750955	18.6045	2.95497e-77	4.78791e-75	Micall2					ENSMUSG00000018217.12_Pmp22	1119.67	2.60107	0.152578	17.0476	3.64473e-65	5.89207e-63	Pmp22			ENSMUSG00000069267.2_H3c2	1236.04	2.49477	0.141538	17.6261	1.55211e-69	2.58871e-67	H3c2
ENSMUSG00000026473.16_Glul	28945	-1.29307	0.0697215	-18.5462	8.75044e-77	1.40419e-74	Glul					ENSMUSG00000016206.6_H2-M3	13024.9	0.893458	0.0526299	16.9763	1.23083e-64	1.97063e-62	H2-M3			ENSMUSG00000019768.16_Esr1	385.196	-3.63372	0.206636	-17.5851	3.20243e-69	5.28985e-67	Esr1
ENSMUSG00000026728.9_Vim	40457.6	0.93707	0.0506326	18.5072	1.80558e-76	2.86984e-74	Vim					ENSMUSG00000024826.15_Dpf2	2209.51	-1.12378	0.0665568	-16.8845	5.85034e-64	9.27753e-62	Dpf2			ENSMUSG00000049327.17_Kmt5a	4422.27	-0.896762	0.0510742	-17.558	5.16245e-69	8.44627e-67	Kmt5a
ENSMUSG00000056758.14_Hmga2	1593.4	2.88616	0.157639	18.3086	7.06292e-75	1.11201e-72	Hmga2					ENSMUSG00000044811.13_Cd300c2	9714.46	1.10371	0.0655142	16.8468	1.10688e-63	1.73875e-61	Cd300c2			ENSMUSG00000028063.15_Lmna	26646.7	1.07528	0.0612634	17.5518	5.76657e-69	9.34565e-67	Lmna
ENSMUSG00000017390.15_Aldoc	914.354	-2.09315	0.114818	-18.2301	2.97936e-74	4.64697e-72	Aldoc					ENSMUSG00000007891.16_Ctsd	433342	1.24095	0.0738445	16.805	2.24427e-63	3.49247e-61	Ctsd			ENSMUSG00000035493.10_Tgfbi	14536	1.39506	0.0799099	17.458	2.99448e-68	4.80768e-66	Tgfbi
ENSMUSG00000050022.16_Amz1	2139.28	1.56096	0.0856284	18.2295	3.01079e-74	4.65251e-72	Amz1					ENSMUSG00000040616.3_Tmem51	581.227	-2.73153	0.163057	-16.752	5.47658e-63	8.44357e-61	Tmem51			ENSMUSG00000030761.16_Myo7a	3483.41	-3.02625	0.173378	-17.4546	3.17446e-68	5.04946e-66	Myo7a
ENSMUSG00000032754.14_Slc8b1	6196.71	-0.91493	0.0502058	-18.2236	3.35462e-74	5.13627e-72	Slc8b1					ENSMUSG00000041135.15_Ripk2	3587.28	1.10277	0.0660339	16.7001	1.30857e-62	1.99899e-60	Ripk2			ENSMUSG00000046186.8_Cd109	1162.02	2.28201	0.131211	17.392	9.49204e-68	1.496e-65	Cd109
ENSMUSG00000031838.8_Ifi30	5447.73	1.01309	0.0557784	18.1628	1.01725e-73	1.54335e-71	Ifi30					ENSMUSG00000020010.7_Vnn3	301.001	-3.59283	0.215641	-16.6611	2.51218e-62	3.80275e-60	Vnn3			ENSMUSG00000029298.15_Gbp9	633.958	2.08312	0.11983	17.384	1.0912e-67	1.70416e-65	Gbp9
ENSMUSG00000024899.7_Papss2	518.289	-2.67246	0.148285	-18.0224	1.30013e-72	1.95476e-70	Papss2					ENSMUSG00000005625.15_Psmd4	8854.48	0.667094	0.0400984	16.6364	3.79614e-62	5.69455e-60	Psmd4			ENSMUSG00000069310.4_H3c3	579.253	2.66919	0.15518	17.2006	2.62901e-66	4.0688e-64	H3c3
ENSMUSG00000037295.7_Ldlrap1	14029.9	0.988622	0.0548731	18.0165	1.44515e-72	2.1534e-70	Ldlrap1					ENSMUSG00000052485.7_Tmem171	1413.12	1.75232	0.105784	16.5651	1.24488e-61	1.85075e-59	Tmem171			ENSMUSG00000025582.4_Nptx1	2671.95	5.90056	0.343204	17.1925	3.01958e-66	4.63156e-64	Nptx1
ENSMUSG00000044583.13_Tlr7	4486.69	-1.36374	0.075786	-17.9947	2.14569e-72	3.16898e-70	Tlr7					ENSMUSG00000044583.13_Tlr7	5154.6	-1.48173	0.0896129	-16.5348	2.06124e-61	3.03732e-59	Tlr7			ENSMUSG00000018395.19_Kif3a	1993.08	-1.76437	0.102791	-17.1646	4.89245e-66	7.43782e-64	Kif3a
ENSMUSG00000024661.7_Fth1	608539	0.891565	0.0499236	17.8586	2.4782e-71	3.62796e-69	Fth1					ENSMUSG00000044674.6_Fzd1	2378.44	-2.27313	0.137854	-16.4894	4.37425e-61	6.3891e-59	Fzd1			ENSMUSG00000000957.11_Mmp14	1507.45	-2.59184	0.151434	-17.1153	1.14193e-65	1.72081e-63	Mmp14
ENSMUSG00000057191.13_AB124611	4279.89	-1.05394	0.0593064	-17.7711	1.18284e-70	1.71656e-68	AB124611					ENSMUSG00000043300.2_B3galnt1	918.731	-4.99867	0.303156	-16.4888	4.41838e-61	6.39743e-59	B3galnt1			ENSMUSG00000047945.6_Marcksl1	706.846	-2.94621	0.172716	-17.0581	3.04414e-65	4.54741e-63	Marcksl1
ENSMUSG00000025950.16_Idh1	24294.7	-0.866565	0.0489434	-17.7054	3.80738e-70	5.4777e-68	Idh1					ENSMUSG00000020472.14_Zkscan17	548.107	-1.9687	0.119487	-16.4763	5.43099e-61	7.79581e-59	Zkscan17			ENSMUSG00000024953.17_Prdx5	20381.2	-0.774833	0.0455241	-17.0203	5.8112e-65	8.60608e-63	Prdx5
ENSMUSG00000024953.17_Prdx5	19534.9	-0.977382	0.0553815	-17.6482	1.05125e-69	1.49951e-67	Prdx5					ENSMUSG00000025278.9_Flnb	5789.32	-1.65059	0.100256	-16.4637	6.68868e-61	9.51907e-59	Flnb			ENSMUSG00000021676.10_Iqgap2	8229.52	-0.925306	0.0545666	-16.9574	1.69782e-64	2.49289e-62	Iqgap2
ENSMUSG00000004891.16_Nes	3943.7	2.02923	0.115303	17.5991	2.50415e-69	3.54168e-67	Nes					ENSMUSG00000054364.5_Rhob	1977.08	-1.16011	0.070683	-16.4128	1.54784e-60	2.18416e-58	Rhob			ENSMUSG00000030256.11_Bhlhe41	1374.99	-1.64333	0.0969525	-16.9498	1.93085e-64	2.81102e-62	Bhlhe41
ENSMUSG00000021250.13_Fos	9963.72	1.31469	0.0747513	17.5876	3.06666e-69	4.30079e-67	Fos					ENSMUSG00000052889.11_Prkcb	12655.1	-1.28354	0.0783378	-16.3846	2.46217e-60	3.44518e-58	Prkcb			ENSMUSG00000048058.17_Ldlrad3	2682.7	-1.57313	0.0931936	-16.8802	6.29475e-64	9.08719e-62	Ldlrad3
ENSMUSG00000015340.10_Cybb	61340.3	-0.697902	0.0399488	-17.4699	2.42794e-68	3.37665e-66	Cybb					ENSMUSG00000024190.7_Dusp1	4866.69	1.23657	0.0754899	16.3806	2.63232e-60	3.65257e-58	Dusp1			ENSMUSG00000026796.16_Fam129b	63129.7	0.670699	0.0400856	16.7317	7.70575e-63	1.10314e-60	Fam129b
ENSMUSG00000028207.18_Asph	11834.4	1.25328	0.071822	17.4498	3.45486e-68	4.76514e-66	Asph					ENSMUSG00000043939.15_A530064D06Rik	1522.57	2.53133	0.154907	16.341	5.04541e-60	6.94307e-58	A530064D06Rik			ENSMUSG00000049577.15_Zfpm1	4574.33	1.57367	0.0941018	16.7231	8.89581e-63	1.26298e-60	Zfpm1
ENSMUSG00000019768.16_Esr1	330.269	-3.95569	0.22679	-17.442	3.95717e-68	5.41321e-66	Esr1					ENSMUSG00000021876.15_Rnase4	575.575	1.5902	0.0973704	16.3314	5.89758e-60	8.04923e-58	Rnase4			ENSMUSG00000031451.6_Gas6	9719.22	-1.03137	0.0619119	-16.6586	2.62161e-62	3.69153e-60	Gas6
ENSMUSG00000002992.17_Apoc2	3654.44	-3.25442	0.187053	-17.3984	8.48457e-68	1.15121e-65	Apoc2					ENSMUSG00000045730.4_Adrb2	322.528	-2.71613	0.166338	-16.329	6.13879e-60	8.31033e-58	Adrb2			ENSMUSG00000037370.13_Enpp1	1462.8	-1.83849	0.110513	-16.636	3.82384e-62	5.34063e-60	Enpp1
ENSMUSG00000040564.14_Apoc1	606.746	-2.94426	0.169306	-17.3902	9.79178e-68	1.31786e-65	Apoc1					ENSMUSG00000040483.15_Xaf1	10722.6	0.909508	0.0558497	16.2849	1.26273e-59	1.69562e-57	Xaf1			ENSMUSG00000020717.19_Pecam1	2019.65	-1.3077	0.0788381	-16.5871	8.6329e-62	1.196e-59	Pecam1
ENSMUSG00000021559.14_Dapk1	13694.4	-0.947135	0.0544885	-17.3823	1.12378e-67	1.50038e-65	Dapk1					ENSMUSG00000020399.14_Havcr2	166.63	4.44482	0.273362	16.2598	1.90385e-59	2.53607e-57	Havcr2			ENSMUSG00000024164.15_C3	23055.9	-2.73202	0.164939	-16.5639	1.27164e-61	1.74764e-59	C3
ENSMUSG00000023349.14_Clec4n	4386.6	-2.98359	0.171939	-17.3526	1.88619e-67	2.4983e-65	Clec4n					ENSMUSG00000078429.9_Ctdsp2	2345.52	-1.10728	0.0682821	-16.2162	3.87312e-59	5.11836e-57	Ctdsp2			ENSMUSG00000001270.9_Ckb	34362.8	1.01894	0.0615909	16.5436	1.78059e-61	2.42769e-59	Ckb
ENSMUSG00000055782.9_Abcd2	4735.27	-0.882431	0.0508988	-17.3369	2.47531e-67	3.25279e-65	Abcd2					ENSMUSG00000033902.12_Mapkbp1	2945.98	-1.46129	0.0902445	-16.1926	5.68566e-59	7.45449e-57	Mapkbp1			ENSMUSG00000038679.16_Trps1	4625.95	-0.908397	0.0549475	-16.5321	2.15562e-61	2.91586e-59	Trps1
ENSMUSG00000029426.8_Scarb2	42669.7	-0.577472	0.0333916	-17.2939	5.22651e-67	6.81448e-65	Scarb2					ENSMUSG00000024675.19_Ms4a4c	116284	1.1307	0.069869	16.1832	6.63102e-59	8.62602e-57	Ms4a4c			ENSMUSG00000050931.7_Sgms2	450.866	-2.556	0.154726	-16.5195	2.65723e-61	3.56629e-59	Sgms2
ENSMUSG00000032231.14_Anxa2	16863.7	0.800796	0.0463207	17.2881	5.78354e-67	7.48229e-65	Anxa2					ENSMUSG00000018796.13_Acsl1	125085	-0.944226	0.0584895	-16.1435	1.2617e-58	1.62857e-56	Acsl1			ENSMUSG00000029392.12_Rilpl1	1535.07	1.25259	0.0758787	16.5079	3.22093e-61	4.28933e-59	Rilpl1
ENSMUSG00000061175.12_Fnip2	43389.2	0.595548	0.0345779	17.2233	1.77442e-66	2.27794e-64	Fnip2					ENSMUSG00000029185.14_Fam114a1	7060.24	-0.93841	0.058165	-16.1336	1.48161e-58	1.89771e-56	Fam114a1			ENSMUSG00000050751.14_Pgbd5	260.912	4.52621	0.274866	16.467	6.33541e-61	8.372e-59	Pgbd5
ENSMUSG00000015143.15_Actn1	15079.9	0.915391	0.0531684	17.2168	1.9863e-66	2.53048e-64	Actn1					ENSMUSG00000026829.9_Gbgt1	2127.99	1.70287	0.105996	16.0654	4.46034e-58	5.6694e-56	Gbgt1			ENSMUSG00000028207.18_Asph	11795.9	0.943624	0.0578512	16.3112	8.21443e-60	1.07722e-57	Asph
ENSMUSG00000037370.13_Enpp1	1156.91	-2.16719	0.12628	-17.1618	5.13222e-66	6.48876e-64	Enpp1					ENSMUSG00000000530.16_Acvrl1	4747.32	-1.48551	0.0927649	-16.0137	1.02514e-57	1.29315e-55	Acvrl1			ENSMUSG00000098188.1_Sowahc	7291.91	-1.0325	0.0633071	-16.3094	8.46462e-60	1.10162e-57	Sowahc
ENSMUSG00000050931.7_Sgms2	569.771	-2.79378	0.162887	-17.1516	6.1136e-66	7.67141e-64	Sgms2					ENSMUSG00000046245.13_Pilra	12562.8	-0.970127	0.0607697	-15.964	2.27661e-57	2.85021e-55	Pilra			ENSMUSG00000028041.17_Adam15	22243.3	0.810969	0.0501487	16.1713	8.04e-59	1.03849e-56	Adam15
ENSMUSG00000020717.19_Pecam1	594.384	-2.61762	0.152626	-17.1505	6.22632e-66	7.75456e-64	Pecam1					ENSMUSG00000030117.5_Gdf3	2338.39	6.25276	0.394574	15.8469	1.47796e-56	1.83653e-54	Gdf3			ENSMUSG00000033083.16_Tbc1d4	1850.84	-1.99766	0.123535	-16.1708	8.10749e-59	1.03939e-56	Tbc1d4
ENSMUSG00000025492.6_Ifitm3	1305.65	-2.3783	0.138868	-17.1262	9.45651e-66	1.16903e-63	Ifitm3					ENSMUSG00000062300.14_Nectin2	1757.57	-1.53833	0.0972337	-15.821	2.23014e-56	2.75067e-54	Nectin2			ENSMUSG00000019987.9_Arg1	166939	-1.01254	0.0626492	-16.162	9.34195e-59	1.18878e-56	Arg1
ENSMUSG00000031647.10_Mfap3l	2004.57	1.46707	0.0858117	17.0964	1.5785e-65	1.93702e-63	Mfap3l					ENSMUSG00000028082.14_Sh3d19	234.963	-3.13289	0.198122	-15.8129	2.53496e-56	3.10365e-54	Sh3d19			ENSMUSG00000027322.11_Siglec1	6887.01	-1.27025	0.0788344	-16.1129	2.07071e-58	2.61565e-56	Siglec1
ENSMUSG00000021876.15_Rnase4	7318.45	0.937207	0.0549545	17.0542	3.25137e-65	3.96074e-63	Rnase4					ENSMUSG00000049037.8_Clec4a1	15560.3	0.645828	0.0408743	15.8003	3.09466e-56	3.76125e-54	Clec4a1			ENSMUSG00000026107.11_Nabp1	4276.57	-1.01309	0.0629007	-16.1062	2.30859e-58	2.89484e-56	Nabp1
ENSMUSG00000056234.15_Ncoa4	17273.3	-0.907659	0.0532682	-17.0394	4.1879e-65	5.06463e-63	Ncoa4					ENSMUSG00000042292.18_Mrtfa	2065.1	-1.07087	0.0680685	-15.7323	9.09143e-56	1.09697e-53	Mrtfa			ENSMUSG00000040562.12_Gstm2	176.57	-4.2286	0.262567	-16.1049	2.35717e-58	2.93433e-56	Gstm2
ENSMUSG00000028337.14_Coro2a	5381.64	0.992321	0.0583045	17.0196	5.87324e-65	7.05169e-63	Coro2a					ENSMUSG00000014547.10_Wdfy2	13156.4	-0.802742	0.0510424	-15.727	9.88456e-56	1.18409e-53	Wdfy2			ENSMUSG00000041075.8_Fzd7	5822.52	-0.846965	0.0526022	-16.1013	2.49645e-58	3.08536e-56	Fzd7
ENSMUSG00000047875.6_Gpr157	4042.29	-1.27877	0.0753052	-16.9812	1.13119e-64	1.34846e-62	Gpr157					ENSMUSG00000034908.16_Sidt2	1923.27	-1.44852	0.0921145	-15.7252	1.01653e-55	1.20902e-53	Sidt2			ENSMUSG00000053101.3_Gpr141	2714.55	-1.21229	0.0754446	-16.0687	4.23126e-58	5.19206e-56	Gpr141
ENSMUSG00000044456.16_Rin3	2490.02	-1.38222	0.0814058	-16.9794	1.16719e-64	1.3815e-62	Rin3					ENSMUSG00000003283.15_Hck	51650.4	0.668479	0.0425747	15.7013	1.48163e-55	1.74969e-53	Hck			ENSMUSG00000061100.5_Retnla	44067.2	-2.73927	0.170895	-16.029	8.01561e-58	9.76597e-56	Retnla
ENSMUSG00000031444.16_F10	406.294	-2.81719	0.166345	-16.9358	2.44811e-64	2.87721e-62	F10					ENSMUSG00000025791.18_Pgm1	7487.62	-1.0934	0.0696431	-15.7001	1.51055e-55	1.77128e-53	Pgm1			ENSMUSG00000026712.3_Mrc1	40770.9	-2.35827	0.147234	-16.0172	9.69456e-58	1.17284e-55	Mrc1
ENSMUSG00000016664.16_Pacsin2	10713.7	0.930905	0.0550677	16.9048	4.15068e-64	4.84411e-62	Pacsin2					ENSMUSG00000031389.17_Arhgap4	10549.6	0.828127	0.0528907	15.6573	2.96144e-55	3.44832e-53	Arhgap4			ENSMUSG00000038456.9_Dennd2a	354.973	-2.76519	0.172807	-16.0016	1.24497e-57	1.49561e-55	Dennd2a
ENSMUSG00000041515.10_Irf8	13725	-0.711818	0.0421206	-16.8995	4.5356e-64	5.25657e-62	Irf8					ENSMUSG00000037235.13_Mxd4	906.679	-1.63602	0.104725	-15.6221	5.15194e-55	5.95729e-53	Mxd4			ENSMUSG00000101389.1_Ms4a4a	278.799	-2.96798	0.185958	-15.9605	2.40746e-57	2.87207e-55	Ms4a4a
ENSMUSG00000020189.15_Osbpl8	53861.5	0.796609	0.0471777	16.8853	5.77444e-64	6.64618e-62	Osbpl8					ENSMUSG00000026827.12_Gpd2	6922.17	-0.828825	0.0533175	-15.5451	1.71849e-54	1.97342e-52	Gpd2			ENSMUSG00000026437.11_Cdk18	4616.67	1.03171	0.064945	15.8859	7.93296e-57	9.39865e-55	Cdk18
ENSMUSG00000036905.8_C1qb	58254.5	-1.19868	0.0711668	-16.8432	1.17711e-63	1.34553e-61	C1qb					ENSMUSG00000030144.4_Clec4d	58333.8	1.2896	0.0831161	15.5156	2.71922e-54	3.10121e-52	Clec4d			ENSMUSG00000029924.12_Slc37a3	626.536	-2.07016	0.130402	-15.8752	9.41391e-57	1.10768e-54	Slc37a3
ENSMUSG00000037697.19_Ddhd1	2202.92	-1.73126	0.103569	-16.716	1.00293e-62	1.13864e-60	Ddhd1					ENSMUSG00000038807.19_Rap1gap2	700.921	-2.3707	0.153138	-15.4808	4.67487e-54	5.29533e-52	Rap1gap2			ENSMUSG00000039013.16_Siglecf	1836.68	1.80261	0.113564	15.873	9.74045e-57	1.13831e-54	Siglecf
ENSMUSG00000026483.13_Fam129a	8193.44	-1.23714	0.0740332	-16.7105	1.09833e-62	1.23851e-60	Fam129a					ENSMUSG00000026821.16_Ralgds	7253.77	1.12257	0.0725432	15.4746	5.15261e-54	5.79703e-52	Ralgds			ENSMUSG00000028859.14_Csf3r	6409.4	-0.910368	0.0573798	-15.8656	1.09599e-56	1.27216e-54	Csf3r
ENSMUSG00000004105.8_Angptl2	8191.84	1.27526	0.076624	16.643	3.39952e-62	3.80769e-60	Angptl2					ENSMUSG00000068220.6_Lgals1	19100.6	1.25504	0.0811709	15.4617	6.28926e-54	7.02835e-52	Lgals1			ENSMUSG00000021996.16_Esd	36063.8	0.752961	0.0475364	15.8397	1.65641e-56	1.90976e-54	Esd
ENSMUSG00000021996.16_Esd	22971.8	0.830657	0.0499422	16.6324	4.06269e-62	4.52015e-60	Esd					ENSMUSG00000047454.12_Gphn	2306.89	-1.01898	0.0659606	-15.4483	7.75097e-54	8.60409e-52	Gphn			ENSMUSG00000031504.6_Rab20	2067.07	-1.27081	0.0802984	-15.826	2.05791e-56	2.35685e-54	Rab20
ENSMUSG00000022831.14_Hcls1	19292.7	0.771791	0.0464835	16.6035	6.56936e-62	7.26067e-60	Hcls1					ENSMUSG00000004771.12_Rab11a	12856.5	0.72242	0.0468423	15.4224	1.15775e-53	1.27667e-51	Rab11a			ENSMUSG00000031596.15_Slc7a2	14474.2	-1.12808	0.071356	-15.8092	2.68974e-56	3.06007e-54	Slc7a2
ENSMUSG00000010051.15_Hyal1	1846.3	2.19341	0.132129	16.6005	6.90999e-62	7.5869e-60	Hyal1					ENSMUSG00000056234.15_Ncoa4	3902.98	-0.852474	0.0553238	-15.4088	1.4285e-53	1.56486e-51	Ncoa4			ENSMUSG00000070942.8_Il1rl2	487.735	-2.00202	0.127452	-15.708	1.33286e-55	1.50639e-53	Il1rl2
ENSMUSG00000024222.17_Fkbp5	1338.72	1.37563	0.0829212	16.5896	8.28632e-62	9.03859e-60	Fkbp5					ENSMUSG00000074417.9_Gm14548	278.557	3.97371	0.258214	15.3892	1.93387e-53	2.10464e-51	Gm14548			ENSMUSG00000015932.8_Dstn	12033.1	-0.941692	0.0600581	-15.6797	2.08334e-55	2.33919e-53	Dstn
ENSMUSG00000005686.17_Ampd3	952.917	-2.33363	0.140949	-16.5566	1.43583e-61	1.55601e-59	Ampd3					ENSMUSG00000028837.8_Psmb2	12963.6	0.703227	0.0457023	15.3871	1.99719e-53	2.15943e-51	Psmb2			ENSMUSG00000030272.15_Camk1	10218.7	0.743429	0.0476149	15.6134	5.90286e-55	6.58475e-53	Camk1
ENSMUSG00000019564.12_Arid3a	6391.79	-1.00968	0.0611055	-16.5235	2.48347e-61	2.67398e-59	Arid3a					ENSMUSG00000045664.5_Cdc42ep2	3572.65	0.819156	0.0533629	15.3506	3.50668e-53	3.76707e-51	Cdc42ep2			ENSMUSG00000037759.6_Ptger2	4055.46	0.894266	0.0573064	15.605	6.73251e-55	7.46179e-53	Ptger2
ENSMUSG00000021322.8_Aoah	970.647	-2.36479	0.143209	-16.5128	2.96543e-61	3.17244e-59	Aoah					ENSMUSG00000068245.14_Phf11d	16491.5	0.995226	0.0649656	15.3193	5.68416e-53	6.06712e-51	Phf11d			ENSMUSG00000022469.17_Rapgef3	769.932	2.04493	0.131429	15.5592	1.37888e-54	1.51845e-52	Rapgef3
ENSMUSG00000030657.11_Xylt1	4543.64	1.10086	0.0668373	16.4707	5.9581e-61	6.33343e-59	Xylt1					ENSMUSG00000004709.14_Cd244a	378.46	3.14392	0.205671	15.2862	9.45785e-53	1.00307e-50	Cd244a			ENSMUSG00000029814.10_Igf2bp3	3557.66	1.44395	0.0929689	15.5315	2.12273e-54	2.3227e-52	Igf2bp3
ENSMUSG00000023994.13_Nfya	10030.4	0.834119	0.0507452	16.4374	1.03235e-60	1.09043e-58	Nfya					ENSMUSG00000022125.7_Cln5	21395.2	0.752625	0.0492576	15.2794	1.04943e-52	1.10595e-50	Cln5			ENSMUSG00000037926.15_Ssh2	1632.06	-1.40802	0.0907485	-15.5157	2.71827e-54	2.95552e-52	Ssh2
ENSMUSG00000089809.9_Rasgef1b	8086.86	0.834105	0.0507806	16.4256	1.25339e-60	1.31559e-58	Rasgef1b					ENSMUSG00000060550.16_H2-Q7	27654.6	1.18958	0.0778818	15.2742	1.13695e-52	1.19065e-50	H2-Q7			ENSMUSG00000022637.11_Cblb	1975.41	-1.06453	0.0687169	-15.4915	3.95965e-54	4.27817e-52	Cblb
ENSMUSG00000038776.13_Ephx1	839.203	-2.87352	0.175488	-16.3744	2.91315e-60	3.0386e-58	Ephx1					ENSMUSG00000039156.19_Stim2	2830.5	-1.04294	0.0682867	-15.2729	1.15822e-52	1.20535e-50	Stim2			ENSMUSG00000055782.9_Abcd2	15235.7	-0.746456	0.0482328	-15.4761	5.02951e-54	5.40012e-52	Abcd2
ENSMUSG00000000489.7_Pdgfb	6703.95	1.12865	0.0689975	16.3579	3.82335e-60	3.96322e-58	Pdgfb					ENSMUSG00000051498.7_Tlr6	3059.26	0.967573	0.0633916	15.2634	1.34037e-52	1.38625e-50	Tlr6			ENSMUSG00000022439.9_Parvg	1329.65	-1.78092	0.115275	-15.4493	7.62494e-54	8.13595e-52	Parvg
ENSMUSG00000042331.13_Specc1	7002.27	1.01051	0.061937	16.3152	7.70141e-60	7.93387e-58	Specc1					ENSMUSG00000031146.6_Plp2	2541.68	1.35428	0.0892505	15.1739	5.26674e-52	5.41337e-50	Plp2			ENSMUSG00000028111.4_Ctsk	349.448	-2.71678	0.176329	-15.4074	1.45965e-53	1.54786e-51	Ctsk
ENSMUSG00000046245.13_Pilra	650.462	-3.42188	0.209772	-16.3124	8.05378e-60	8.24599e-58	Pilra					ENSMUSG00000038121.6_Fam210a	2801.53	-0.995468	0.0657726	-15.135	9.51674e-52	9.72167e-50	Fam210a			ENSMUSG00000037295.7_Ldlrap1	14797	0.840313	0.0545719	15.3983	1.68118e-53	1.77184e-51	Ldlrap1
ENSMUSG00000025582.4_Nptx1	8504.19	5.42813	0.333332	16.2844	1.27277e-59	1.2952e-57	Nptx1					ENSMUSG00000038518.15_Jarid2	1262.56	-1.68803	0.111795	-15.0993	1.63636e-51	1.6614e-49	Jarid2			ENSMUSG00000027002.13_Nckap1	555.758	2.278	0.148116	15.3798	2.23507e-53	2.34123e-51	Nckap1
ENSMUSG00000021036.10_Sptlc2	5252.27	-0.996338	0.0612945	-16.2549	2.06063e-59	2.08423e-57	Sptlc2					ENSMUSG00000021930.14_Spryd7	2992.04	1.07033	0.0710495	15.0645	2.77131e-51	2.79667e-49	Spryd7			ENSMUSG00000099517.2_H3c8	474.881	2.91126	0.189619	15.3533	3.36859e-53	3.50721e-51	H3c8
ENSMUSG00000032193.9_Ldlr	3400.16	-1.34861	0.0830092	-16.2466	2.36256e-59	2.37523e-57	Ldlr					ENSMUSG00000026473.16_Glul	2833.64	-1.11676	0.074139	-15.063	2.83608e-51	2.8448e-49	Glul			ENSMUSG00000033863.2_Klf9	1988.28	-1.84237	0.120403	-15.3017	7.44809e-53	7.70788e-51	Klf9
ENSMUSG00000034265.8_Zdhhc14	6340.24	-1.03615	0.0638167	-16.2363	2.79057e-59	2.78874e-57	Zdhhc14					ENSMUSG00000041598.7_Cdc42ep4	4932.09	0.736618	0.0489269	15.0555	3.17834e-51	3.16901e-49	Cdc42ep4			ENSMUSG00000021322.8_Aoah	628.433	-2.52544	0.165694	-15.2416	1.87184e-52	1.92553e-50	Aoah
ENSMUSG00000024247.14_Pkdcc	667.905	-2.62219	0.161547	-16.2317	3.00987e-59	2.98998e-57	Pkdcc					ENSMUSG00000025025.14_Mxi1	953.979	-1.62261	0.108024	-15.0208	5.36347e-51	5.3159e-49	Mxi1			ENSMUSG00000030126.17_Tmcc1	2006.01	-1.02123	0.0670102	-15.24	1.91876e-52	1.96205e-50	Tmcc1
ENSMUSG00000054342.8_Kcnn4	5233.73	1.71754	0.106006	16.2022	4.86337e-59	4.80265e-57	Kcnn4					ENSMUSG00000015474.16_Ppt2	5919.06	-0.928021	0.0618136	-15.0132	6.01511e-51	5.92648e-49	Ppt2			ENSMUSG00000042842.11_Serpinb6b	2851.95	1.84498	0.12109	15.2365	2.0254e-52	2.05883e-50	Serpinb6b
ENSMUSG00000022562.15_Oplah	583.509	-2.10851	0.130438	-16.1649	8.91951e-59	8.75634e-57	Oplah					ENSMUSG00000021375.11_Kif13a	545.995	-2.20526	0.147041	-14.9976	7.61665e-51	7.46028e-49	Kif13a			ENSMUSG00000030144.4_Clec4d	15934.9	-0.60036	0.039509	-15.1955	3.78546e-52	3.82532e-50	Clec4d
ENSMUSG00000037224.15_Zfyve28	2513.66	1.33211	0.0824922	16.1483	1.16806e-58	1.13999e-56	Zfyve28					ENSMUSG00000030410.16_Dmwd	3194.66	-1.88264	0.125985	-14.9433	1.72254e-50	1.67731e-48	Dmwd			ENSMUSG00000025017.10_Pik3ap1	22655.9	0.835412	0.0549941	15.1909	4.06005e-52	4.07881e-50	Pik3ap1
ENSMUSG00000020823.16_Sec14l1	7881.5	-0.814686	0.0504775	-16.1396	1.34457e-58	1.30462e-56	Sec14l1					ENSMUSG00000074677.11_Sirpb1c	20018.5	1.25263	0.0838298	14.9425	1.74379e-50	1.68813e-48	Sirpb1c			ENSMUSG00000004633.17_Chn2	1670.62	2.24079	0.14793	15.1477	7.84973e-52	7.84015e-50	Chn2
ENSMUSG00000022641.15_Bbx	6337.42	-0.709627	0.0440498	-16.1097	2.18255e-58	2.10547e-56	Bbx					ENSMUSG00000049744.15_Arhgap15	934.669	-1.71163	0.114601	-14.9355	1.93588e-50	1.86326e-48	Arhgap15			ENSMUSG00000051615.14_Rap2a	5632.25	-0.965809	0.0637891	-15.1406	8.73472e-52	8.67363e-50	Rap2a
ENSMUSG00000049577.15_Zfpm1	3806.7	1.62719	0.10143	16.0426	6.44283e-58	6.17956e-56	Zfpm1					ENSMUSG00000044701.5_Il27	3691.43	1.37638	0.0925371	14.8738	4.87464e-50	4.66481e-48	Il27			ENSMUSG00000038776.13_Ephx1	1509.83	-1.87045	0.123685	-15.1227	1.14675e-51	1.13218e-49	Ephx1
ENSMUSG00000024736.15_Tmem132a	4359.75	-1.07985	0.0673739	-16.0277	8.1808e-58	7.80168e-56	Tmem132a					ENSMUSG00000022408.7_Fam83f	1612.95	1.60921	0.108226	14.869	5.24277e-50	4.98842e-48	Fam83f			ENSMUSG00000000325.16_Arvcf	1310.89	1.8064	0.119849	15.0723	2.46508e-51	2.41986e-49	Arvcf
ENSMUSG00000032122.15_Slc37a2	39965.9	0.781084	0.0487838	16.0111	1.06845e-57	1.01314e-55	Slc37a2					ENSMUSG00000004707.14_Ly9	21660.1	0.665814	0.0448015	14.8614	5.86538e-50	5.54912e-48	Ly9			ENSMUSG00000036718.17_Micall2	1551.15	1.50864	0.100578	14.9997	7.37636e-51	7.19991e-49	Micall2
ENSMUSG00000044468.14_Tent5c	1266.13	-1.4824	0.0926908	-15.993	1.42982e-57	1.34815e-55	Tent5c					ENSMUSG00000024677.13_Ms4a6b	91852.8	0.745033	0.0501415	14.8586	6.11856e-50	5.75594e-48	Ms4a6b			ENSMUSG00000073678.4_Pgap1	7623.79	-0.905546	0.0604077	-14.9906	8.46141e-51	8.21234e-49	Pgap1
ENSMUSG00000021846.9_Peli2	1917.08	-1.45752	0.0915692	-15.9171	4.82097e-57	4.52007e-55	Peli2					ENSMUSG00000026121.13_Sema4c	1937.5	-1.48232	0.100178	-14.7969	1.53481e-49	1.43574e-47	Sema4c			ENSMUSG00000032280.16_Tle3	1550.78	-1.72962	0.115461	-14.9801	9.91196e-51	9.56615e-49	Tle3
ENSMUSG00000044206.3_Vsig4	201.458	-6.75771	0.42608	-15.8602	1.195e-56	1.11415e-54	Vsig4					ENSMUSG00000026932.14_Nacc2	1647.72	-1.23565	0.0836383	-14.7737	2.1654e-49	2.00312e-47	Nacc2			ENSMUSG00000061615.2_H2ac4	2952.19	1.55144	0.103688	14.9626	1.28809e-50	1.23621e-48	H2ac4
ENSMUSG00000026482.13_Rgl1	1190.92	1.8037	0.114133	15.8035	2.94347e-56	2.72909e-54	Rgl1					ENSMUSG00000018500.2_Adora2b	1808.98	1.13352	0.0767242	14.774	2.15613e-49	2.00312e-47	Adora2b			ENSMUSG00000038658.15_Ric1	4981.94	-0.761781	0.0509655	-14.947	1.62958e-50	1.55526e-48	Ric1
ENSMUSG00000040964.16_Arhgef10l	3203.02	0.939569	0.059455	15.803	2.96467e-56	2.73356e-54	Arhgef10l					ENSMUSG00000025888.6_Casp1	20560.4	0.737838	0.0499575	14.7693	2.31035e-49	2.1254e-47	Casp1			ENSMUSG00000078606.8_Gm4070	15080.1	-1.23735	0.0829145	-14.9232	2.32877e-50	2.21027e-48	Gm4070
ENSMUSG00000001123.15_Lgals9	1364.74	-1.61484	0.102431	-15.7651	5.40632e-56	4.95748e-54	Lgals9					ENSMUSG00000035891.16_Cerk	5001.63	-1.06596	0.0724662	-14.7097	5.5849e-49	5.10957e-47	Cerk			ENSMUSG00000026389.16_Steap3	1655.91	1.27578	0.0855197	14.9179	2.51985e-50	2.37849e-48	Steap3
ENSMUSG00000035311.16_Gnptab	9004.34	0.951419	0.0604656	15.7349	8.72048e-56	7.95279e-54	Gnptab					ENSMUSG00000013974.3_Mcemp1	1939.07	-1.49363	0.101798	-14.6725	9.67043e-49	8.79904e-47	Mcemp1			ENSMUSG00000081058.5_H3c15	764.604	3.18866	0.213761	14.917	2.55697e-50	2.40033e-48	H3c15
ENSMUSG00000029650.10_Slc46a3	3071.68	-1.17007	0.0744069	-15.7252	1.01577e-55	9.21311e-54	Slc46a3					ENSMUSG00000031838.8_Ifi30	3599	0.937743	0.0639408	14.6658	1.06765e-48	9.66163e-47	Ifi30			ENSMUSG00000030201.15_Lrp6	5921.99	-0.946521	0.0638495	-14.8243	1.02109e-49	9.53329e-48	Lrp6
ENSMUSG00000034908.16_Sidt2	6999.52	-0.763798	0.0489105	-15.6163	5.64218e-55	5.08985e-53	Sidt2					ENSMUSG00000029468.17_P2rx7	2354.82	-1.05669	0.0720556	-14.6649	1.08134e-48	9.73267e-47	P2rx7			ENSMUSG00000042644.9_Itpr3	3507.77	0.854676	0.05789	14.7638	2.50716e-49	2.32814e-47	Itpr3
ENSMUSG00000028927.6_Padi2	2506.28	0.997786	0.0639055	15.6135	5.89483e-55	5.28919e-53	Padi2					ENSMUSG00000026581.14_Sell	3367.94	1.7929	0.122809	14.5991	2.84545e-48	2.54729e-46	Sell			ENSMUSG00000021846.9_Peli2	1862.38	-1.60067	0.108513	-14.751	3.03187e-49	2.80024e-47	Peli2
ENSMUSG00000059498.13_Fcgr3	34455.5	-0.936086	0.0599989	-15.6017	7.08573e-55	6.32373e-53	Fcgr3					ENSMUSG00000036026.15_Tmem63b	2498.99	-0.940921	0.0644637	-14.5961	2.97237e-48	2.64668e-46	Tmem63b			ENSMUSG00000022562.15_Oplah	504.153	-2.2349	0.151576	-14.7445	3.33902e-49	3.06744e-47	Oplah
ENSMUSG00000097415.2_AU020206	3376.96	1.28607	0.0824944	15.5898	8.53544e-55	7.57702e-53	AU020206					ENSMUSG00000098188.1_Sowahc	2091.7	-1.54928	0.106271	-14.5786	3.84166e-48	3.40253e-46	Sowahc			ENSMUSG00000026341.16_Actr3	30250.4	-0.627593	0.0425929	-14.7347	3.86094e-49	3.52804e-47	Actr3
ENSMUSG00000038172.14_Ttc39b	3345.19	0.898723	0.0576604	15.5865	8.99366e-55	7.94154e-53	Ttc39b					ENSMUSG00000022010.19_Tsc22d1	4184.67	1.13466	0.0780231	14.5427	6.49975e-48	5.72631e-46	Tsc22d1			ENSMUSG00000032220.10_Myo1e	23933.4	0.880028	0.0600235	14.6614	1.13903e-48	1.03532e-46	Myo1e
ENSMUSG00000029470.15_P2rx4	13798.2	-0.90658	0.0583048	-15.549	1.6162e-54	1.41962e-52	P2rx4					ENSMUSG00000102591.1_Gm38383	569.39	2.92767	0.201542	14.5263	8.25179e-48	7.23161e-46	Gm38383			ENSMUSG00000026365.15_Cfh	15667.4	1.11096	0.0759664	14.6244	1.96415e-48	1.7759e-46	Cfh
ENSMUSG00000005514.14_Por	26874.9	0.818407	0.0526406	15.5471	1.66586e-54	1.45558e-52	Por					ENSMUSG00000027078.14_Ube2l6	19850.6	0.743547	0.0512715	14.5021	1.1744e-47	1.02382e-45	Ube2l6			ENSMUSG00000036053.17_Fmnl2	1847.95	-1.87113	0.127972	-14.6214	2.05114e-48	1.84485e-46	Fmnl2
ENSMUSG00000032470.17_Mras	308.727	-2.69209	0.173326	-15.532	2.10749e-54	1.83187e-52	Mras					ENSMUSG00000022305.13_Lrp12	1131.52	-1.39993	0.0967249	-14.4733	1.78668e-47	1.54948e-45	Lrp12			ENSMUSG00000031613.9_Hpgd	1059.56	-5.58821	0.38236	-14.6151	2.25112e-48	2.01416e-46	Hpgd
ENSMUSG00000031295.13_Phka2	4014.65	0.808783	0.0521295	15.5149	2.75129e-54	2.37908e-52	Phka2					ENSMUSG00000054720.12_Lrrc8c	4836.43	-1.39682	0.0965744	-14.4637	2.05583e-47	1.77366e-45	Lrrc8c			ENSMUSG00000040616.3_Tmem51	1805.56	-1.52631	0.104633	-14.5873	3.38107e-48	3.00951e-46	Tmem51
ENSMUSG00000029705.17_Cux1	10208.8	0.721471	0.0467153	15.444	8.28061e-54	7.12345e-52	Cux1					ENSMUSG00000063234.5_Gpr84	10875.4	1.17104	0.0811	14.4395	2.92159e-47	2.5076e-45	Gpr84			ENSMUSG00000017390.15_Aldoc	1110.91	-1.8983	0.130307	-14.5679	4.49798e-48	3.98303e-46	Aldoc
ENSMUSG00000026170.6_Cyp27a1	1203.75	-1.56535	0.101478	-15.4255	1.10279e-53	9.43821e-52	Cyp27a1					ENSMUSG00000102070.1_Gm28661	33008.8	-0.991455	0.0687463	-14.4219	3.7669e-47	3.21655e-45	Gm28661			ENSMUSG00000017400.10_Stac2	283.471	2.83847	0.194999	14.5563	5.32744e-48	4.69334e-46	Stac2
ENSMUSG00000040249.15_Lrp1	118245	0.812173	0.0526835	15.4161	1.2761e-53	1.08657e-51	Lrp1					ENSMUSG00000051615.14_Rap2a	1936.23	-1.19648	0.0829692	-14.4208	3.82934e-47	3.25318e-45	Rap2a			ENSMUSG00000019874.11_Fabp7	2144.09	-7.05979	0.486074	-14.5241	8.52372e-48	7.47086e-46	Fabp7
ENSMUSG00000033792.12_Atp7a	3768.01	0.999	0.0648063	15.4152	1.29427e-53	1.09645e-51	Atp7a					ENSMUSG00000018425.18_Dhx40	2418.61	-0.872082	0.0606227	-14.3854	6.39044e-47	5.40138e-45	Dhx40			ENSMUSG00000025764.14_Jade1	1550.45	-1.29793	0.0894507	-14.51	1.04778e-47	9.13699e-46	Jade1
ENSMUSG00000040111.17_Gramd1b	2466.07	-0.991846	0.0644638	-15.3861	2.02903e-53	1.71023e-51	Gramd1b					ENSMUSG00000025429.9_Pstpip2	4411.83	0.890274	0.0620485	14.348	1.09605e-46	9.21736e-45	Pstpip2			ENSMUSG00000024190.7_Dusp1	1329.42	1.47356	0.101568	14.5081	1.07632e-47	9.33842e-46	Dusp1
ENSMUSG00000038642.10_Ctss	168787	-0.560207	0.0365893	-15.3107	6.4901e-53	5.44287e-51	Ctss					ENSMUSG00000026981.15_Il1rn	19934.8	3.52354	0.245707	14.3404	1.22384e-46	1.02403e-44	Il1rn			ENSMUSG00000027955.16_Gask1b	2610.24	1.22173	0.084212	14.5077	1.08219e-47	9.3422e-46	Gask1b
ENSMUSG00000024812.11_Tjp2	1599.21	1.35605	0.0888501	15.2622	1.36503e-52	1.13905e-50	Tjp2					ENSMUSG00000030671.9_Pde3b	506.995	-3.29179	0.229647	-14.3341	1.33885e-46	1.11466e-44	Pde3b			ENSMUSG00000032231.14_Anxa2	37086.8	0.740507	0.05107	14.4998	1.21433e-47	1.04305e-45	Anxa2
ENSMUSG00000037926.15_Ssh2	2851.69	-1.04144	0.0682588	-15.2573	1.47273e-52	1.22281e-50	Ssh2					ENSMUSG00000095609.2_Gm21188	3083.42	-1.24229	0.0866964	-14.3292	1.43665e-46	1.19013e-44	Gm21188			ENSMUSG00000016494.9_Cd34	1737.59	2.16931	0.14969	14.4921	1.35996e-47	1.16233e-45	Cd34
ENSMUSG00000051212.8_Gpr183	1707.28	1.63867	0.107457	15.2496	1.65766e-52	1.36954e-50	Gpr183					ENSMUSG00000070639.5_Lrrc8b	1030.22	-1.49247	0.104194	-14.3239	1.55219e-46	1.27948e-44	Lrrc8b			ENSMUSG00000060012.9_Kif13b	14720.8	-0.593295	0.0410824	-14.4416	2.83216e-47	2.4086e-45	Kif13b
ENSMUSG00000023022.14_Lima1	3206.75	-1.14434	0.0751984	-15.2176	2.70104e-52	2.22057e-50	Lima1					ENSMUSG00000028080.16_Lrba	637.359	-2.01055	0.140431	-14.317	1.71438e-46	1.40621e-44	Lrba			ENSMUSG00000020264.5_Slc36a2	1619.81	-4.79206	0.331969	-14.4352	3.10539e-47	2.62795e-45	Slc36a2
ENSMUSG00000027276.7_Jag1	4397.03	0.994291	0.0653696	15.2103	3.02168e-52	2.472e-50	Jag1					ENSMUSG00000031987.6_Egln1	5064.17	-1.11457	0.0778721	-14.3128	1.81931e-46	1.48497e-44	Egln1			ENSMUSG00000023348.11_Trip6	392.186	2.05339	0.142253	14.4348	3.12537e-47	2.6319e-45	Trip6
ENSMUSG00000050751.14_Pgbd5	437.609	4.29123	0.282467	15.192	3.99534e-52	3.2526e-50	Pgbd5					ENSMUSG00000002870.8_Mcm2	1078.86	1.67303	0.116934	14.3075	1.96582e-46	1.59673e-44	Mcm2			ENSMUSG00000038352.15_Arl5c	1295.32	-1.92172	0.1333	-14.4165	4.07573e-47	3.41546e-45	Arl5c
ENSMUSG00000040584.8_Abcb1a	589.94	-2.19403	0.145548	-15.0742	2.39259e-51	1.93835e-49	Abcb1a					ENSMUSG00000021040.15_Slirp	5036.59	0.976518	0.0686623	14.222	6.68754e-46	5.40554e-44	Slirp			ENSMUSG00000074794.10_Arrdc3	14257.1	-0.78172	0.0542273	-14.4156	4.12694e-47	3.44159e-45	Arrdc3
ENSMUSG00000025154.15_Arhgap19	11371.1	-0.86744	0.0577423	-15.0226	5.22221e-51	4.21031e-49	Arhgap19					ENSMUSG00000036053.17_Fmnl2	850.509	-2.87519	0.202293	-14.213	7.61141e-46	6.12259e-44	Fmnl2			ENSMUSG00000041633.14_Kctd12b	3465	-1.02649	0.0714351	-14.3696	8.03338e-47	6.6631e-45	Kctd12b
ENSMUSG00000055013.16_Agap1	7379.22	0.881149	0.0588101	14.983	9.48822e-51	7.61292e-49	Agap1					ENSMUSG00000055447.19_Cd47	18500.3	0.843919	0.0594851	14.1871	1.10174e-45	8.81976e-44	Cd47			ENSMUSG00000020422.14_Tns3	22861.8	0.578471	0.0402575	14.3693	8.06755e-47	6.6631e-45	Tns3
ENSMUSG00000070323.11_Mmp27	164.041	-3.73965	0.249983	-14.9597	1.3473e-50	1.07584e-48	Mmp27					ENSMUSG00000031827.13_Cotl1	25643.4	-0.732878	0.0516813	-14.1807	1.2061e-45	9.60897e-44	Cotl1			ENSMUSG00000060568.14_Fam78b	190.608	-4.41109	0.307296	-14.3545	9.97787e-47	8.20142e-45	Fam78b
ENSMUSG00000026389.16_Steap3	1339.62	1.44816	0.0968074	14.9592	1.35612e-50	1.07773e-48	Steap3					ENSMUSG00000034361.10_Cpne2	2192.05	-1.19358	0.0841951	-14.1764	1.28271e-45	1.01707e-43	Cpne2			ENSMUSG00000028832.11_Stmn1	1066.68	1.8214	0.126934	14.3492	1.07787e-46	8.81752e-45	Stmn1
ENSMUSG00000000420.15_Galnt1	7475.38	-0.692147	0.046303	-14.9482	1.59948e-50	1.2651e-48	Galnt1					ENSMUSG00000058927.6_Gm10053	10240.3	0.836123	0.058982	14.1759	1.29164e-45	1.01929e-43	Gm10053			ENSMUSG00000040584.8_Abcb1a	538.487	-2.06573	0.144247	-14.3208	1.62248e-46	1.32098e-44	Abcb1a
ENSMUSG00000005583.16_Mef2c	9560.78	1.27931	0.0860774	14.8623	5.78902e-50	4.55722e-48	Mef2c					ENSMUSG00000046027.17_Stard5	2273.31	1.08968	0.0769998	14.1518	1.82079e-45	1.43009e-43	Stard5			ENSMUSG00000031714.9_Gab1	1078.01	-1.71179	0.119569	-14.3163	1.73056e-46	1.40232e-44	Gab1
ENSMUSG00000036086.16_Zranb3	1901.23	1.34731	0.0907391	14.8482	7.14771e-50	5.60038e-48	Zranb3					ENSMUSG00000039899.5_Fgl2	103612	-0.998449	0.070706	-14.1211	2.81441e-45	2.20013e-43	Fgl2			ENSMUSG00000016128.14_Stard13	497.971	-5.92213	0.414085	-14.3017	2.13434e-46	1.7214e-44	Stard13
ENSMUSG00000036766.12_Dner	156.271	4.10755	0.277173	14.8195	1.09647e-49	8.55097e-48	Dner					ENSMUSG00000041959.14_S100a10	1353.81	1.6667	0.118152	14.1063	3.47154e-45	2.70115e-43	S100a10			ENSMUSG00000047875.6_Gpr157	4290.67	-1.23374	0.0863554	-14.2867	2.64726e-46	2.1251e-44	Gpr157
ENSMUSG00000001025.8_S100a6	7779.49	1.9739	0.133291	14.8089	1.28228e-49	9.95346e-48	S100a6					ENSMUSG00000033278.10_Ptprm	861.184	-2.21082	0.156767	-14.1026	3.66169e-45	2.83585e-43	Ptprm			ENSMUSG00000029299.14_Abcg3	921.087	1.72374	0.120819	14.2671	3.50769e-46	2.80272e-44	Abcg3
ENSMUSG00000001020.8_S100a4	8291.04	2.8151	0.190365	14.7879	1.75277e-49	1.35426e-47	S100a4					ENSMUSG00000042272.17_Sestd1	1884.89	-1.3061	0.0926904	-14.091	4.31555e-45	3.32677e-43	Sestd1			ENSMUSG00000016256.10_Ctsz	109138	0.457368	0.0321288	14.2355	5.52044e-46	4.39054e-44	Ctsz
ENSMUSG00000044674.6_Fzd1	793.545	-4.87107	0.329613	-14.7781	2.02673e-49	1.55871e-47	Fzd1					ENSMUSG00000039105.6_Atp6v1g1	8653.8	0.693814	0.0493206	14.0674	6.0218e-45	4.62069e-43	Atp6v1g1			ENSMUSG00000055013.16_Agap1	5861.47	0.719768	0.050706	14.1949	9.84729e-46	7.79569e-44	Agap1
ENSMUSG00000038811.13_Gngt2	4348.3	-1.07394	0.0727041	-14.7714	2.24072e-49	1.71539e-47	Gngt2					ENSMUSG00000028893.8_Sesn2	1778.55	-1.17117	0.0832989	-14.0599	6.69912e-45	5.11684e-43	Sesn2			ENSMUSG00000047996.16_Prrg1	460.173	-2.71836	0.191655	-14.1836	1.15755e-45	9.12183e-44	Prrg1
ENSMUSG00000001053.15_N4bp3	327.121	-2.84351	0.19335	-14.7065	5.8539e-49	4.46099e-47	N4bp3					ENSMUSG00000026000.16_Lancl1	1842.02	-1.20569	0.085776	-14.0563	7.04985e-45	5.36014e-43	Lancl1			ENSMUSG00000001123.15_Lgals9	1098.81	-1.37611	0.0970631	-14.1775	1.26251e-45	9.90349e-44	Lgals9
ENSMUSG00000045962.16_Wnk1	19225	0.829132	0.0563911	14.7033	6.14386e-49	4.66068e-47	Wnk1					ENSMUSG00000020644.9_Id2	5821.61	1.11367	0.0794213	14.0223	1.13926e-44	8.62264e-43	Id2			ENSMUSG00000049130.6_C5ar1	7020.52	-0.739021	0.0522343	-14.1482	1.91592e-45	1.49607e-43	C5ar1
ENSMUSG00000068220.6_Lgals1	36836.9	0.663634	0.0453248	14.6417	1.52142e-48	1.14891e-46	Lgals1					ENSMUSG00000022637.11_Cblb	909.427	-1.22138	0.0871663	-14.0121	1.31462e-44	9.90485e-43	Cblb			ENSMUSG00000021458.17_Aopep	7369.37	0.860972	0.0609082	14.1356	2.2927e-45	1.78219e-43	Aopep
ENSMUSG00000019872.13_Smpdl3a	26711.4	-0.600742	0.0410398	-14.6381	1.60587e-48	1.20723e-46	Smpdl3a					ENSMUSG00000033767.14_Tmem131l	2151.68	-0.872409	0.0622932	-14.0049	1.45508e-44	1.09138e-42	Tmem131l			ENSMUSG00000029810.15_Tmem176b	647.723	-2.44346	0.172969	-14.1266	2.60349e-45	2.01466e-43	Tmem176b
ENSMUSG00000019876.15_Pkib	2205.29	1.02471	0.0700906	14.6198	2.09895e-48	1.57082e-46	Pkib					ENSMUSG00000034484.8_Snx2	14959.6	0.852028	0.0608651	13.9986	1.58902e-44	1.18649e-42	Snx2			ENSMUSG00000032122.15_Slc37a2	31774.6	0.669184	0.0474268	14.1098	3.30474e-45	2.54583e-43	Slc37a2
ENSMUSG00000029552.19_Tes	1621.02	1.27718	0.0873811	14.6162	2.21291e-48	1.64872e-46	Tes					ENSMUSG00000025366.8_Esyt1	12845.3	-0.534795	0.0382489	-13.982	2.0083e-44	1.49287e-42	Esyt1			ENSMUSG00000068220.6_Lgals1	62370.3	0.694487	0.0493235	14.0802	5.02363e-45	3.85272e-43	Lgals1
ENSMUSG00000034957.10_Cebpa	28623.5	-0.914574	0.0627354	-14.5783	3.86087e-48	2.86373e-46	Cebpa					ENSMUSG00000022901.13_Cd86	2616.33	1.61941	0.116012	13.959	2.7741e-44	2.05295e-42	Cd86			ENSMUSG00000034353.14_Ramp1	864.226	-1.55696	0.110595	-14.0781	5.18145e-45	3.9561e-43	Ramp1
ENSMUSG00000021281.15_Tnfaip2	20687.8	-0.984014	0.0678453	-14.5038	1.14632e-47	8.46503e-46	Tnfaip2					ENSMUSG00000020101.14_Vsir	14048.9	-0.916801	0.0660402	-13.8825	8.09171e-44	5.96173e-42	Vsir			ENSMUSG00000002602.16_Axl	6866.67	-2.51912	0.179441	-14.0387	9.03086e-45	6.86465e-43	Axl
ENSMUSG00000020340.16_Cyfip2	3298.58	0.799003	0.0553198	14.4433	2.76161e-47	2.03033e-45	Cyfip2					ENSMUSG00000041515.10_Irf8	7858.54	-1.01511	0.0731673	-13.8739	9.12182e-44	6.69108e-42	Irf8			ENSMUSG00000031770.16_Herpud1	2313.46	-1.04755	0.0746812	-14.0269	1.06667e-44	8.07237e-43	Herpud1
ENSMUSG00000034563.16_Ccpg1	5369.59	-0.7842	0.0545243	-14.3826	6.65681e-47	4.87261e-45	Ccpg1					ENSMUSG00000024621.16_Csf1r	58100.6	-0.635896	0.045968	-13.8335	1.60144e-43	1.16954e-41	Csf1r			ENSMUSG00000032232.14_Cgnl1	1589.51	-5.94987	0.42544	-13.9852	1.91911e-44	1.44599e-42	Cgnl1
ENSMUSG00000040552.8_C3ar1	53153.4	0.893643	0.0621462	14.3797	6.94091e-47	5.05838e-45	C3ar1					ENSMUSG00000002102.15_Psmc3	14508.8	0.726288	0.0526828	13.7861	3.09166e-43	2.248e-41	Psmc3			ENSMUSG00000027130.15_Slc12a6	7871.38	-0.659002	0.0471916	-13.9644	2.57108e-44	1.92876e-42	Slc12a6
ENSMUSG00000030126.17_Tmcc1	2117.83	-1.36475	0.0950437	-14.3591	9.33955e-47	6.77686e-45	Tmcc1					ENSMUSG00000049093.9_Il23r	1911.53	1.95736	0.141992	13.785	3.1368e-43	2.27091e-41	Il23r			ENSMUSG00000019122.8_Ccl9	43434.7	0.839536	0.060235	13.9377	3.73876e-44	2.79253e-42	Ccl9
ENSMUSG00000024381.16_Bin1	6501.44	-0.850008	0.0594027	-14.3093	1.91552e-46	1.3839e-44	Bin1					ENSMUSG00000040522.5_Tlr8	16174.5	-0.7519	0.054636	-13.762	4.31409e-43	3.1097e-41	Tlr8			ENSMUSG00000028552.13_Eps15	8255.13	-0.607175	0.0437025	-13.8934	6.94807e-44	5.16714e-42	Eps15
ENSMUSG00000030774.13_Pak1	2902.81	1.28469	0.0898867	14.2924	2.44103e-46	1.75597e-44	Pak1					ENSMUSG00000065954.11_Tacc1	3503.12	-0.742078	0.0539311	-13.7597	4.45165e-43	3.19502e-41	Tacc1			ENSMUSG00000041797.7_Abca9	407.08	-3.08773	0.222461	-13.8799	8.38589e-44	6.20953e-42	Abca9
ENSMUSG00000066877.11_Nck2	3302.03	0.900212	0.0634019	14.1985	9.35952e-46	6.70391e-44	Nck2					ENSMUSG00000021807.6_Rtraf	8352.59	0.778061	0.0566189	13.7421	5.68224e-43	4.06073e-41	Rtraf			ENSMUSG00000070427.4_Il18bp	3429.82	-1.37907	0.0993818	-13.8765	8.79442e-44	6.48409e-42	Il18bp
ENSMUSG00000056153.15_Socs6	7230.58	-0.942811	0.0664851	-14.1808	1.20505e-45	8.59451e-44	Socs6					ENSMUSG00000024201.12_Kdm4b	3864.98	-0.832618	0.0606741	-13.7228	7.4149e-43	5.2763e-41	Kdm4b			ENSMUSG00000094777.2_Hist1h2ap	2570.56	1.49505	0.107809	13.8676	9.95177e-44	7.30604e-42	Hist1h2ap
ENSMUSG00000028552.13_Eps15	6885.28	-0.576691	0.0406847	-14.1747	1.31488e-45	9.33785e-44	Eps15					ENSMUSG00000000420.15_Galnt1	5856.46	-0.95807	0.0699244	-13.7015	9.9439e-43	7.04578e-41	Galnt1			ENSMUSG00000029650.10_Slc46a3	2890.82	-1.41524	0.102096	-13.8619	1.07776e-43	7.87865e-42	Slc46a3
ENSMUSG00000074874.10_Ctla2b	4679.76	0.687926	0.0485929	14.1569	1.69204e-45	1.1915e-43	Ctla2b					ENSMUSG00000028127.10_Abcd3	1701.64	-1.13012	0.0825601	-13.6885	1.18911e-42	8.38977e-41	Abcd3			ENSMUSG00000018920.11_Cxcl16	7545.34	-1.029	0.0744179	-13.8273	1.74551e-43	1.2706e-41	Cxcl16
ENSMUSG00000014158.12_Trpv4	818.729	-1.959	0.138376	-14.157	1.68955e-45	1.1915e-43	Trpv4					ENSMUSG00000022114.5_Spry2	141.773	-7.03357	0.513972	-13.6847	1.25281e-42	8.80192e-41	Spry2			ENSMUSG00000005410.6_Mcm5	2603.33	1.48555	0.107551	13.8125	2.14329e-43	1.55357e-41	Mcm5
ENSMUSG00000000958.10_Slc7a7	1196.86	-1.98354	0.140125	-14.1555	1.72683e-45	1.21088e-43	Slc7a7					ENSMUSG00000029254.16_Stap1	10582.4	0.944302	0.0692159	13.6428	2.22729e-42	1.55826e-40	Stap1			ENSMUSG00000022372.14_Sla	5006.85	1.12822	0.0817513	13.8007	2.52422e-43	1.822e-41	Sla
ENSMUSG00000037419.9_Endod1	2597.05	1.24593	0.0890788	13.9868	1.87727e-44	1.31087e-42	Endod1					ENSMUSG00000000982.5_Ccl3	38868.4	1.39056	0.102062	13.6247	2.85568e-42	1.98954e-40	Ccl3			ENSMUSG00000044037.15_Als2cl	1350.23	-1.89042	0.137022	-13.7965	2.6763e-43	1.92369e-41	Als2cl
ENSMUSG00000022494.15_Shisa9	441.806	2.77346	0.198336	13.9836	1.96199e-44	1.36432e-42	Shisa9					ENSMUSG00000046876.16_Atxn1	838.605	-1.36614	0.100365	-13.6117	3.41343e-42	2.36821e-40	Atxn1			ENSMUSG00000018398.18_Septin8	4725.79	-0.724128	0.0524883	-13.796	2.69369e-43	1.92812e-41	Septin8
ENSMUSG00000033083.16_Tbc1d4	1322.38	-1.47251	0.105344	-13.9781	2.12014e-44	1.46818e-42	Tbc1d4					ENSMUSG00000012519.14_Mlkl	5988.15	0.875986	0.0644185	13.5983	4.09571e-42	2.82978e-40	Mlkl			ENSMUSG00000035164.8_Zc3h12c	1182.94	-1.27334	0.0923704	-13.7852	3.13083e-43	2.23172e-41	Zc3h12c
ENSMUSG00000038623.9_Tm6sf1	7429.77	-0.777008	0.0556064	-13.9734	2.26654e-44	1.56307e-42	Tm6sf1					ENSMUSG00000024074.8_Crim1	331.959	-2.19143	0.161567	-13.5636	6.58662e-42	4.53197e-40	Crim1			ENSMUSG00000035314.10_Gdpd5	1499.2	1.49174	0.108397	13.7617	4.32965e-43	3.07351e-41	Gdpd5
ENSMUSG00000039195.4_1110008P14Rik	1299.8	1.10955	0.0796309	13.9337	3.95525e-44	2.71643e-42	1110008P14Rik					ENSMUSG00000036155.13_Mgat5	2517.18	-0.976615	0.0721766	-13.5309	1.0275e-41	7.0407e-40	Mgat5			ENSMUSG00000024812.11_Tjp2	2577.85	1.09848	0.0799905	13.7326	6.47766e-43	4.57941e-41	Tjp2
ENSMUSG00000039126.10_Prune2	733.295	-2.26947	0.163318	-13.8961	6.69143e-44	4.57678e-42	Prune2					ENSMUSG00000027624.20_Epb41l1	5257.99	1.08103	0.0799411	13.5228	1.14649e-41	7.82387e-40	Epb41l1			ENSMUSG00000018750.14_Zbtb4	6773.88	-0.667986	0.0486815	-13.7216	7.54261e-43	5.31043e-41	Zbtb4
ENSMUSG00000074305.9_Peak1	2846.94	1.10431	0.0795008	13.8905	7.22919e-44	4.9244e-42	Peak1					ENSMUSG00000052681.8_Rap1b	59547.5	0.661761	0.0490462	13.4926	1.72878e-41	1.17494e-39	Rap1b			ENSMUSG00000024899.7_Papss2	640.365	-2.28953	0.166954	-13.7136	8.41957e-43	5.90367e-41	Papss2
ENSMUSG00000033581.17_Igf2bp2	1175.56	1.993	0.143495	13.889	7.38098e-44	5.00737e-42	Igf2bp2					ENSMUSG00000003206.7_Ebi3	12187.6	0.906929	0.0672983	13.4763	2.15786e-41	1.46059e-39	Ebi3			ENSMUSG00000023830.14_Igf2r	39352.8	0.623213	0.0455101	13.694	1.10339e-42	7.70531e-41	Igf2r
ENSMUSG00000030256.11_Bhlhe41	2283.69	-1.09143	0.0786029	-13.8854	7.76606e-44	5.24728e-42	Bhlhe41					ENSMUSG00000046982.11_Tshz1	766.108	-1.67979	0.124694	-13.4713	2.30769e-41	1.55568e-39	Tshz1			ENSMUSG00000033740.17_St18	252.831	-2.86744	0.20944	-13.691	1.14978e-42	7.99676e-41	St18
ENSMUSG00000029392.12_Rilpl1	1683.3	1.15146	0.0830371	13.8669	1.00598e-43	6.76967e-42	Rilpl1					ENSMUSG00000041936.18_Agrn	3766.89	-1.51454	0.112506	-13.4618	2.62365e-41	1.76155e-39	Agrn			ENSMUSG00000074677.11_Sirpb1c	12705.1	1.01787	0.0743931	13.6824	1.29434e-42	8.96592e-41	Sirpb1c
ENSMUSG00000047798.15_Cd300lf	604.885	-2.51969	0.181753	-13.8633	1.05722e-43	7.08593e-42	Cd300lf					ENSMUSG00000005803.14_Sqor	6648.69	0.571984	0.0424907	13.4614	2.63862e-41	1.76449e-39	Sqor			ENSMUSG00000054619.7_Mettl7a1	5124.59	0.787859	0.0576697	13.6616	1.72205e-42	1.18807e-40	Mettl7a1
ENSMUSG00000027303.18_Ptpra	16862.9	0.656716	0.0473978	13.8554	1.17986e-43	7.8763e-42	Ptpra					ENSMUSG00000025408.15_Ddit3	1891.06	1.01096	0.0752698	13.4312	3.96864e-41	2.64327e-39	Ddit3			ENSMUSG00000014158.12_Trpv4	990.094	-1.65572	0.121311	-13.6486	2.05812e-42	1.41426e-40	Trpv4
ENSMUSG00000068747.14_Sort1	20966.1	-0.741174	0.0534958	-13.8548	1.18963e-43	7.90987e-42	Sort1					ENSMUSG00000104713.4_Gbp6	30597.3	0.897335	0.0670225	13.3886	7.05235e-41	4.67843e-39	Gbp6			ENSMUSG00000028082.14_Sh3d19	159.972	-3.17691	0.232963	-13.637	2.41328e-42	1.6517e-40	Sh3d19
ENSMUSG00000027397.14_Slc20a1	1591.08	-0.973635	0.0703262	-13.8446	1.37231e-43	9.08828e-42	Slc20a1					ENSMUSG00000000149.10_Gna12	4841.12	-0.820406	0.0613208	-13.3789	8.0302e-41	5.30599e-39	Gna12			ENSMUSG00000027397.14_Slc20a1	2147.02	-1.0442	0.0766408	-13.6246	2.85875e-42	1.94883e-40	Slc20a1
ENSMUSG00000000555.8_Itga5	4649.38	1.03428	0.0748014	13.827	1.75185e-43	1.1556e-41	Itga5					ENSMUSG00000035778.17_Ggta1	12815.3	0.712121	0.0533257	13.3542	1.12001e-40	7.37124e-39	Ggta1			ENSMUSG00000072812.4_Ahnak2	3331.67	1.11974	0.0823213	13.602	3.89413e-42	2.64416e-40	Ahnak2
ENSMUSG00000032294.17_Pkm	98254.2	0.610808	0.0441826	13.8246	1.8107e-43	1.18971e-41	Pkm					ENSMUSG00000030246.12_Ldhb	376.218	-2.09625	0.157932	-13.2731	3.31699e-40	2.17446e-38	Ldhb			ENSMUSG00000021003.10_Galc	4022.1	-0.66817	0.0491457	-13.5957	4.24691e-42	2.87235e-40	Galc
ENSMUSG00000073412.6_Lst1	5033.1	0.733335	0.0530513	13.8231	1.84817e-43	1.20958e-41	Lst1					ENSMUSG00000033740.17_St18	993.32	-2.20428	0.166163	-13.2657	3.65792e-40	2.38855e-38	St18			ENSMUSG00000058486.11_Wdr91	10288.3	0.583969	0.0430214	13.5739	5.71757e-42	3.85185e-40	Wdr91
ENSMUSG00000021306.11_Gpr137b	11337.7	0.932485	0.0676319	13.7876	3.0246e-43	1.97178e-41	Gpr137b					ENSMUSG00000058427.10_Cxcl2	1774.09	2.8755	0.216778	13.2647	3.70938e-40	2.41269e-38	Cxcl2			ENSMUSG00000037419.9_Endod1	3059.69	0.824465	0.060743	13.573	5.78943e-42	3.88503e-40	Endod1
ENSMUSG00000043263.13_Ifi209	344.443	-3.56512	0.259018	-13.764	4.19778e-43	2.72595e-41	Ifi209					ENSMUSG00000079362.5_Gm43302	5519.83	0.888433	0.0669903	13.2621	3.8397e-40	2.48774e-38	Gm43302			ENSMUSG00000021665.9_Hexb	28990.9	0.864242	0.0637036	13.5666	6.31749e-42	4.22289e-40	Hexb
ENSMUSG00000042842.11_Serpinb6b	2296.17	3.20116	0.232652	13.7594	4.47187e-43	2.89268e-41	Serpinb6b					ENSMUSG00000001768.16_Rin2	9325.12	0.919815	0.0693595	13.2615	3.86846e-40	2.49666e-38	Rin2			ENSMUSG00000032754.14_Slc8b1	6983.48	-0.896953	0.0661622	-13.5569	7.21526e-42	4.8043e-40	Slc8b1
ENSMUSG00000071713.6_Csf2rb	12248.5	-0.729822	0.053158	-13.7293	6.77791e-43	4.36743e-41	Csf2rb					ENSMUSG00000042207.17_Kdm5b	2207.56	-1.26514	0.0954447	-13.2552	4.20821e-40	2.70544e-38	Kdm5b			ENSMUSG00000034640.9_Tiparp	2444.86	-1.00483	0.0741406	-13.553	7.60779e-42	5.04611e-40	Tiparp
ENSMUSG00000027533.10_Fabp5	35420.9	-2.08346	0.152589	-13.654	1.91046e-42	1.22629e-40	Fabp5					ENSMUSG00000037318.10_Traf3ip3	486.823	1.57347	0.118775	13.2475	4.66624e-40	2.98836e-38	Traf3ip3			ENSMUSG00000022817.15_Itgb5	59757	-0.55195	0.0408374	-13.5158	1.26145e-41	8.33478e-40	Itgb5
ENSMUSG00000048924.14_Ccdc125	685.654	-2.03853	0.149308	-13.6532	1.93082e-42	1.23462e-40	Ccdc125					ENSMUSG00000038608.15_Dock10	11481	0.960599	0.0725671	13.2374	5.33751e-40	3.40517e-38	Dock10			ENSMUSG00000026483.13_Fam129a	10149.4	-0.676831	0.0501146	-13.5057	1.44784e-41	9.52968e-40	Fam129a
ENSMUSG00000038456.9_Dennd2a	273.932	-2.38965	0.175085	-13.6485	2.06048e-42	1.31249e-40	Dennd2a					ENSMUSG00000026021.15_Sumo1	7097.82	0.584042	0.0442224	13.2069	8.00422e-40	5.08695e-38	Sumo1			ENSMUSG00000020423.6_Btg2	1814.17	-1.12022	0.0831275	-13.4759	2.16777e-41	1.42138e-39	Btg2
ENSMUSG00000021886.7_Gpr65	3451.95	-0.87693	0.0642711	-13.6442	2.18483e-42	1.38641e-40	Gpr65					ENSMUSG00000036894.3_Rap2b	14989.8	0.579641	0.0439127	13.1999	8.79076e-40	5.56559e-38	Rap2b			ENSMUSG00000061991.2_H2ac10	837.595	2.7041	0.20163	13.4112	5.20254e-41	3.39827e-39	H2ac10
ENSMUSG00000031714.9_Gab1	1323.69	-1.54616	0.113528	-13.6192	3.07893e-42	1.94637e-40	Gab1					ENSMUSG00000074896.3_Ifit3	65548.1	1.14805	0.0869904	13.1975	9.07171e-40	5.72171e-38	Ifit3			ENSMUSG00000027808.8_Serp1	13195.4	-0.56725	0.042308	-13.4076	5.45402e-41	3.54904e-39	Serp1
ENSMUSG00000066682.11_Pilrb2	162.773	-4.22439	0.31048	-13.606	3.68913e-42	2.32331e-40	Pilrb2					ENSMUSG00000030107.10_Usp18	33398.7	0.765693	0.0580736	13.1849	1.07248e-39	6.73882e-38	Usp18			ENSMUSG00000038623.9_Tm6sf1	8253.84	-0.57633	0.0430709	-13.381	7.81271e-41	5.0647e-39	Tm6sf1
ENSMUSG00000018459.15_Slc13a3	334.34	3.43869	0.252933	13.5952	4.27472e-42	2.68199e-40	Slc13a3					ENSMUSG00000079003.3_Samd1	5551.91	-1.07423	0.0814879	-13.1826	1.10466e-39	6.91494e-38	Samd1			ENSMUSG00000032788.15_Pdxk	14778.7	0.600345	0.0448937	13.3726	8.74617e-41	5.64851e-39	Pdxk
ENSMUSG00000041797.7_Abca9	624.978	-2.3336	0.171901	-13.5753	5.61333e-42	3.50865e-40	Abca9					ENSMUSG00000050989.9_Selenon	1805.47	-1.08914	0.0827116	-13.1679	1.34263e-39	8.37306e-38	Selenon			ENSMUSG00000023994.13_Nfya	15617	0.676086	0.0505664	13.3703	9.02368e-41	5.80591e-39	Nfya
ENSMUSG00000018339.11_Gpx3	3881.41	-1.16984	0.0862344	-13.5658	6.3911e-42	3.97989e-40	Gpx3					ENSMUSG00000058135.12_Gstm1	1758.11	-1.46928	0.111618	-13.1635	1.4225e-39	8.83811e-38	Gstm1			ENSMUSG00000055435.6_Maf	6154.31	-0.790072	0.0591113	-13.3658	9.57554e-41	6.13799e-39	Maf
ENSMUSG00000026107.11_Nabp1	1015.96	-1.57487	0.116245	-13.5479	8.15235e-42	5.05779e-40	Nabp1					ENSMUSG00000026365.15_Cfh	585.023	2.1213	0.161155	13.1631	1.43081e-39	8.85666e-38	Cfh			ENSMUSG00000037351.9_Actr1b	8363.16	0.701061	0.0524678	13.3617	1.01172e-40	6.46111e-39	Actr1b
ENSMUSG00000031778.13_Cx3cl1	328.863	2.94572	0.217497	13.5437	8.63013e-42	5.33438e-40	Cx3cl1					ENSMUSG00000097111.1_Peak1os	201.622	3.5242	0.267749	13.1623	1.44598e-39	8.91741e-38	Peak1os			ENSMUSG00000026321.7_Tnfrsf11a	5784.31	0.781505	0.0585581	13.3458	1.25299e-40	7.97229e-39	Tnfrsf11a
ENSMUSG00000026341.16_Actr3	24805.3	-0.554219	0.0409338	-13.5394	9.15223e-42	5.63622e-40	Actr3					ENSMUSG00000064341.1_mt-Nd1	12352.8	-0.924689	0.070289	-13.1555	1.58176e-39	9.71877e-38	mt-Nd1			ENSMUSG00000003382.18_Etv3	18161.2	0.644111	0.0483025	13.335	1.44944e-40	9.18816e-39	Etv3
ENSMUSG00000046223.10_Plaur	2024.58	-1.0795	0.0798756	-13.5148	1.2797e-41	7.85182e-40	Plaur					ENSMUSG00000029752.12_Asns	636.705	1.79294	0.136435	13.1414	1.90763e-39	1.16779e-37	Asns			ENSMUSG00000032698.15_Lmo2	5179.72	-0.853142	0.0642333	-13.2819	2.94702e-40	1.86128e-38	Lmo2
ENSMUSG00000031451.6_Gas6	20237.8	-0.70907	0.0525453	-13.4945	1.6859e-41	1.03062e-39	Gas6					ENSMUSG00000029730.16_Mcm7	699.173	1.84143	0.140643	13.093	3.61228e-39	2.20322e-37	Mcm7			ENSMUSG00000051339.10_2900026A02Rik	1725.69	1.35586	0.102168	13.2709	3.41391e-40	2.14826e-38	2900026A02Rik
ENSMUSG00000037820.15_Tgm2	63941.8	-0.83448	0.061852	-13.4916	1.75354e-41	1.06806e-39	Tgm2					ENSMUSG00000032855.6_Pkd1	2791.67	-0.987239	0.0754144	-13.0909	3.7139e-39	2.25694e-37	Pkd1			ENSMUSG00000078122.4_F630028O10Rik	2102.62	-3.67435	0.277375	-13.2469	4.70347e-40	2.94894e-38	F630028O10Rik
ENSMUSG00000022043.19_Trim35	6988.36	0.65549	0.0486923	13.4619	2.62138e-41	1.59085e-39	Trim35					ENSMUSG00000022817.15_Itgb5	6724.73	-0.831865	0.0637028	-13.0585	5.6802e-39	3.43931e-37	Itgb5			ENSMUSG00000018927.3_Ccl6	33918.9	-0.92372	0.0697671	-13.24	5.1516e-40	3.21816e-38	Ccl6
ENSMUSG00000032280.16_Tle3	2232.95	-1.10647	0.0822782	-13.4479	3.16559e-41	1.91415e-39	Tle3					ENSMUSG00000070730.11_Rmdn3	4947.14	0.621264	0.0476352	13.0421	7.04784e-39	4.25194e-37	Rmdn3			ENSMUSG00000005686.17_Ampd3	688.129	-2.01402	0.152346	-13.2201	6.72018e-40	4.18282e-38	Ampd3
ENSMUSG00000023826.16_Prkn	155.703	-3.628	0.269951	-13.4395	3.54936e-41	2.13846e-39	Prkn					ENSMUSG00000085586.1_Gm11613	974.098	1.16139	0.0890955	13.0353	7.70414e-39	4.63111e-37	Gm11613			ENSMUSG00000018983.9_E2f2	1056.67	1.40212	0.106531	13.1616	1.45979e-39	9.05331e-38	E2f2
ENSMUSG00000000594.7_Gm2a	16408.8	-0.507893	0.0378942	-13.4029	5.8151e-41	3.49094e-39	Gm2a					ENSMUSG00000068036.16_Afdn	950.365	1.30691	0.100421	13.0143	1.01491e-38	6.07886e-37	Afdn			ENSMUSG00000029470.15_P2rx4	19561.2	-0.568952	0.0432719	-13.1483	1.74019e-39	1.07535e-37	P2rx4
ENSMUSG00000028691.12_Prdx1	64412.4	0.715611	0.0534871	13.3791	8.00843e-41	4.79042e-39	Prdx1					ENSMUSG00000038291.16_Snx25	412.669	-1.83538	0.141041	-13.0131	1.03069e-38	6.15125e-37	Snx25			ENSMUSG00000050106.17_Tmc8	660.642	-2.52178	0.191987	-13.1352	2.07031e-39	1.27476e-37	Tmc8
ENSMUSG00000022186.14_Oxct1	6047.99	-0.807759	0.0605988	-13.3296	1.55665e-40	9.2782e-39	Oxct1					ENSMUSG00000007659.18_Bcl2l1	3702.34	0.935857	0.0719896	12.9999	1.22512e-38	7.28555e-37	Bcl2l1			ENSMUSG00000035004.3_Igsf6	7262.31	-0.653671	0.0497792	-13.1314	2.17507e-39	1.33448e-37	Igsf6
ENSMUSG00000022901.13_Cd86	1175.08	-1.30866	0.0982776	-13.3159	1.87083e-40	1.11111e-38	Cd86					ENSMUSG00000030199.16_Etv6	3625.16	-0.770519	0.0593518	-12.9822	1.54328e-38	9.14489e-37	Etv6			ENSMUSG00000004562.16_Arhgef40	414.074	2.39355	0.182406	13.1221	2.45899e-39	1.50331e-37	Arhgef40
ENSMUSG00000033685.13_Ucp2	31020.7	0.464059	0.034923	13.2881	2.71515e-40	1.60685e-38	Ucp2					ENSMUSG00000107881.1_Gm44250	746.038	-1.77411	0.13673	-12.9753	1.69038e-38	9.98101e-37	Gm44250			ENSMUSG00000023367.14_Tmem176a	249.799	-2.89634	0.220912	-13.1108	2.85455e-39	1.73895e-37	Tmem176a
ENSMUSG00000038390.11_Gpr162	1149.98	1.54829	0.116522	13.2876	2.73351e-40	1.612e-38	Gpr162					ENSMUSG00000031792.15_Usb1	7583.85	0.735676	0.0567558	12.9621	2.00582e-38	1.18018e-36	Usb1			ENSMUSG00000024772.9_Ehd1	3876.29	-1.05276	0.0803834	-13.0967	3.43896e-39	2.08756e-37	Ehd1
ENSMUSG00000031770.16_Herpud1	1662.02	-1.05622	0.0795567	-13.2763	3.17755e-40	1.86726e-38	Herpud1					ENSMUSG00000026355.11_Mcm6	3262.09	1.15149	0.0888772	12.9559	2.17449e-38	1.27491e-36	Mcm6			ENSMUSG00000023022.14_Lima1	3610.45	-1.02174	0.0780688	-13.0877	3.87331e-39	2.34294e-37	Lima1
ENSMUSG00000024140.10_Epas1	263.813	-3.15954	0.238325	-13.2572	4.09681e-40	2.399e-38	Epas1					ENSMUSG00000024381.16_Bin1	4186.5	-0.895983	0.0692135	-12.9452	2.50096e-38	1.46118e-36	Bin1			ENSMUSG00000018008.8_Cyth4	52558.7	0.488151	0.037479	13.0247	8.85871e-39	5.33978e-37	Cyth4
ENSMUSG00000021038.17_Vipas39	8248.81	0.769384	0.058062	13.2511	4.44813e-40	2.59562e-38	Vipas39					ENSMUSG00000020592.14_Sdc1	4308.18	1.51308	0.117606	12.8656	7.02614e-38	4.09064e-36	Sdc1			ENSMUSG00000037251.5_Pomk	1940.94	-0.862996	0.0663775	-13.0013	1.2021e-38	7.22057e-37	Pomk
ENSMUSG00000042644.9_Itpr3	3879.01	1.25884	0.09501	13.2495	4.54097e-40	2.64057e-38	Itpr3					ENSMUSG00000062825.15_Actg1	113595	-0.647549	0.0504264	-12.8415	9.6031e-38	5.57147e-36	Actg1			ENSMUSG00000095609.2_Gm21188	150.235	-6.23643	0.480218	-12.9867	1.45661e-38	8.71884e-37	Gm21188
ENSMUSG00000030144.4_Clec4d	36903.6	-0.431644	0.0326729	-13.2111	7.5742e-40	4.38909e-38	Clec4d					ENSMUSG00000032640.10_Chsy1	2089.72	-0.90661	0.0709844	-12.772	2.3517e-37	1.35966e-35	Chsy1			ENSMUSG00000032193.9_Ldlr	5916.1	-1.1085	0.0853826	-12.9828	1.53174e-38	9.13674e-37	Ldlr
ENSMUSG00000032939.14_Nup93	2141.37	0.916245	0.069396	13.2031	8.41616e-40	4.86012e-38	Nup93					ENSMUSG00000015837.15_Sqstm1	50774.2	0.912648	0.0714801	12.7679	2.47852e-37	1.42802e-35	Sqstm1			ENSMUSG00000036875.15_Dna2	895.963	1.65894	0.127865	12.9742	1.71474e-38	1.01929e-36	Dna2
ENSMUSG00000029468.17_P2rx7	5458.58	-1.00094	0.0758972	-13.1881	1.02769e-39	5.91417e-38	P2rx7					ENSMUSG00000019874.11_Fabp7	140.279	-4.19203	0.328359	-12.7666	2.51833e-37	1.44595e-35	Fabp7			ENSMUSG00000030577.14_Cd22	1576.97	-1.42	0.109564	-12.9606	2.04771e-38	1.21302e-36	Cd22
ENSMUSG00000031808.7_Slc27a1	13323.2	0.637524	0.0483676	13.1808	1.13183e-39	6.4911e-38	Slc27a1					ENSMUSG00000015314.10_Slamf6	1152.14	-1.39878	0.109569	-12.7663	2.53038e-37	1.44788e-35	Slamf6			ENSMUSG00000030657.11_Xylt1	4227.14	0.75761	0.0585653	12.9361	2.8139e-38	1.66117e-36	Xylt1
ENSMUSG00000089417.1_Gm22009	16736.4	-0.771029	0.0585383	-13.1713	1.28285e-39	7.33204e-38	Gm22009					ENSMUSG00000090942.1_F830016B08Rik	1050.85	3.89353	0.30502	12.7648	2.57741e-37	1.46974e-35	F830016B08Rik			ENSMUSG00000005800.3_Mmp8	5551.52	1.14851	0.0889016	12.9189	3.5231e-38	2.07272e-36	Mmp8
ENSMUSG00000004562.16_Arhgef40	514.21	2.25661	0.171576	13.1522	1.65249e-39	9.41242e-38	Arhgef40					ENSMUSG00000022906.15_Parp9	20237.4	0.527639	0.0413756	12.7524	3.0216e-37	1.71715e-35	Parp9			ENSMUSG00000073412.6_Lst1	4513.41	0.803054	0.0623488	12.88	5.83175e-38	3.41924e-36	Lst1
ENSMUSG00000066800.11_Rnasel	3872.14	0.754319	0.0574789	13.1234	2.41829e-39	1.37275e-37	Rnasel					ENSMUSG00000025795.8_Rassf3	940.464	-1.21665	0.0955103	-12.7384	3.61755e-37	2.04884e-35	Rassf3			ENSMUSG00000000958.10_Slc7a7	854.112	-2.27435	0.176907	-12.8562	7.93939e-38	4.63914e-36	Slc7a7
ENSMUSG00000030342.8_Cd9	16591.9	0.649458	0.0496367	13.0842	4.05299e-39	2.29289e-37	Cd9					ENSMUSG00000052942.13_Glis3	102.528	-6.18567	0.486106	-12.7249	4.29838e-37	2.42618e-35	Glis3			ENSMUSG00000022237.17_Ankrd33b	1614.74	-0.94719	0.0738074	-12.8333	1.06765e-37	6.21735e-36	Ankrd33b
ENSMUSG00000019970.15_Sgk1	8905.72	-0.84059	0.0644303	-13.0465	6.65243e-39	3.75076e-37	Sgk1					ENSMUSG00000030729.17_Pgm2l1	1419.76	-1.40906	0.110837	-12.713	5.01038e-37	2.81851e-35	Pgm2l1			ENSMUSG00000040564.14_Apoc1	307.703	-2.45382	0.191213	-12.8329	1.07277e-37	6.22605e-36	Apoc1
ENSMUSG00000023348.11_Trip6	338.85	2.53539	0.195221	12.9873	1.4438e-38	8.11301e-37	Trip6					ENSMUSG00000029298.15_Gbp9	12188	0.788211	0.0620435	12.7042	5.60579e-37	3.14283e-35	Gbp9			ENSMUSG00000063506.14_Arhgap22	6768.43	-0.74837	0.0583456	-12.8265	1.16508e-37	6.73901e-36	Arhgap22
ENSMUSG00000038244.14_Mical2	866.706	1.37196	0.105897	12.9557	2.18163e-38	1.22179e-36	Mical2					ENSMUSG00000052684.4_Jun	2626.34	-0.883812	0.0697165	-12.6772	7.90843e-37	4.4189e-35	Jun			ENSMUSG00000056153.15_Socs6	9517.24	-0.744733	0.0580737	-12.8239	1.20427e-37	6.94231e-36	Socs6
ENSMUSG00000021477.9_Ctsl	82102.4	0.787681	0.0608141	12.9523	2.28071e-38	1.273e-36	Ctsl					ENSMUSG00000010358.13_Ifi35	11423.1	0.857047	0.0676909	12.6612	9.70222e-37	5.38983e-35	Ifi35			ENSMUSG00000029153.11_Ociad2	161.232	3.61682	0.282429	12.8061	1.51511e-37	8.70504e-36	Ociad2
ENSMUSG00000028859.14_Csf3r	6087.21	-0.797796	0.061611	-12.9489	2.38286e-38	1.32558e-36	Csf3r					ENSMUSG00000055485.6_Soga1	1110.28	-1.49216	0.117854	-12.6611	9.71082e-37	5.38983e-35	Soga1			ENSMUSG00000056234.15_Ncoa4	17851.5	-0.83918	0.065598	-12.7928	1.79964e-37	1.03054e-35	Ncoa4
ENSMUSG00000049327.17_Kmt5a	2269.63	-0.967872	0.0748263	-12.9349	2.8595e-38	1.58545e-36	Kmt5a					ENSMUSG00000055184.4_Fam72a	547.747	1.71235	0.13527	12.6587	1.00095e-36	5.53712e-35	Fam72a			ENSMUSG00000020823.16_Sec14l1	8853.51	-0.74768	0.0584652	-12.7885	1.90175e-37	1.08539e-35	Sec14l1
ENSMUSG00000036452.18_Arhgap26	306.035	-2.00821	0.155503	-12.9142	3.74075e-38	2.0672e-36	Arhgap26					ENSMUSG00000078922.9_Tgtp1	10929	1.97964	0.156698	12.6334	1.38122e-36	7.61547e-35	Tgtp1			ENSMUSG00000019872.13_Smpdl3a	30384.8	-0.525898	0.0411675	-12.7746	2.27342e-37	1.29321e-35	Smpdl3a
ENSMUSG00000021591.8_Glrx	3366.63	1.13895	0.0882165	12.9108	3.91121e-38	2.15329e-36	Glrx					ENSMUSG00000003865.16_Gys1	7098.07	-1.10642	0.0876445	-12.624	1.5573e-36	8.55797e-35	Gys1			ENSMUSG00000030530.15_Furin	10456.7	0.847359	0.0663379	12.7734	2.30875e-37	1.30898e-35	Furin
ENSMUSG00000042228.14_Lyn	10732.8	-0.556169	0.0430785	-12.9106	3.92234e-38	2.15329e-36	Lyn					ENSMUSG00000018930.3_Ccl4	27715.8	1.07971	0.0856235	12.6099	1.86145e-36	1.01957e-34	Ccl4			ENSMUSG00000004317.14_Clcn5	3278.69	-0.916096	0.0717449	-12.7688	2.44906e-37	1.38396e-35	Clcn5
ENSMUSG00000074677.11_Sirpb1c	12165	0.815825	0.0632069	12.9072	4.09836e-38	2.24254e-36	Sirpb1c					ENSMUSG00000078616.2_Trim30c	4281.01	1.1718	0.0929722	12.6038	2.01172e-36	1.09827e-34	Trim30c			ENSMUSG00000024736.15_Tmem132a	7814.99	-0.762532	0.0599055	-12.7289	4.08488e-37	2.30079e-35	Tmem132a
ENSMUSG00000025366.8_Esyt1	34626	0.510673	0.0395753	12.9038	4.28226e-38	2.33551e-36	Esyt1					ENSMUSG00000063694.5_Cycs	11044.4	0.725907	0.0575981	12.603	2.03324e-36	1.10639e-34	Cycs			ENSMUSG00000040552.8_C3ar1	52587.9	0.646051	0.050804	12.7165	4.78542e-37	2.68656e-35	C3ar1
ENSMUSG00000017132.17_Cyth1	14394.4	-0.837807	0.0649371	-12.9018	4.39567e-38	2.38955e-36	Cyth1					ENSMUSG00000028494.12_Plin2	42448	0.998123	0.0793259	12.5826	2.63352e-36	1.42836e-34	Plin2			ENSMUSG00000020388.12_Pdlim4	4681.95	0.753002	0.0593085	12.6964	6.19521e-37	3.4667e-35	Pdlim4
ENSMUSG00000047842.7_Diras2	111.582	-4.48251	0.347769	-12.8893	5.16825e-38	2.80042e-36	Diras2					ENSMUSG00000027695.16_Pld1	403.725	-1.77718	0.141296	-12.5777	2.79942e-36	1.51341e-34	Pld1			ENSMUSG00000040430.18_Pitpnc1	3316.69	-1.07541	0.0847171	-12.6941	6.37441e-37	3.55539e-35	Pitpnc1
ENSMUSG00000057706.7_Mex3b	583.298	-1.68696	0.130963	-12.8812	5.74259e-38	3.10155e-36	Mex3b					ENSMUSG00000032470.17_Mras	501.739	-6.34695	0.504645	-12.5771	2.82274e-36	1.52108e-34	Mras			ENSMUSG00000025969.15_Nrp2	16650	-0.525249	0.0414096	-12.6842	7.23379e-37	4.02166e-35	Nrp2
ENSMUSG00000027878.11_Notch2	15546.3	-0.566364	0.0440363	-12.8613	7.43059e-38	4.00029e-36	Notch2					ENSMUSG00000058325.6_Dock1	653.818	-2.21568	0.17633	-12.5655	3.26612e-36	1.75433e-34	Dock1			ENSMUSG00000043004.13_Gng2	4260.21	-0.70319	0.0554643	-12.6782	7.80663e-37	4.31222e-35	Gng2
ENSMUSG00000016494.9_Cd34	892.723	2.57202	0.200553	12.8246	1.19336e-37	6.40387e-36	Cd34					ENSMUSG00000026946.9_Nmi	6082.02	0.954543	0.0760044	12.5591	3.54559e-36	1.89831e-34	Nmi			ENSMUSG00000044485.4_Klk1b11	117.613	-6.47097	0.510393	-12.6784	7.78971e-37	4.31222e-35	Klk1b11
ENSMUSG00000020827.18_Mink1	4469.15	-0.782279	0.0610493	-12.8139	1.37055e-37	7.33113e-36	Mink1					ENSMUSG00000027131.3_Emc4	2800.68	0.659419	0.0525796	12.5414	4.43333e-36	2.36601e-34	Emc4			ENSMUSG00000070923.4_Klhl9	13937.3	-0.565348	0.0445936	-12.6778	7.85169e-37	4.32321e-35	Klhl9
ENSMUSG00000025473.16_Adam8	63435.1	0.624696	0.0487587	12.812	1.40488e-37	7.49074e-36	Adam8					ENSMUSG00000078921.3_Tgtp2	58366.2	0.966403	0.0770776	12.5381	4.62174e-36	2.45868e-34	Tgtp2			ENSMUSG00000042272.17_Sestd1	4936.23	-0.808762	0.0638227	-12.672	8.45259e-37	4.6392e-35	Sestd1
ENSMUSG00000045658.16_Pid1	10363.5	0.651268	0.0508987	12.7954	1.73997e-37	9.24787e-36	Pid1					ENSMUSG00000079491.9_H2-T10	2257.22	1.05529	0.0841802	12.5361	4.74035e-36	2.51374e-34	H2-T10			ENSMUSG00000068036.16_Afdn	2472.25	0.864248	0.0683261	12.6489	1.13486e-36	6.20886e-35	Afdn
ENSMUSG00000018217.12_Pmp22	11040.4	0.610033	0.0477179	12.7842	2.01018e-37	1.06501e-35	Pmp22					ENSMUSG00000039936.18_Pik3cd	11496.8	-0.72596	0.0579601	-12.5252	5.43752e-36	2.8652e-34	Pik3cd			ENSMUSG00000029705.17_Cux1	13332.5	0.584047	0.0463726	12.5947	2.25931e-36	1.23215e-34	Cux1
ENSMUSG00000041773.8_Enc1	16368.5	-0.585156	0.0458575	-12.7603	2.73029e-37	1.44196e-35	Enc1					ENSMUSG00000038459.10_Abhd17c	877.908	-1.15418	0.0921478	-12.5253	5.43169e-36	2.8652e-34	Abhd17c			ENSMUSG00000055541.17_Lair1	25382.6	0.881769	0.0701045	12.5779	2.79267e-36	1.51821e-34	Lair1
ENSMUSG00000018932.9_Map2k3	1658.55	0.960994	0.0755737	12.716	4.81981e-37	2.53747e-35	Map2k3					ENSMUSG00000073902.5_Gm1966	2376.27	1.53428	0.122577	12.5169	6.03503e-36	3.17001e-34	Gm1966			ENSMUSG00000022033.9_Pbk	139.208	3.30598	0.263232	12.5592	3.53922e-36	1.91799e-34	Pbk
ENSMUSG00000030084.11_Plxna1	17570.9	-0.727071	0.0572262	-12.7052	5.53214e-37	2.90333e-35	Plxna1					ENSMUSG00000025026.15_Add3	488.298	-1.54214	0.123208	-12.5165	6.06519e-36	3.17583e-34	Add3			ENSMUSG00000053819.16_Camk2d	6965.68	0.540081	0.0430527	12.5447	4.25244e-36	2.29725e-34	Camk2d
ENSMUSG00000016756.17_Cmah	206.871	4.34164	0.34181	12.7019	5.77092e-37	3.01915e-35	Cmah					ENSMUSG00000018381.15_Abi3	665.057	-2.11497	0.169113	-12.5062	6.90406e-36	3.60375e-34	Abi3			ENSMUSG00000026509.15_Capn2	13692.6	0.614138	0.0489776	12.5392	4.55828e-36	2.45476e-34	Capn2
ENSMUSG00000072949.6_Acot1	396.187	-2.11723	0.166754	-12.6967	6.16496e-37	3.21522e-35	Acot1					ENSMUSG00000035021.13_Baz1a	3926.89	-0.63276	0.0505997	-12.5052	6.98982e-36	3.63711e-34	Baz1a			ENSMUSG00000036086.16_Zranb3	1528.08	1.09459	0.0873835	12.5262	5.36472e-36	2.88002e-34	Zranb3
ENSMUSG00000070923.4_Klhl9	10672.2	-0.575933	0.0453923	-12.6879	6.90133e-37	3.58805e-35	Klhl9					ENSMUSG00000036634.15_Mag	824.206	-1.65007	0.132077	-12.4932	8.12987e-36	4.21715e-34	Mag			ENSMUSG00000016664.16_Pacsin2	7773.9	0.55175	0.0440752	12.5184	5.92335e-36	3.17001e-34	Pacsin2
ENSMUSG00000000693.10_Loxl3	1111.88	1.53038	0.120721	12.6771	7.92323e-37	4.10655e-35	Loxl3					ENSMUSG00000000957.11_Mmp14	42477.9	-0.624743	0.0500591	-12.4801	9.5864e-36	4.95724e-34	Mmp14			ENSMUSG00000028327.14_Stra6l	421.727	-2.5316	0.202307	-12.5136	6.28913e-36	3.35531e-34	Stra6l
ENSMUSG00000068036.16_Afdn	2290.9	0.99943	0.0788901	12.6686	8.82297e-37	4.55872e-35	Afdn					ENSMUSG00000042608.15_Stk40	3979.03	0.811913	0.065233	12.4464	1.46367e-35	7.54538e-34	Stk40			ENSMUSG00000020432.12_Tcn2	7431.06	-0.586239	0.0468688	-12.5081	6.74229e-36	3.58594e-34	Tcn2
ENSMUSG00000028906.17_Epb41	6278.04	0.565962	0.0447574	12.6451	1.19094e-36	6.13447e-35	Epb41					ENSMUSG00000061751.16_Kalrn	522.936	1.9781	0.158957	12.4443	1.50238e-35	7.72103e-34	Kalrn			ENSMUSG00000005514.14_Por	14364.1	0.783447	0.062649	12.5053	6.97974e-36	3.70077e-34	Por
ENSMUSG00000013974.3_Mcemp1	236.036	-3.61037	0.285603	-12.6412	1.25096e-36	6.42377e-35	Mcemp1					ENSMUSG00000041870.16_Ankrd13a	8637.91	-0.534051	0.0429662	-12.4296	1.80631e-35	9.2544e-34	Ankrd13a			ENSMUSG00000062727.4_H2bc12	1111.11	1.43541	0.115402	12.4383	1.61875e-35	8.55644e-34	H2bc12
ENSMUSG00000026321.7_Tnfrsf11a	5489.08	0.98707	0.0780944	12.6394	1.27965e-36	6.55093e-35	Tnfrsf11a					ENSMUSG00000024525.7_Impa2	312.085	-1.85269	0.149123	-12.4239	1.93834e-35	9.90042e-34	Impa2			ENSMUSG00000029860.16_Zyx	5200.68	0.748017	0.060299	12.4051	2.45127e-35	1.29173e-33	Zyx
ENSMUSG00000030246.12_Ldhb	3013.56	-1.16385	0.0921729	-12.6269	1.50169e-36	7.66414e-35	Ldhb					ENSMUSG00000026750.6_Psmb7	11315.2	0.679249	0.0546898	12.42	2.03503e-35	1.03625e-33	Psmb7			ENSMUSG00000001053.15_N4bp3	422.124	-2.39038	0.193191	-12.3732	3.65006e-35	1.91756e-33	N4bp3
ENSMUSG00000043415.5_Otud1	1448.5	1.67776	0.133028	12.6121	1.81119e-36	9.21551e-35	Otud1					ENSMUSG00000021037.7_Ahsa1	10813.4	0.796995	0.0641722	12.4196	2.04506e-35	1.03818e-33	Ahsa1			ENSMUSG00000070323.11_Mmp27	163.313	-3.01966	0.244117	-12.3697	3.812e-35	1.99654e-33	Mmp27
ENSMUSG00000003282.9_Plag1	455.21	1.54924	0.123028	12.5926	2.32028e-36	1.177e-34	Plag1					ENSMUSG00000050994.20_Adgb	4874.32	-1.13655	0.0915928	-12.4087	2.34353e-35	1.18608e-33	Adgb			ENSMUSG00000040987.15_Mill2	266.945	2.91621	0.236681	12.3213	6.95903e-35	3.63372e-33	Mill2
ENSMUSG00000030671.9_Pde3b	4267.38	-1.05706	0.0840403	-12.578	2.79027e-36	1.41112e-34	Pde3b					ENSMUSG00000024583.3_Txnl1	7539.96	0.616081	0.049682	12.4005	2.59767e-35	1.31072e-33	Txnl1			ENSMUSG00000063611.5_Gm10134	489.291	1.76847	0.143579	12.3171	7.33181e-35	3.81676e-33	Gm10134
ENSMUSG00000052942.13_Glis3	253.764	-3.59084	0.285683	-12.5693	3.11383e-36	1.56999e-34	Glis3					ENSMUSG00000022469.17_Rapgef3	120.881	3.4555	0.279193	12.3767	3.49212e-35	1.75671e-33	Rapgef3			ENSMUSG00000037548.15_H2-DMb2	523.293	1.42989	0.116123	12.3136	7.65405e-35	3.97248e-33	H2-DMb2
ENSMUSG00000027864.9_Ptgfrn	2418.83	-1.28166	0.101991	-12.5663	3.23492e-36	1.62613e-34	Ptgfrn					ENSMUSG00000000682.7_Cd52	118276	0.671187	0.0542978	12.3612	4.23626e-35	2.12464e-33	Cd52			ENSMUSG00000004891.16_Nes	7865.31	0.89105	0.0725316	12.285	1.09056e-34	5.64298e-33	Nes
ENSMUSG00000044037.15_Als2cl	1207.81	-1.68799	0.13442	-12.5576	3.61153e-36	1.80999e-34	Als2cl					ENSMUSG00000052397.8_Ezr	1154.05	1.25276	0.101355	12.3601	4.29619e-35	2.14823e-33	Ezr			ENSMUSG00000015766.14_Eps8	476.295	1.8664	0.15198	12.2805	1.15213e-34	5.94367e-33	Eps8
ENSMUSG00000028041.17_Adam15	14302.9	0.62127	0.0495873	12.5288	5.19345e-36	2.59501e-34	Adam15					ENSMUSG00000019194.15_Scn1b	228.295	-2.29304	0.185737	-12.3456	5.14312e-35	2.56401e-33	Scn1b			ENSMUSG00000026249.10_Serpine2	245.707	3.29217	0.268418	12.2651	1.39508e-34	7.17547e-33	Serpine2
ENSMUSG00000030201.15_Lrp6	5511.3	-0.821104	0.0655635	-12.5238	5.5322e-36	2.75603e-34	Lrp6					ENSMUSG00000017144.8_Rnd3	645.873	1.31441	0.106486	12.3435	5.28279e-35	2.62578e-33	Rnd3			ENSMUSG00000031146.6_Plp2	9424.8	0.856313	0.0699641	12.2393	1.91639e-34	9.82736e-33	Plp2
ENSMUSG00000042712.10_Tceal9	3072.2	-0.752042	0.0600874	-12.5158	6.1185e-36	3.03903e-34	Tceal9					ENSMUSG00000007987.12_Ift22	2455.3	0.908423	0.0736529	12.3338	5.95432e-35	2.95076e-33	Ift22			ENSMUSG00000025949.16_Pikfyve	8632.43	-0.599864	0.049053	-12.2289	2.17898e-34	1.11407e-32	Pikfyve
ENSMUSG00000031659.13_Adcy7	26143.5	0.493936	0.0395041	12.5034	7.15264e-36	3.54215e-34	Adcy7					ENSMUSG00000000958.10_Slc7a7	2640.41	-1.07411	0.0871175	-12.3294	6.29069e-35	3.1082e-33	Slc7a7			ENSMUSG00000045092.8_S1pr1	4687.95	0.825988	0.0676287	12.2136	2.63049e-34	1.34093e-32	S1pr1
ENSMUSG00000042292.18_Mrtfa	2529.54	-0.777782	0.0623327	-12.4779	9.85473e-36	4.86585e-34	Mrtfa					ENSMUSG00000025810.9_Nrp1	1534.57	-1.4161	0.115048	-12.3088	8.12175e-35	4.00104e-33	Nrp1			ENSMUSG00000056758.14_Hmga2	650.315	2.59132	0.212551	12.1915	3.44935e-34	1.75315e-32	Hmga2
ENSMUSG00000044258.10_Ctla2a	2510.16	2.90299	0.233052	12.4564	1.2901e-35	6.35119e-34	Ctla2a					ENSMUSG00000049353.17_Rd3	150.029	2.79775	0.227323	12.3074	8.26849e-35	4.06132e-33	Rd3			ENSMUSG00000049103.14_Ccr2	881.115	-1.20182	0.0987588	-12.1692	4.53294e-34	2.29709e-32	Ccr2
ENSMUSG00000024074.8_Crim1	293.639	-2.74357	0.220409	-12.4477	1.43987e-35	7.06766e-34	Crim1					ENSMUSG00000036905.8_C1qb	76853.7	-0.748267	0.0608597	-12.295	9.6405e-35	4.72129e-33	C1qb			ENSMUSG00000019944.14_Rhobtb1	537.595	-1.77126	0.145558	-12.1687	4.56048e-34	2.30425e-32	Rhobtb1
ENSMUSG00000011884.13_Gltp	8677.81	-0.541599	0.0435327	-12.4412	1.56142e-35	7.6418e-34	Gltp					ENSMUSG00000026088.15_Mitd1	1982.14	0.79337	0.0646194	12.2776	1.1952e-34	5.83617e-33	Mitd1			ENSMUSG00000040204.6_Pclaf	349.555	2.30718	0.1897	12.1623	4.93551e-34	2.48642e-32	Pclaf
ENSMUSG00000025503.5_Taldo1	52739.4	0.38429	0.0309157	12.4302	1.79098e-35	8.73964e-34	Taldo1					ENSMUSG00000022822.16_Abcc5	11287.4	-0.545498	0.0445622	-12.2413	1.87098e-34	9.10926e-33	Abcc5			ENSMUSG00000048756.11_Foxo3	10507.4	-0.650721	0.0535791	-12.1451	6.0942e-34	3.06118e-32	Foxo3
ENSMUSG00000021665.9_Hexb	20212.3	0.899366	0.0723687	12.4275	1.85226e-35	9.01237e-34	Hexb					ENSMUSG00000078853.8_Igtp	33716.3	0.813616	0.0664921	12.2363	1.9896e-34	9.65855e-33	Igtp			ENSMUSG00000037405.8_Icam1	2253.77	-1.52522	0.125778	-12.1263	7.66489e-34	3.83892e-32	Icam1
ENSMUSG00000025044.16_Msr1	18747.8	-0.648119	0.0524052	-12.3675	3.92071e-35	1.90211e-33	Msr1					ENSMUSG00000021996.16_Esd	40181	1.12564	0.0920698	12.2259	2.26106e-34	1.09444e-32	Esd			ENSMUSG00000021196.14_Pfkp	9272.81	0.664419	0.0548069	12.1229	7.98677e-34	3.98851e-32	Pfkp
ENSMUSG00000063234.5_Gpr84	795.382	1.76911	0.143258	12.3491	4.92291e-35	2.3814e-33	Gpr84					ENSMUSG00000068749.9_Psma5	17984.7	0.749495	0.0613592	12.2149	2.58901e-34	1.24956e-32	Psma5			ENSMUSG00000030711.16_Sult1a1	450.517	-1.81435	0.149681	-12.1214	8.13438e-34	4.05045e-32	Sult1a1
ENSMUSG00000051439.7_Cd14	9607.89	-0.909413	0.0736995	-12.3395	5.55153e-35	2.67773e-33	Cd14					ENSMUSG00000026914.15_Psmd14	11797.5	0.620911	0.0508672	12.2065	2.86902e-34	1.38069e-32	Psmd14			ENSMUSG00000062373.8_Tmem65	4717.31	-0.902792	0.0745515	-12.1096	9.38983e-34	4.66208e-32	Tmem65
ENSMUSG00000063506.14_Arhgap22	4437.43	-0.7992	0.0648066	-12.3321	6.08515e-35	2.92666e-33	Arhgap22					ENSMUSG00000036606.17_Plxnb2	25902.1	-0.647494	0.053077	-12.1991	3.14091e-34	1.50718e-32	Plxnb2			ENSMUSG00000000253.13_Gmpr	1982.77	1.04554	0.086532	12.0827	1.30348e-33	6.45316e-32	Gmpr
ENSMUSG00000060012.9_Kif13b	16637.4	-0.517765	0.0420221	-12.3212	6.96108e-35	3.33832e-33	Kif13b					ENSMUSG00000000058.6_Cav2	1163.89	1.49268	0.122433	12.1918	3.4372e-34	1.64462e-32	Cav2			ENSMUSG00000075031.4_H2bc3	1775.1	1.36405	0.11313	12.0573	1.77475e-33	8.76102e-32	H2bc3
ENSMUSG00000026796.16_Fam129b	28106.7	0.852189	0.0692107	12.313	7.71345e-35	3.68853e-33	Fam129b					ENSMUSG00000054675.5_Tmem119	190.035	-2.83545	0.232836	-12.1779	4.07832e-34	1.94579e-32	Tmem119			ENSMUSG00000045658.16_Pid1	8037.55	0.638402	0.0529619	12.054	1.84807e-33	9.09685e-32	Pid1
ENSMUSG00000021838.17_Samd4	533.628	-1.9624	0.159817	-12.279	1.17374e-34	5.59671e-33	Samd4					ENSMUSG00000025058.4_5430427O19Rik	2309.05	0.893817	0.0734433	12.1702	4.48139e-34	2.13199e-32	5430427O19Rik			ENSMUSG00000022564.7_Grina	13706.8	-0.696354	0.0578412	-12.0391	2.21461e-33	1.087e-31	Grina
ENSMUSG00000032788.15_Pdxk	12855.9	0.595438	0.0485507	12.2643	1.40898e-34	6.69926e-33	Pdxk					ENSMUSG00000022439.9_Parvg	586.409	-1.4523	0.119598	-12.1432	6.23474e-34	2.95768e-32	Parvg			ENSMUSG00000023051.11_Tarbp2	2086.74	0.868598	0.0721651	12.0363	2.29095e-33	1.12126e-31	Tarbp2
ENSMUSG00000020423.6_Btg2	1433.84	-1.29024	0.105218	-12.2625	1.43978e-34	6.82629e-33	Btg2					ENSMUSG00000052776.10_Oas1a	24616.4	0.635082	0.0523356	12.1348	6.90788e-34	3.2677e-32	Oas1a			ENSMUSG00000020387.15_Jade2	5313.89	-0.727183	0.0604314	-12.0332	2.3773e-33	1.16022e-31	Jade2
ENSMUSG00000025795.8_Rassf3	7770.37	-0.738212	0.0602172	-12.2592	1.50035e-34	7.09329e-33	Rassf3					ENSMUSG00000029007.8_Agtrap	11064	0.721494	0.059541	12.1176	8.5215e-34	4.01959e-32	Agtrap			ENSMUSG00000021508.11_Cxcl14	4932.51	-0.897492	0.0746447	-12.0235	2.67352e-33	1.30109e-31	Cxcl14
ENSMUSG00000031608.13_Galnt7	3824.77	0.960359	0.0784169	12.2468	1.74685e-34	8.23534e-33	Galnt7					ENSMUSG00000047959.4_Kcna3	975.626	-1.69857	0.140252	-12.1108	9.25706e-34	4.35422e-32	Kcna3			ENSMUSG00000038943.16_Prc1	564.356	1.86195	0.155147	12.0012	3.50217e-33	1.69954e-31	Prc1
ENSMUSG00000022265.7_Ank	3902.16	0.891424	0.0729032	12.2275	2.21679e-34	1.04214e-32	Ank					ENSMUSG00000019961.17_Tmpo	3191.29	-0.874896	0.0722706	-12.1058	9.83647e-34	4.61372e-32	Tmpo			ENSMUSG00000024424.15_Ttc39c	2554.36	0.77216	0.0643756	11.9946	3.79262e-33	1.83531e-31	Ttc39c
ENSMUSG00000030117.5_Gdf3	3739.87	5.5466	0.453775	12.2232	2.33573e-34	1.09497e-32	Gdf3					ENSMUSG00000024277.14_Mapre2	1453.9	-1.03431	0.0854474	-12.1046	9.98732e-34	4.67132e-32	Mapre2			ENSMUSG00000019564.12_Arid3a	6242.56	-0.822266	0.0686016	-11.9861	4.20221e-33	2.0278e-31	Arid3a
ENSMUSG00000024187.15_Fam234a	12971.1	-0.580722	0.0475946	-12.2014	3.05412e-34	1.42774e-32	Fam234a					ENSMUSG00000022263.10_Trio	1471.77	-1.31169	0.108401	-12.1004	1.05124e-33	4.90316e-32	Trio			ENSMUSG00000000555.8_Itga5	5611.65	0.684892	0.0571489	11.9843	4.29268e-33	2.06566e-31	Itga5
ENSMUSG00000058486.11_Wdr91	5528.86	0.576001	0.0472454	12.1917	3.4429e-34	1.60499e-32	Wdr91					ENSMUSG00000026074.15_Map4k4	2980.39	-0.719449	0.0595887	-12.0736	1.45651e-33	6.77441e-32	Map4k4			ENSMUSG00000025993.10_Slc40a1	17413.4	-1.73402	0.144851	-11.9711	5.03772e-33	2.4174e-31	Slc40a1
ENSMUSG00000024677.13_Ms4a6b	1723.72	1.43001	0.117705	12.1491	5.8031e-34	2.69771e-32	Ms4a6b					ENSMUSG00000016256.10_Ctsz	129691	0.716508	0.0593659	12.0694	1.5332e-33	7.11124e-32	Ctsz			ENSMUSG00000024140.10_Epas1	358.666	-2.41603	0.201931	-11.9647	5.44074e-33	2.60353e-31	Epas1
ENSMUSG00000018427.8_Ypel2	867.334	-1.46374	0.120995	-12.0976	1.08765e-33	5.04215e-32	Ypel2					ENSMUSG00000027035.10_Cers6	11423.6	-0.637892	0.0528874	-12.0613	1.69063e-33	7.81966e-32	Cers6			ENSMUSG00000040855.15_Reps2	801.07	-3.99263	0.333757	-11.9627	5.57156e-33	2.65872e-31	Reps2
ENSMUSG00000042272.17_Sestd1	1848.21	-0.982738	0.0812826	-12.0904	1.18723e-33	5.48855e-32	Sestd1					ENSMUSG00000070733.13_Fryl	2564.72	-0.697543	0.0579251	-12.0422	2.13312e-33	9.83893e-32	Fryl			ENSMUSG00000027347.18_Rasgrp1	1410.58	-1.52899	0.127874	-11.957	5.96643e-33	2.83926e-31	Rasgrp1
ENSMUSG00000035158.15_Mitf	6700.25	0.617187	0.0510625	12.0869	1.23865e-33	5.71046e-32	Mitf					ENSMUSG00000039693.11_Msantd3	309.256	-2.97743	0.247328	-12.0384	2.23338e-33	1.02729e-31	Msantd3			ENSMUSG00000028931.12_Kcnab2	8706.9	0.578756	0.048471	11.9403	7.3003e-33	3.46442e-31	Kcnab2
ENSMUSG00000051339.10_2900026A02Rik	2316.6	1.4612	0.120924	12.0837	1.2882e-33	5.92251e-32	2900026A02Rik					ENSMUSG00000053581.13_Zfand2a	3310.23	0.884638	0.0736214	12.016	2.9264e-33	1.34236e-31	Zfand2a			ENSMUSG00000001228.14_Uhrf1	922.969	1.92584	0.161721	11.9084	1.06994e-32	5.0635e-31	Uhrf1
ENSMUSG00000022148.16_Fyb	8911.89	0.680276	0.0563459	12.0732	1.46309e-33	6.70813e-32	Fyb					ENSMUSG00000029426.8_Scarb2	19404	-0.606012	0.0504879	-12.0031	3.42212e-33	1.56543e-31	Scarb2			ENSMUSG00000040950.13_Mgl2	4324.07	-1.0846	0.0911089	-11.9045	1.12149e-32	5.29288e-31	Mgl2
ENSMUSG00000037999.13_Arap2	785.583	-1.64869	0.136802	-12.0517	1.901e-33	8.69201e-32	Arap2					ENSMUSG00000069020.9_Urm1	2593.25	0.924849	0.077086	11.9976	3.65598e-33	1.66783e-31	Urm1			ENSMUSG00000030691.15_Fchsd2	3808.17	-0.752119	0.0632485	-11.8915	1.31036e-32	6.16731e-31	Fchsd2
ENSMUSG00000022469.17_Rapgef3	1310.28	1.52498	0.126623	12.0435	2.0985e-33	9.5688e-32	Rapgef3					ENSMUSG00000026872.18_Zeb2	27812	-0.529797	0.0441889	-11.9894	4.04052e-33	1.83822e-31	Zeb2			ENSMUSG00000045868.12_Gvin1	18055.4	-0.659183	0.0554678	-11.8841	1.43233e-32	6.72293e-31	Gvin1
ENSMUSG00000004633.17_Chn2	884.96	1.71057	0.142529	12.0015	3.48937e-33	1.58676e-31	Chn2					ENSMUSG00000034109.15_Golim4	493.215	-1.45951	0.121779	-11.9849	4.26173e-33	1.93357e-31	Golim4			ENSMUSG00000039960.5_Rhou	152.976	-4.46863	0.377236	-11.8457	2.26439e-32	1.05995e-30	Rhou
ENSMUSG00000029298.15_Gbp9	342.295	2.3627	0.197231	11.9793	4.55899e-33	2.06753e-31	Gbp9					ENSMUSG00000022090.10_Pdlim2	997.58	1.36812	0.114227	11.9772	4.67993e-33	2.11754e-31	Pdlim2			ENSMUSG00000003644.17_Rps6ka1	9383.25	0.499623	0.0421856	11.8435	2.32676e-32	1.08618e-30	Rps6ka1
ENSMUSG00000029814.10_Igf2bp3	2271.43	1.51885	0.126915	11.9675	5.25916e-33	2.3786e-31	Igf2bp3					ENSMUSG00000024070.15_Prkd3	1046.01	-1.28774	0.107525	-11.9762	4.73409e-33	2.13624e-31	Prkd3			ENSMUSG00000028843.8_Sh3bgrl3	50102.6	0.587104	0.0496521	11.8243	2.9217e-32	1.36021e-30	Sh3bgrl3
ENSMUSG00000000149.10_Gna12	14744.1	-0.703468	0.0589369	-11.936	7.68713e-33	3.46731e-31	Gna12					ENSMUSG00000021024.14_Psma6	23696.2	0.766077	0.063982	11.9733	4.90299e-33	2.20648e-31	Psma6			ENSMUSG00000029915.14_Clec5a	2318.75	1.0767	0.0915313	11.7632	6.03915e-32	2.80396e-30	Clec5a
ENSMUSG00000037416.13_Dmxl1	27719.2	0.715891	0.0599829	11.9349	7.78248e-33	3.50086e-31	Dmxl1					ENSMUSG00000009292.18_Trpm2	2890.52	-1.36076	0.113806	-11.9569	5.97855e-33	2.68326e-31	Trpm2			ENSMUSG00000055805.15_Fmnl1	4344.37	0.6242	0.0531631	11.7412	7.83407e-32	3.62753e-30	Fmnl1
ENSMUSG00000040987.15_Mill2	204.267	2.64932	0.222223	11.9219	9.09985e-33	4.08246e-31	Mill2					ENSMUSG00000021508.11_Cxcl14	323.675	-2.76027	0.230859	-11.9565	6.00306e-33	2.68702e-31	Cxcl14			ENSMUSG00000020914.17_Top2a	2076.28	1.49216	0.127304	11.7213	9.91779e-32	4.58005e-30	Top2a
ENSMUSG00000027330.16_Cdc25b	1583.43	-1.04216	0.0876652	-11.8879	1.36741e-32	6.11815e-31	Cdc25b					ENSMUSG00000019055.15_Plod1	14300.2	-0.784219	0.0656407	-11.9472	6.71861e-33	2.99924e-31	Plod1			ENSMUSG00000055538.7_Zcchc24	1643.53	-1.03142	0.0880587	-11.7129	1.09468e-31	5.04168e-30	Zcchc24
ENSMUSG00000070934.6_Rraga	2965.56	0.780831	0.0657257	11.8802	1.50087e-32	6.69734e-31	Rraga					ENSMUSG00000041028.16_Ghitm	19999.9	0.516447	0.0432508	11.9408	7.25615e-33	3.23054e-31	Ghitm			ENSMUSG00000002012.13_Pnck	140.686	3.44447	0.294385	11.7006	1.26599e-31	5.81508e-30	Pnck
ENSMUSG00000002602.16_Axl	5303.68	-2.4652	0.207964	-11.854	2.05271e-32	9.13539e-31	Axl					ENSMUSG00000036896.5_C1qc	77518.9	-0.744433	0.0624374	-11.9229	8.99673e-33	3.99479e-31	C1qc			ENSMUSG00000021640.6_Naip1	132.66	-3.30242	0.282655	-11.6836	1.5469e-31	7.08644e-30	Naip1
ENSMUSG00000017707.9_Serinc3	29036.6	-0.522583	0.0445503	-11.7302	8.9275e-32	3.96253e-30	Serinc3					ENSMUSG00000042190.12_Cmklr1	2188.54	0.958881	0.0804733	11.9155	9.82566e-33	4.35125e-31	Cmklr1			ENSMUSG00000037706.17_Cd81	14251.9	0.577096	0.0494736	11.6647	1.93013e-31	8.81854e-30	Cd81
ENSMUSG00000026355.11_Mcm6	4923.47	0.99376	0.0847417	11.7269	9.27615e-32	4.10636e-30	Mcm6					ENSMUSG00000030956.15_Fam53b	1561.44	-0.985574	0.0828463	-11.8964	1.23535e-32	5.45449e-31	Fam53b			ENSMUSG00000055866.9_Per2	343.63	-1.69702	0.145672	-11.6496	2.30576e-31	1.05068e-29	Per2
ENSMUSG00000033066.16_Gas7	3031.07	0.986989	0.0842307	11.7177	1.03452e-31	4.55545e-30	Gas7					ENSMUSG00000025340.14_Rabgef1	3139.73	0.701842	0.058997	11.8962	1.23824e-32	5.45449e-31	Rabgef1			ENSMUSG00000062210.13_Tnfaip8	11846.9	-0.663398	0.0571112	-11.6159	3.42157e-31	1.555e-29	Tnfaip8
ENSMUSG00000063760.9_Rnf217	262.969	-3.96496	0.338373	-11.7177	1.03432e-31	4.55545e-30	Rnf217					ENSMUSG00000033392.16_Clasp2	2750.84	-0.842973	0.0709259	-11.8853	1.41176e-32	6.20243e-31	Clasp2			ENSMUSG00000029730.16_Mcm7	1765.7	1.23648	0.106539	11.6059	3.84557e-31	1.74309e-29	Mcm7
ENSMUSG00000028031.6_Dkk2	180.13	-11.0633	0.945395	-11.7023	1.24028e-31	5.44713e-30	Dkk2					ENSMUSG00000036752.4_Tubb4b	20052.5	0.941853	0.0793095	11.8757	1.58365e-32	6.93931e-31	Tubb4b			ENSMUSG00000048924.14_Ccdc125	634.962	-1.57195	0.135502	-11.6009	4.07961e-31	1.8443e-29	Ccdc125
ENSMUSG00000028656.14_Cap1	37993	0.561764	0.0480193	11.6987	1.29385e-31	5.66746e-30	Cap1					ENSMUSG00000085823.7_Gm13012	817.509	1.48777	0.125972	11.8104	3.44978e-32	1.50767e-30	Gm13012			ENSMUSG00000034902.17_Pip5k1c	34889.3	0.428986	0.0369871	11.5983	4.20494e-31	1.89597e-29	Pip5k1c
ENSMUSG00000046718.8_Bst2	3237.78	-0.794616	0.0679643	-11.6917	1.40603e-31	6.14275e-30	Bst2					ENSMUSG00000002068.16_Ccne1	1811.73	1.12106	0.0950336	11.7965	4.06991e-32	1.77403e-30	Ccne1			ENSMUSG00000003282.9_Plag1	664.763	1.56077	0.134731	11.5843	4.95122e-31	2.22662e-29	Plag1
ENSMUSG00000060568.14_Fam78b	134.612	-4.62417	0.396015	-11.6768	1.67577e-31	7.30209e-30	Fam78b					ENSMUSG00000032024.10_Clmp	153.084	-3.78253	0.320855	-11.7889	4.45218e-32	1.93559e-30	Clmp			ENSMUSG00000020277.10_Pfkl	7122.39	-0.667012	0.0578213	-11.5357	8.71326e-31	3.89805e-29	Pfkl
ENSMUSG00000031383.8_Dusp9	526.104	1.87435	0.16108	11.6361	2.69931e-31	1.17315e-29	Dusp9					ENSMUSG00000027593.15_Raly	9933.57	0.543005	0.0460643	11.788	4.50177e-32	1.94699e-30	Raly			ENSMUSG00000042712.10_Tceal9	3414.75	-0.75932	0.0658231	-11.5358	8.71104e-31	3.89805e-29	Tceal9
ENSMUSG00000045092.8_S1pr1	10803.5	0.708933	0.0609364	11.634	2.7688e-31	1.20022e-29	S1pr1					ENSMUSG00000015947.10_Fcgr1	52288.9	0.906441	0.0768952	11.788	4.50064e-32	1.94699e-30	Fcgr1			ENSMUSG00000024074.8_Crim1	249.671	-3.43879	0.2983	-11.528	9.53623e-31	4.25514e-29	Crim1
ENSMUSG00000021423.6_Ly86	8678.3	-0.637577	0.0548562	-11.6227	3.1595e-31	1.36604e-29	Ly86					ENSMUSG00000062593.17_Gm49339	32451.8	0.919825	0.0781911	11.7638	5.99687e-32	2.58689e-30	Gm49339			ENSMUSG00000022358.7_Fbxo32	719.542	-1.40089	0.121701	-11.5109	1.16283e-30	5.17518e-29	Fbxo32
ENSMUSG00000037280.12_Galnt6	7131.97	0.677514	0.0583512	11.611	3.62442e-31	1.563e-29	Galnt6					ENSMUSG00000001227.12_Sema6b	217.114	-2.10634	0.179118	-11.7595	6.31118e-32	2.71544e-30	Sema6b			ENSMUSG00000036098.15_Myrf	384.305	2.73674	0.238207	11.4889	1.49974e-30	6.65736e-29	Myrf
ENSMUSG00000090894.4_Olfr110	106.252	3.50295	0.302138	11.5939	4.42517e-31	1.90339e-29	Olfr110					ENSMUSG00000033450.8_Tagap	6216.53	-0.89864	0.0765164	-11.7444	7.54532e-32	3.23807e-30	Tagap			ENSMUSG00000041058.15_Wwp1	13816.2	-0.552313	0.0480836	-11.4865	1.54218e-30	6.82814e-29	Wwp1
ENSMUSG00000003541.6_Ier3	1096.81	-1.25435	0.108258	-11.5867	4.81355e-31	2.06512e-29	Ier3					ENSMUSG00000005686.17_Ampd3	753.906	-1.62231	0.13835	-11.7261	9.3646e-32	4.00848e-30	Ampd3			ENSMUSG00000035354.9_Uvrag	4770.93	-0.669076	0.0582534	-11.4856	1.55837e-30	6.88207e-29	Uvrag
ENSMUSG00000034353.14_Ramp1	745.324	-1.13759	0.0982106	-11.5832	5.01413e-31	2.14566e-29	Ramp1					ENSMUSG00000022108.8_Itm2b	147836	0.57729	0.0493102	11.7073	1.16916e-31	4.9917e-30	Itm2b			ENSMUSG00000026833.18_Olfm1	2368.9	1.28898	0.112263	11.4818	1.62791e-30	7.17076e-29	Olfm1
ENSMUSG00000028327.14_Stra6l	294.069	-2.33764	0.202334	-11.5533	7.10092e-31	3.03088e-29	Stra6l					ENSMUSG00000001020.8_S100a4	735.317	3.93331	0.336438	11.6911	1.41605e-31	6.03035e-30	S100a4			ENSMUSG00000007080.14_Pole	473.841	1.88298	0.164007	11.4811	1.64146e-30	7.21193e-29	Pole
ENSMUSG00000026879.14_Gsn	40318.6	0.777468	0.0673232	11.5483	7.53044e-31	3.20601e-29	Gsn					ENSMUSG00000018340.13_Anxa6	6843.5	-0.839419	0.0718307	-11.6861	1.50146e-31	6.37777e-30	Anxa6			ENSMUSG00000097415.2_AU020206	4699.71	0.779972	0.0679635	11.4763	1.73464e-30	7.60189e-29	AU020206
ENSMUSG00000027737.10_Slc7a11	2507.09	-1.2125	0.105087	-11.538	8.48352e-31	3.60258e-29	Slc7a11					ENSMUSG00000005514.14_Por	54465.2	0.791957	0.0678045	11.68	1.61289e-31	6.83364e-30	Por			ENSMUSG00000017756.9_Slc12a7	6665.43	0.599432	0.0523314	11.4545	2.23161e-30	9.75491e-29	Slc12a7
ENSMUSG00000031146.6_Plp2	3888.7	1.13089	0.0981091	11.5268	9.66421e-31	4.09355e-29	Plp2					ENSMUSG00000033400.14_Agl	2345.85	-0.911048	0.0780548	-11.6719	1.77402e-31	7.49726e-30	Agl			ENSMUSG00000033581.17_Igf2bp2	1857.03	1.1613	0.101606	11.4294	2.98177e-30	1.3001e-28	Igf2bp2
ENSMUSG00000027435.8_Cd93	41205.3	0.706543	0.0613356	11.5193	1.0545e-30	4.45532e-29	Cd93					ENSMUSG00000105096.1_Gbp10	327.551	2.03424	0.174342	11.6681	1.85468e-31	7.81828e-30	Gbp10			ENSMUSG00000053398.11_Phgdh	1168.63	1.5268	0.133715	11.4183	3.38812e-30	1.47353e-28	Phgdh
ENSMUSG00000049470.13_Aff4	8913.6	-0.545023	0.0473438	-11.512	1.14768e-30	4.83679e-29	Aff4					ENSMUSG00000021890.6_Eaf1	12060.9	0.558771	0.0478998	11.6654	1.91444e-31	8.04982e-30	Eaf1			ENSMUSG00000090894.4_Olfr110	195.346	3.29737	0.288802	11.4174	3.42373e-30	1.48526e-28	Olfr110
ENSMUSG00000028494.12_Plin2	92545.9	0.412764	0.035865	11.5088	1.19076e-30	5.00571e-29	Plin2					ENSMUSG00000020277.10_Pfkl	25834.7	-0.794565	0.068182	-11.6536	2.20001e-31	9.22728e-30	Pfkl			ENSMUSG00000025366.8_Esyt1	44252.3	0.495902	0.0434402	11.4157	3.48911e-30	1.50981e-28	Esyt1
ENSMUSG00000021069.17_Pygl	11068.6	-0.543622	0.0472811	-11.4977	1.35528e-30	5.68297e-29	Pygl					ENSMUSG00000025151.16_Maged1	444.736	-1.81226	0.155631	-11.6446	2.44514e-31	1.02297e-29	Maged1			ENSMUSG00000021423.6_Ly86	9997.15	-0.797111	0.0700226	-11.3836	5.04609e-30	2.17806e-28	Ly86
ENSMUSG00000007655.16_Cav1	1292.13	1.69915	0.147951	11.4845	1.57769e-30	6.599e-29	Cav1					ENSMUSG00000023883.13_Phf10	2566.12	-0.811689	0.0697372	-11.6393	2.60247e-31	1.08606e-29	Phf10			ENSMUSG00000066278.6_Vps37b	2012.66	0.743133	0.0653959	11.3636	6.34768e-30	2.733e-28	Vps37b
ENSMUSG00000026315.13_Serpinb8	929.279	1.39653	0.121802	11.4655	1.9653e-30	8.19971e-29	Serpinb8					ENSMUSG00000041801.5_Phlda3	956.265	-1.85768	0.159708	-11.6317	2.84386e-31	1.18383e-29	Phlda3			ENSMUSG00000025810.9_Nrp1	14557.9	-0.562099	0.0494709	-11.3622	6.44942e-30	2.76987e-28	Nrp1
ENSMUSG00000025804.5_Ccr1	1154.84	-1.51905	0.132495	-11.4649	1.97902e-30	8.2364e-29	Ccr1					ENSMUSG00000021880.7_Rnase6	84.4816	3.86899	0.332708	11.6288	2.94205e-31	1.22165e-29	Rnase6			ENSMUSG00000030117.5_Gdf3	3365.56	5.2132	0.459158	11.3538	7.09835e-30	3.04096e-28	Gdf3
ENSMUSG00000068267.5_Cenpb	17318	-0.595893	0.0519888	-11.462	2.04841e-30	8.50397e-29	Cenpb					ENSMUSG00000022912.8_Pros1	160.082	-2.53455	0.218033	-11.6246	3.08881e-31	1.2794e-29	Pros1			ENSMUSG00000027878.11_Notch2	14471.3	-0.47581	0.0419179	-11.351	7.33177e-30	3.13315e-28	Notch2
ENSMUSG00000000441.17_Raf1	7882.19	-0.623967	0.0544737	-11.4545	2.23317e-30	9.24798e-29	Raf1					ENSMUSG00000031668.14_Eif2ak3	1070.3	-1.04427	0.0898958	-11.6164	3.40118e-31	1.40529e-29	Eif2ak3			ENSMUSG00000047798.15_Cd300lf	1031.2	-1.88473	0.166052	-11.3502	7.39843e-30	3.15379e-28	Cd300lf
ENSMUSG00000037876.17_Jmjd1c	7018.74	0.518758	0.045354	11.438	2.70127e-30	1.11588e-28	Jmjd1c					ENSMUSG00000027630.13_Tbl1xr1	3571.34	-0.956342	0.0824029	-11.6057	3.85601e-31	1.58534e-29	Tbl1xr1			ENSMUSG00000028927.6_Padi2	1727.18	1.01915	0.0899805	11.3264	9.71483e-30	4.13097e-28	Padi2
ENSMUSG00000024177.9_Nme4	1106.12	1.0532	0.092128	11.4319	2.89685e-30	1.19372e-28	Nme4					ENSMUSG00000060509.5_Xcr1	637.262	1.63156	0.140581	11.6058	3.85065e-31	1.58534e-29	Xcr1			ENSMUSG00000061175.12_Fnip2	33388.8	0.503724	0.0445041	11.3186	1.06149e-29	4.50254e-28	Fnip2
ENSMUSG00000021728.8_Emb	7884.08	-0.688091	0.0602163	-11.427	3.0656e-30	1.26014e-28	Emb					ENSMUSG00000049130.6_C5ar1	9168.66	0.932755	0.0803976	11.6018	4.03617e-31	1.65533e-29	C5ar1			ENSMUSG00000025154.15_Arhgap19	8526.49	-0.72558	0.0641759	-11.3061	1.22397e-29	5.17898e-28	Arhgap19
ENSMUSG00000027398.13_Il1b	772.952	-2.41839	0.211787	-11.419	3.36127e-30	1.37829e-28	Il1b					ENSMUSG00000041278.10_Ttc1	2470.14	0.777905	0.0670824	11.5963	4.30441e-31	1.761e-29	Ttc1			ENSMUSG00000045636.16_Mtus1	3111.74	-0.829371	0.073369	-11.3041	1.25222e-29	5.28546e-28	Mtus1
ENSMUSG00000002985.16_Apoe	1.20481e+06	-2.14344	0.187725	-11.418	3.40052e-30	1.39096e-28	Apoe					ENSMUSG00000027778.15_Ift80	711.268	-1.31378	0.113414	-11.584	4.9683e-31	2.02763e-29	Ift80			ENSMUSG00000022346.16_Myc	1593.1	-1.10886	0.0981101	-11.3022	1.2792e-29	5.38613e-28	Myc
ENSMUSG00000031805.17_Jak3	3061.16	0.774392	0.0678786	11.4085	3.79299e-30	1.54771e-28	Jak3					ENSMUSG00000053063.11_Clec12a	54897.4	0.702349	0.0607045	11.57	5.8503e-31	2.38174e-29	Clec12a			ENSMUSG00000027782.10_Kpna4	10100.1	-0.607356	0.0537518	-11.2993	1.32313e-29	5.55747e-28	Kpna4
ENSMUSG00000034947.13_Tmem106a	10693.5	0.517861	0.0454132	11.4033	4.02473e-30	1.63826e-28	Tmem106a					ENSMUSG00000029152.13_Ociad1	9611.07	0.515508	0.044596	11.5595	6.60867e-31	2.68393e-29	Ociad1			ENSMUSG00000027447.6_Cst3	100543	0.539159	0.0477357	11.2947	1.39439e-29	5.84248e-28	Cst3
ENSMUSG00000027848.12_Olfml3	1728.37	-1.13864	0.0998611	-11.4022	4.07454e-30	1.6545e-28	Olfml3					ENSMUSG00000034252.14_Senp6	4007.79	-0.814429	0.070493	-11.5533	7.10153e-31	2.87707e-29	Senp6			ENSMUSG00000028864.7_Hgf	7073.85	0.67549	0.059813	11.2934	1.41515e-29	5.90242e-28	Hgf
ENSMUSG00000022508.5_Bcl6	4690.6	0.901765	0.0791131	11.3984	4.25738e-30	1.72455e-28	Bcl6					ENSMUSG00000022667.18_Cd200r1	1103.89	1.54766	0.134103	11.5409	8.21068e-31	3.31835e-29	Cd200r1			ENSMUSG00000052336.7_Cx3cr1	4014.87	1.21346	0.107449	11.2933	1.41556e-29	5.90242e-28	Cx3cr1
ENSMUSG00000056216.9_Cebpg	4576.5	-0.660896	0.0580272	-11.3894	4.72167e-30	1.90799e-28	Cebpg					ENSMUSG00000021338.17_Carmil1	310.809	1.84726	0.160117	11.537	8.58832e-31	3.46257e-29	Carmil1			ENSMUSG00000024851.14_Pitpnm1	12282.1	0.737992	0.0654111	11.2824	1.60355e-29	6.67009e-28	Pitpnm1
ENSMUSG00000048756.11_Foxo3	9801.51	-0.475331	0.0417746	-11.3785	5.3527e-30	2.15776e-28	Foxo3					ENSMUSG00000050010.8_Shisa3	458.221	-2.53489	0.220021	-11.5211	1.03268e-30	4.1534e-29	Shisa3			ENSMUSG00000032691.14_Nlrp3	2112.04	-0.850498	0.0755403	-11.2589	2.09442e-29	8.69082e-28	Nlrp3
ENSMUSG00000075415.13_Fnbp1	7529.5	-0.493764	0.0434135	-11.3735	5.66697e-30	2.27894e-28	Fnbp1					ENSMUSG00000066152.11_Slc31a2	41755.7	0.437429	0.0380814	11.4867	1.53908e-30	6.17523e-29	Slc31a2			ENSMUSG00000020019.4_Ntn4	257.621	-2.29129	0.203521	-11.2583	2.10897e-29	8.73012e-28	Ntn4
ENSMUSG00000015961.8_Adss	4893.38	0.625585	0.0550136	11.3715	5.80058e-30	2.32707e-28	Adss					ENSMUSG00000026721.16_Rabgap1l	420.756	-1.53683	0.133901	-11.4774	1.71395e-30	6.86034e-29	Rabgap1l			ENSMUSG00000038518.15_Jarid2	1340.09	-0.947003	0.0841379	-11.2554	2.1791e-29	8.99872e-28	Jarid2
ENSMUSG00000072812.4_Ahnak2	2567.71	0.91076	0.0801331	11.3656	6.20487e-30	2.48329e-28	Ahnak2					ENSMUSG00000005054.7_Cstb	19479.2	0.88417	0.077127	11.4638	2.00476e-30	8.0051e-29	Cstb			ENSMUSG00000042659.15_Arrdc4	2289.14	-0.989319	0.0882063	-11.216	3.40413e-29	1.40239e-27	Arrdc4
ENSMUSG00000008305.18_Tle1	1394.89	1.35957	0.120052	11.3249	9.87763e-30	3.94373e-28	Tle1					ENSMUSG00000026866.16_Kynu	121.562	-2.62524	0.229303	-11.4488	2.38456e-30	9.49887e-29	Kynu			ENSMUSG00000021890.6_Eaf1	9420.37	0.564682	0.050472	11.188	4.66769e-29	1.91833e-27	Eaf1
ENSMUSG00000042659.15_Arrdc4	1217.52	-1.28485	0.113469	-11.3234	1.00542e-29	4.00465e-28	Arrdc4					ENSMUSG00000037759.6_Ptger2	902.73	1.21295	0.105955	11.4478	2.41105e-30	9.58147e-29	Ptger2			ENSMUSG00000032089.16_Il10ra	12287.1	-0.54692	0.0489	-11.1844	4.85925e-29	1.99229e-27	Il10ra
ENSMUSG00000042705.9_Commd10	1513.72	1.00559	0.0889309	11.3076	1.20392e-29	4.78387e-28	Commd10					ENSMUSG00000028063.15_Lmna	4084.07	1.02288	0.0893858	11.4434	2.53812e-30	1.00624e-28	Lmna			ENSMUSG00000055639.16_Dach1	88.0166	-4.85619	0.434212	-11.1839	4.88904e-29	1.99973e-27	Dach1
ENSMUSG00000005057.13_Sh2b2	1877.71	-1.12612	0.099731	-11.2916	1.44465e-29	5.7268e-28	Sh2b2					ENSMUSG00000020720.13_Psmd12	5167.73	0.55455	0.0484671	11.4418	2.58504e-30	1.02241e-28	Psmd12			ENSMUSG00000026688.5_Mgst3	2506.56	0.839725	0.0750913	11.1827	4.95506e-29	2.02192e-27	Mgst3
ENSMUSG00000001128.7_Cfp	10846.2	-0.945994	0.0837944	-11.2895	1.47929e-29	5.85022e-28	Cfp					ENSMUSG00000037815.7_Ctnna1	4951.19	-0.568346	0.0497051	-11.4344	2.81629e-30	1.11123e-28	Ctnna1			ENSMUSG00000044206.3_Vsig4	142.326	-10.526	0.941777	-11.1768	5.29869e-29	2.15702e-27	Vsig4
ENSMUSG00000093930.2_Hmgcs1	3761.26	-0.668778	0.0593734	-11.2639	1.97731e-29	7.80126e-28	Hmgcs1					ENSMUSG00000042406.8_Atf4	10446.5	0.649195	0.0568217	11.4251	3.13163e-30	1.23274e-28	Atf4			ENSMUSG00000043415.5_Otud1	1214.14	1.16367	0.104564	11.1288	9.08463e-29	3.68948e-27	Otud1
ENSMUSG00000025534.17_Gusb	29715.9	0.477473	0.0424198	11.2559	2.16663e-29	8.52803e-28	Gusb					ENSMUSG00000024054.14_Smchd1	5502.58	-0.791375	0.0693565	-11.4103	3.71642e-30	1.45948e-28	Smchd1			ENSMUSG00000054150.12_Syne3	3710.77	0.7242	0.0651208	11.1209	9.93136e-29	4.02384e-27	Syne3
ENSMUSG00000069769.13_Msi2	1759.87	0.770734	0.0685487	11.2436	2.49008e-29	9.77811e-28	Msi2					ENSMUSG00000029174.18_Tbc1d1	5407.67	-0.765223	0.0671174	-11.4013	4.12082e-30	1.61449e-28	Tbc1d1			ENSMUSG00000024621.16_Csf1r	219362	-0.416196	0.0374375	-11.1171	1.03602e-28	4.18771e-27	Csf1r
ENSMUSG00000011257.19_Pabpc4	2574.41	0.782012	0.0695842	11.2384	2.64236e-29	1.03517e-27	Pabpc4					ENSMUSG00000022186.14_Oxct1	3279.25	-0.896857	0.0787118	-11.3942	4.46978e-30	1.7471e-28	Oxct1			ENSMUSG00000033685.13_Ucp2	47296.6	0.481802	0.043463	11.0853	1.47788e-28	5.95974e-27	Ucp2
ENSMUSG00000059013.12_Sh2d3c	1245.07	1.08362	0.0965529	11.2231	3.14082e-29	1.22757e-27	Sh2d3c					ENSMUSG00000078920.3_Ifi47	27958.2	0.607425	0.053343	11.3872	4.84572e-30	1.8896e-28	Ifi47			ENSMUSG00000054027.8_Nt5dc3	1280.36	-1.07835	0.0973039	-11.0823	1.52966e-28	6.15411e-27	Nt5dc3
ENSMUSG00000022636.13_Alcam	12602.8	0.472579	0.0421203	11.2197	3.26223e-29	1.27204e-27	Alcam					ENSMUSG00000030327.8_Necap1	6414.87	0.753645	0.0662618	11.3737	5.65124e-30	2.19857e-28	Necap1			ENSMUSG00000026094.14_Stk17b	5158	-0.64575	0.058276	-11.0809	1.55343e-28	6.23512e-27	Stk17b
ENSMUSG00000020387.15_Jade2	6028.12	-0.706291	0.0629759	-11.2153	3.43136e-29	1.33487e-27	Jade2					ENSMUSG00000017428.16_Psmd11	4918.34	0.628304	0.0552459	11.3729	5.70919e-30	2.21594e-28	Psmd11			ENSMUSG00000024063.13_Lbh	2194.07	-0.75391	0.068094	-11.0716	1.72286e-28	6.89906e-27	Lbh
ENSMUSG00000042476.12_Abcb4	2288.72	1.14784	0.102372	11.2124	3.54297e-29	1.37508e-27	Abcb4					ENSMUSG00000009687.14_Fxyd5	13408.3	-0.735279	0.0648634	-11.3358	8.72326e-30	3.37793e-28	Fxyd5			ENSMUSG00000003546.10_Klc4	8914.96	0.643362	0.05813	11.0676	1.80089e-28	7.19475e-27	Klc4
ENSMUSG00000026827.12_Gpd2	1707.12	-0.930638	0.0830094	-11.2112	3.59163e-29	1.39074e-27	Gpd2					ENSMUSG00000029401.8_Rilpl2	10396.2	0.634631	0.0559919	11.3343	8.87025e-30	3.42688e-28	Rilpl2			ENSMUSG00000051439.7_Cd14	2894.12	-1.11454	0.100725	-11.0652	1.85058e-28	7.37615e-27	Cd14
ENSMUSG00000063077.15_Kif1b	4685.54	-0.606424	0.0541552	-11.1979	4.17513e-29	1.61293e-27	Kif1b					ENSMUSG00000040152.8_Thbs1	71345.1	-3.19841	0.282266	-11.3312	9.1956e-30	3.54435e-28	Thbs1			ENSMUSG00000018427.8_Ypel2	1140.98	-1.63556	0.147905	-11.0582	2.00073e-28	7.95615e-27	Ypel2
ENSMUSG00000026657.17_Frmd4a	2450.49	-0.779632	0.0696515	-11.1933	4.39635e-29	1.69447e-27	Frmd4a					ENSMUSG00000062753.14_AI413582	3174.81	0.677187	0.0597905	11.326	9.75519e-30	3.75135e-28	AI413582			ENSMUSG00000021038.17_Vipas39	9389.27	0.504853	0.0457011	11.0468	2.2708e-28	9.00926e-27	Vipas39
ENSMUSG00000056220.14_Pla2g4a	1399.37	0.977378	0.0873455	11.1898	4.57532e-29	1.75939e-27	Pla2g4a					ENSMUSG00000085977.1_Gm5970	247.687	2.43269	0.214833	11.3236	1.00215e-29	3.84264e-28	Gm5970			ENSMUSG00000047821.16_Trim16	875.538	1.19844	0.108614	11.0339	2.62212e-28	1.03791e-26	Trim16
ENSMUSG00000018001.18_Cyth3	3745.43	-0.63212	0.0566899	-11.1505	7.1218e-29	2.73232e-27	Cyth3					ENSMUSG00000026879.14_Gsn	26460.7	-0.657564	0.0580708	-11.3235	1.00387e-29	3.84264e-28	Gsn			ENSMUSG00000032035.16_Ets1	796.913	-1.99947	0.181451	-11.0193	3.08326e-28	1.21764e-26	Ets1
ENSMUSG00000036053.17_Fmnl2	1098.87	-1.71381	0.154466	-11.0951	1.32504e-28	5.07192e-27	Fmnl2					ENSMUSG00000006494.11_Pdk1	6424.99	-0.736754	0.0652528	-11.2908	1.45768e-29	5.56692e-28	Pdk1			ENSMUSG00000022263.10_Trio	5872.44	-0.559352	0.0509888	-10.9701	5.32222e-28	2.09703e-26	Trio
ENSMUSG00000025934.15_Gsta3	1604.87	1.31683	0.11874	11.0901	1.40167e-28	5.35295e-27	Gsta3					ENSMUSG00000024404.7_Riok3	17178.6	0.495021	0.0438764	11.2822	1.60729e-29	6.12427e-28	Riok3			ENSMUSG00000020654.15_Adcy3	2030.43	-0.982934	0.0896632	-10.9625	5.7868e-28	2.27486e-26	Adcy3
ENSMUSG00000035778.17_Ggta1	17288.1	0.478368	0.0432629	11.0572	2.02285e-28	7.70759e-27	Ggta1					ENSMUSG00000048924.14_Ccdc125	519.647	-1.7307	0.153415	-11.2812	1.6252e-29	6.17836e-28	Ccdc125			ENSMUSG00000022148.16_Fyb	5352.05	0.526131	0.0480327	10.9536	6.38548e-28	2.50448e-26	Fyb
ENSMUSG00000000628.10_Hk2	6906.16	-0.658923	0.0596711	-11.0426	2.38121e-28	9.0524e-27	Hk2					ENSMUSG00000015143.15_Actn1	1077.13	1.23855	0.109879	11.2719	1.80638e-29	6.85149e-28	Actn1			ENSMUSG00000032802.8_Srxn1	14009.7	0.701063	0.0640486	10.9458	6.96019e-28	2.72367e-26	Srxn1
ENSMUSG00000007872.3_Id3	5516.73	-0.884957	0.0802441	-11.0283	2.79044e-28	1.0584e-26	Id3					ENSMUSG00000032501.9_Trib1	1896.86	0.838238	0.0743901	11.2681	1.88529e-29	7.13453e-28	Trib1			ENSMUSG00000039813.14_Tbc1d2	1952.44	0.746304	0.0681918	10.9442	7.08474e-28	2.76611e-26	Tbc1d2
ENSMUSG00000004383.18_Large1	765.229	-1.67588	0.152085	-11.0194	3.08275e-28	1.16662e-26	Large1					ENSMUSG00000054400.16_Cklf	1269.18	0.894968	0.079512	11.2558	2.16963e-29	8.19196e-28	Cklf			ENSMUSG00000051579.10_Tceal8	970.306	-1.25271	0.114502	-10.9406	7.37422e-28	2.8726e-26	Tceal8
ENSMUSG00000029299.14_Abcg3	620.634	1.77141	0.160768	11.0185	3.11354e-28	1.17561e-26	Abcg3					ENSMUSG00000025059.16_Gk	4428.85	0.912802	0.0811892	11.2429	2.5099e-29	9.45526e-28	Gk			ENSMUSG00000038235.4_F11r	463.613	1.98827	0.181906	10.9302	8.26796e-28	3.21347e-26	F11r
ENSMUSG00000037458.15_Azin1	9431.38	0.908576	0.0826819	10.9888	4.32592e-28	1.62969e-26	Azin1					ENSMUSG00000035493.10_Tgfbi	24755.7	2.39993	0.213475	11.2422	2.52998e-29	9.50941e-28	Tgfbi			ENSMUSG00000021306.11_Gpr137b	9662.59	0.768433	0.0703675	10.9203	9.22123e-28	3.57588e-26	Gpr137b
ENSMUSG00000026749.11_Nek6	5002.85	0.676349	0.0617145	10.9593	5.99524e-28	2.25348e-26	Nek6					ENSMUSG00000010755.17_Cars	2392.68	0.629541	0.0560095	11.2399	2.59688e-29	9.73887e-28	Cars			ENSMUSG00000039959.13_Hip1	14213.6	0.570056	0.0522363	10.913	9.98802e-28	3.86451e-26	Hip1
ENSMUSG00000038508.7_Gdf15	955.741	-1.82302	0.166675	-10.9376	7.61792e-28	2.85698e-26	Gdf15					ENSMUSG00000048852.13_Gm12185	1528.32	0.900465	0.0801318	11.2373	2.67412e-29	1.0006e-27	Gm12185			ENSMUSG00000039195.4_1110008P14Rik	1316.95	0.963499	0.0883126	10.9101	1.03157e-27	3.98234e-26	1110008P14Rik
ENSMUSG00000008540.11_Mgst1	9747.85	-0.740044	0.0677975	-10.9155	9.71966e-28	3.63703e-26	Mgst1					ENSMUSG00000094796.2_BC147527	2975.78	0.913681	0.0813352	11.2335	2.79114e-29	1.04205e-27	BC147527			ENSMUSG00000045216.7_Hs6st1	4818.76	0.681496	0.0625182	10.9008	1.14294e-27	4.40237e-26	Hs6st1
ENSMUSG00000025283.15_Sat1	24973.7	-0.566768	0.0519567	-10.9085	1.05006e-27	3.92046e-26	Sat1					ENSMUSG00000030811.14_Fbxl19	1785.77	-0.670671	0.0597427	-11.226	3.03967e-29	1.13229e-27	Fbxl19			ENSMUSG00000050777.7_Tmem37	4938.9	-0.543127	0.049898	-10.8848	1.36269e-27	5.23707e-26	Tmem37
ENSMUSG00000052684.4_Jun	3753.39	-0.975527	0.0894642	-10.9041	1.10174e-27	4.10424e-26	Jun					ENSMUSG00000019979.12_Apaf1	4775.79	-0.670146	0.0597244	-11.2206	3.2295e-29	1.20032e-27	Apaf1			ENSMUSG00000002985.16_Apoe	972953	-2.16732	0.199154	-10.8827	1.39432e-27	5.34664e-26	Apoe
ENSMUSG00000025161.16_Slc16a3	4894.68	-0.599824	0.0550665	-10.8927	1.24862e-27	4.64103e-26	Slc16a3					ENSMUSG00000017561.16_Crlf3	8678.33	0.548414	0.0488795	11.2197	3.26335e-29	1.2102e-27	Crlf3			ENSMUSG00000041515.10_Irf8	12601.5	-0.620742	0.057101	-10.871	1.58534e-27	6.06561e-26	Irf8
ENSMUSG00000018920.11_Cxcl16	10827.4	-0.696867	0.0640062	-10.8875	1.32244e-27	4.90449e-26	Cxcl16					ENSMUSG00000036398.13_Ppp1r11	4004.76	0.797871	0.0711348	11.2163	3.3909e-29	1.25471e-27	Ppp1r11			ENSMUSG00000073889.10_Il11ra1	8000.68	0.60058	0.0553057	10.8593	1.8018e-27	6.87848e-26	Il11ra1
ENSMUSG00000045594.10_Glb1	7783.29	-0.531742	0.0488473	-10.8858	1.34709e-27	4.98484e-26	Glb1					ENSMUSG00000034792.8_Gna15	1164.31	1.02457	0.0914719	11.2009	4.0362e-29	1.49017e-27	Gna15			ENSMUSG00000022641.15_Bbx	7915.48	-0.591377	0.0544678	-10.8574	1.83973e-27	6.99218e-26	Bbx
ENSMUSG00000090675.2_Olfr111	479.576	2.99174	0.275217	10.8705	1.59381e-27	5.88475e-26	Olfr111					ENSMUSG00000029814.10_Igf2bp3	2928	0.880451	0.0786726	11.1913	4.49595e-29	1.65624e-27	Igf2bp3			ENSMUSG00000029082.17_Bst1	848.817	1.38873	0.127906	10.8575	1.8381e-27	6.99218e-26	Bst1
ENSMUSG00000038608.15_Dock10	14174.7	0.530248	0.0488043	10.8648	1.69627e-27	6.24923e-26	Dock10					ENSMUSG00000048612.16_Myof	9523.52	-0.812894	0.0726396	-11.1908	4.52414e-29	1.66295e-27	Myof			ENSMUSG00000018459.15_Slc13a3	345.007	2.44881	0.225638	10.8528	1.93346e-27	7.33222e-26	Slc13a3
ENSMUSG00000029153.11_Ociad2	261.996	3.56113	0.328139	10.8525	1.94047e-27	7.13316e-26	Ociad2					ENSMUSG00000034591.5_Slc41a2	1435.25	-1.1228	0.100357	-11.1881	4.66422e-29	1.71021e-27	Slc41a2			ENSMUSG00000049866.12_Arl4c	23737.1	-0.61316	0.0565227	-10.848	2.0375e-27	7.70972e-26	Arl4c
ENSMUSG00000024180.14_Tmem8	2804.67	0.776573	0.0716281	10.8417	2.18296e-27	8.00692e-26	Tmem8					ENSMUSG00000027002.13_Nckap1	490.058	2.29743	0.205349	11.1879	4.67326e-29	1.71021e-27	Nckap1			ENSMUSG00000032381.5_Ciao2a	7618.16	0.537551	0.0495608	10.8463	2.07706e-27	7.84217e-26	Ciao2a
ENSMUSG00000018169.12_Mfng	1296.57	1.15802	0.106894	10.8333	2.39353e-27	8.76002e-26	Mfng					ENSMUSG00000047735.14_Samd9l	29615.7	0.642071	0.0573921	11.1875	4.69734e-29	1.71525e-27	Samd9l			ENSMUSG00000000682.7_Cd52	40050.3	0.531681	0.0491079	10.8268	2.57025e-27	9.68296e-26	Cd52
ENSMUSG00000030029.14_Lrig1	311.341	3.09019	0.285341	10.8298	2.48666e-27	9.08095e-26	Lrig1					ENSMUSG00000037646.10_Vps13b	3097.08	-1.01407	0.0906702	-11.1841	4.87695e-29	1.77694e-27	Vps13b			ENSMUSG00000031129.9_Slc9a9	4299.91	-0.909387	0.0840304	-10.8221	2.70465e-27	1.0167e-25	Slc9a9
ENSMUSG00000032698.15_Lmo2	4058.82	-0.698846	0.0645338	-10.8292	2.50447e-27	9.126e-26	Lmo2					ENSMUSG00000023908.8_Pkmyt1	249.789	2.3501	0.210186	11.1811	5.04762e-29	1.83511e-27	Pkmyt1			ENSMUSG00000019194.15_Scn1b	247.719	-1.81191	0.16751	-10.8167	2.86849e-27	1.07593e-25	Scn1b
ENSMUSG00000016477.18_E2f3	1522.91	1.02877	0.095085	10.8195	2.78223e-27	1.01161e-25	E2f3					ENSMUSG00000023967.9_Mrps18a	2973.92	0.720508	0.0645548	11.1612	6.31502e-29	2.29088e-27	Mrps18a			ENSMUSG00000026628.13_Atf3	39407.7	0.493176	0.0456553	10.8021	3.36256e-27	1.2585e-25	Atf3
ENSMUSG00000024397.14_Aif1	2667.12	-1.01362	0.0937038	-10.8172	2.85247e-27	1.03489e-25	Aif1					ENSMUSG00000043008.9_Klhl6	460.325	-1.56556	0.140346	-11.155	6.76664e-29	2.44938e-27	Klhl6			ENSMUSG00000028525.16_Pde4b	1978	-0.842396	0.0780558	-10.7922	3.74591e-27	1.39893e-25	Pde4b
ENSMUSG00000070427.4_Il18bp	2937.84	-1.20241	0.111213	-10.8117	3.02916e-27	1.09661e-25	Il18bp					ENSMUSG00000022443.17_Myh9	60983.6	-0.564207	0.0506279	-11.1442	7.64342e-29	2.76075e-27	Myh9			ENSMUSG00000042331.13_Specc1	5999.31	0.675278	0.0626055	10.7862	3.99846e-27	1.49001e-25	Specc1
ENSMUSG00000005410.6_Mcm5	1122.44	1.47119	0.136202	10.8015	3.38669e-27	1.22339e-25	Mcm5					ENSMUSG00000043671.14_Dpy19l3	219.533	2.51236	0.225447	11.1439	7.67014e-29	2.76441e-27	Dpy19l3			ENSMUSG00000027469.16_Tpx2	593.252	1.42053	0.131842	10.7744	4.54494e-27	1.68999e-25	Tpx2
ENSMUSG00000078429.9_Ctdsp2	6727.16	-0.568954	0.0527441	-10.7871	3.96214e-27	1.42817e-25	Ctdsp2					ENSMUSG00000034462.9_Pkd2	393.459	-1.94683	0.174795	-11.1378	8.21046e-29	2.95275e-27	Pkd2			ENSMUSG00000034957.10_Cebpa	39755	-0.703421	0.0653223	-10.7685	4.84967e-27	1.79941e-25	Cebpa
ENSMUSG00000036046.14_5031439G07Rik	24996.7	0.473205	0.0439266	10.7726	4.63597e-27	1.66745e-25	5031439G07Rik					ENSMUSG00000027540.13_Ptpn1	15705.1	-0.509402	0.0457537	-11.1336	8.61208e-29	3.09051e-27	Ptpn1			ENSMUSG00000020437.12_Myo1g	9202.43	0.588205	0.0546385	10.7654	5.01478e-27	1.85666e-25	Myo1g
ENSMUSG00000050075.8_Gpr171	89.2908	-3.98979	0.370922	-10.7564	5.52817e-27	1.98408e-25	Gpr171					ENSMUSG00000059089.4_Fcgr4	22208.1	0.594446	0.0534018	11.1316	8.80539e-29	3.15309e-27	Fcgr4			ENSMUSG00000011257.19_Pabpc4	4046.66	0.580132	0.0539027	10.7626	5.1707e-27	1.91027e-25	Pabpc4
ENSMUSG00000025888.6_Casp1	2645.24	0.741203	0.0689109	10.756	5.55506e-27	1.98945e-25	Casp1					ENSMUSG00000032301.13_Psma4	12989.6	0.561495	0.0504505	11.1296	9.00187e-29	3.21653e-27	Psma4			ENSMUSG00000024677.13_Ms4a6b	744.083	1.51204	0.140528	10.7597	5.33577e-27	1.96702e-25	Ms4a6b
ENSMUSG00000027994.14_Mcub	954.162	-0.981127	0.0913009	-10.7461	6.18308e-27	2.20962e-25	Mcub					ENSMUSG00000066861.14_Oas1g	6487.22	1.09659	0.0985794	11.1239	9.59502e-29	3.42113e-27	Oas1g			ENSMUSG00000022885.16_St6gal1	14158.4	0.524897	0.0487923	10.7578	5.44678e-27	2.00365e-25	St6gal1
ENSMUSG00000018750.14_Zbtb4	6563.23	-0.490485	0.0457185	-10.7284	7.49029e-27	2.67106e-25	Zbtb4					ENSMUSG00000039067.5_Psmd7	5411.33	0.504758	0.0454075	11.1162	1.04674e-28	3.7242e-27	Psmd7			ENSMUSG00000002870.8_Mcm2	2532.98	1.04601	0.0973832	10.7412	6.51857e-27	2.39279e-25	Mcm2
ENSMUSG00000022565.15_Plec	33903.7	0.457039	0.0426174	10.7242	7.83361e-27	2.78753e-25	Plec					ENSMUSG00000063800.5_Prpf38a	3781.37	0.833496	0.0750766	11.1019	1.22758e-28	4.35381e-27	Prpf38a			ENSMUSG00000003031.14_Cdkn1b	2916.74	-0.706296	0.0657937	-10.735	6.97122e-27	2.55349e-25	Cdkn1b
ENSMUSG00000042349.13_Ikbke	3653.04	-0.947734	0.0884588	-10.7138	8.76403e-27	3.11198e-25	Ikbke					ENSMUSG00000032194.9_Kank2	142.082	-2.69342	0.242611	-11.1018	1.22893e-28	4.35381e-27	Kank2			ENSMUSG00000040229.11_Gpr34	665.612	-1.7557	0.163554	-10.7347	6.99498e-27	2.55674e-25	Gpr34
ENSMUSG00000041695.2_Kcnj2	2759.48	1.34906	0.125931	10.7127	8.87538e-27	3.14483e-25	Kcnj2					ENSMUSG00000026740.12_Dnajc1	2708.81	-0.591349	0.0532682	-11.1014	1.23549e-28	4.36775e-27	Dnajc1			ENSMUSG00000100658.1_F730311O21Rik	514.677	1.57888	0.147461	10.7071	9.42294e-27	3.43687e-25	F730311O21Rik
ENSMUSG00000031447.7_Lamp1	118926	-0.374	0.0349713	-10.6945	1.08038e-26	3.82e-25	Lamp1					ENSMUSG00000078771.10_Evi2a	17746.6	0.642254	0.0580743	11.0592	1.97895e-28	6.98126e-27	Evi2a			ENSMUSG00000038400.15_Pmepa1	726.842	-1.41257	0.131968	-10.7039	9.75519e-27	3.55052e-25	Pmepa1
ENSMUSG00000029254.16_Stap1	3161.28	0.961434	0.0899872	10.6841	1.20794e-26	4.26201e-25	Stap1					ENSMUSG00000055670.14_Zzef1	2982.79	-0.713743	0.0646367	-11.0424	2.3865e-28	8.4012e-27	Zzef1			ENSMUSG00000095217.1_H2bc15	1162.04	1.66254	0.15566	10.6806	1.25525e-26	4.55899e-25	H2bc15
ENSMUSG00000031216.13_Stard8	4347.04	0.599224	0.0561169	10.6781	1.28829e-26	4.53592e-25	Stard8					ENSMUSG00000035208.16_Slfn8	26609.1	0.663548	0.0601125	11.0384	2.49318e-28	8.7582e-27	Slfn8			ENSMUSG00000003882.5_Il7r	15337.4	-0.768377	0.0719645	-10.6772	1.30191e-26	4.71846e-25	Il7r
ENSMUSG00000027399.1_Il1a	219.83	-3.44282	0.322427	-10.6778	1.29294e-26	4.54272e-25	Il1a					ENSMUSG00000027637.3_Rab5if	11905.6	0.579784	0.0525281	11.0376	2.51667e-28	8.82211e-27	Rab5if			ENSMUSG00000026425.15_Srgap2	5489.17	0.562522	0.0527246	10.6691	1.42047e-26	5.13733e-25	Srgap2
ENSMUSG00000036820.12_Amdhd2	4559.33	-0.772723	0.0724012	-10.6728	1.36452e-26	4.78413e-25	Amdhd2					ENSMUSG00000075585.3_6330403L08Rik	152.371	-2.88568	0.261527	-11.0339	2.62095e-28	9.16837e-27	6330403L08Rik			ENSMUSG00000049409.9_Prokr1	178.569	-3.86632	0.362994	-10.6512	1.72148e-26	6.21286e-25	Prokr1
ENSMUSG00000029804.17_Herc3	1377.83	0.838578	0.0786476	10.6625	1.52501e-26	5.33561e-25	Herc3					ENSMUSG00000027222.14_Pex16	3609.29	0.655954	0.0594596	11.0319	2.68038e-28	9.35659e-27	Pex16			ENSMUSG00000000318.16_Clec10a	926.579	-1.20014	0.112733	-10.6459	1.82275e-26	6.56457e-25	Clec10a
ENSMUSG00000030272.15_Camk1	11199.2	0.669826	0.0629288	10.6442	1.85595e-26	6.47989e-25	Camk1					ENSMUSG00000033769.16_Exoc6b	980.724	-0.896149	0.0812858	-11.0247	2.90576e-28	1.01221e-26	Exoc6b			ENSMUSG00000039981.6_Zc3h12d	1511.05	1.0675	0.100459	10.6263	2.24945e-26	8.0675e-25	Zc3h12d
ENSMUSG00000022358.7_Fbxo32	765.676	-1.89484	0.178048	-10.6423	1.89426e-26	6.58611e-25	Fbxo32					ENSMUSG00000028907.7_Utp11	3959.98	0.653294	0.0593285	11.0115	3.36502e-28	1.16975e-26	Utp11			ENSMUSG00000035828.11_Pim3	3004.73	-1.15639	0.108823	-10.6264	2.24541e-26	8.0675e-25	Pim3
ENSMUSG00000025877.14_Hk3	16825.6	0.638985	0.0600415	10.6424	1.89223e-26	6.58611e-25	Hk3					ENSMUSG00000025993.10_Slc40a1	425.535	-1.55699	0.141446	-11.0076	3.51074e-28	1.21786e-26	Slc40a1			ENSMUSG00000054051.7_Ercc6	3249.64	0.611097	0.0576324	10.6033	2.87497e-26	1.02894e-24	Ercc6
ENSMUSG00000002007.5_Srpk3	272.196	2.81005	0.264956	10.6057	2.80353e-26	9.72724e-25	Srpk3					ENSMUSG00000026399.12_Cd55	359.064	2.35082	0.213585	11.0065	3.55593e-28	1.23097e-26	Cd55			ENSMUSG00000047547.14_Cltb	2375.22	0.747838	0.0705459	10.6007	2.9566e-26	1.05595e-24	Cltb
ENSMUSG00000016024.9_Lbp	169.303	-3.50975	0.331019	-10.6029	2.89e-26	1.00065e-24	Lbp					ENSMUSG00000019843.14_Fyn	576.937	-1.35256	0.122904	-11.005	3.61551e-28	1.249e-26	Fyn			ENSMUSG00000019876.15_Pkib	3607.83	0.668768	0.0631065	10.5975	3.06193e-26	1.0913e-24	Pkib
ENSMUSG00000022442.16_Ttll1	598.069	1.25945	0.118852	10.5968	3.08407e-26	1.06563e-24	Ttll1					ENSMUSG00000026458.13_Ppfia4	394.258	-1.47879	0.134732	-10.9758	4.99507e-28	1.72201e-26	Ppfia4			ENSMUSG00000027995.10_Tlr2	4449.62	-1.08478	0.10268	-10.5647	4.34472e-26	1.5453e-24	Tlr2
ENSMUSG00000023169.15_Slc38a1	2618.59	0.73488	0.069361	10.595	3.14314e-26	1.0838e-24	Slc38a1					ENSMUSG00000058056.16_Palld	212.202	-2.57869	0.23513	-10.9671	5.49983e-28	1.8921e-26	Palld			ENSMUSG00000044468.14_Tent5c	2115.63	-1.30049	0.123199	-10.5561	4.76245e-26	1.69038e-24	Tent5c
ENSMUSG00000074794.10_Arrdc3	18519.5	-0.627188	0.0593697	-10.5641	4.37099e-26	1.50407e-24	Arrdc3					ENSMUSG00000035692.7_Isg15	18911.7	0.969017	0.0884211	10.9591	6.00806e-28	2.06268e-26	Isg15			ENSMUSG00000028527.18_Ak4	263.696	-2.3094	0.219247	-10.5334	6.06363e-26	2.14778e-24	Ak4
ENSMUSG00000043017.9_Ptgir	597.773	-1.42532	0.134929	-10.5635	4.3986e-26	1.51046e-24	Ptgir					ENSMUSG00000036887.5_C1qa	40112.8	-0.908478	0.0829529	-10.9517	6.51893e-28	2.23347e-26	C1qa			ENSMUSG00000031586.17_Rbpms	269.579	-2.04446	0.194163	-10.5296	6.30898e-26	2.23008e-24	Rbpms
ENSMUSG00000062070.12_Pgk1	22824.2	0.724969	0.0687844	10.5397	5.66588e-26	1.94164e-24	Pgk1					ENSMUSG00000038357.10_Camp	180.683	2.78464	0.254306	10.95	6.64656e-28	2.27252e-26	Camp			ENSMUSG00000042489.15_Clspn	377.501	1.94485	0.185088	10.5077	7.95983e-26	2.80784e-24	Clspn
ENSMUSG00000016496.7_Cd274	2506.33	0.971668	0.0922033	10.5383	5.75193e-26	1.96709e-24	Cd274					ENSMUSG00000041797.7_Abca9	378.704	-2.37718	0.217488	-10.9301	8.2735e-28	2.82299e-26	Abca9			ENSMUSG00000026077.15_Npas2	159.361	2.56641	0.244264	10.5067	8.04333e-26	2.83148e-24	Npas2
ENSMUSG00000031906.9_Smpd3	347.935	2.60018	0.246762	10.5372	5.81998e-26	1.98629e-24	Smpd3					ENSMUSG00000022788.16_Fgd4	5266.17	-0.700037	0.0640485	-10.9298	8.30287e-28	2.82722e-26	Fgd4			ENSMUSG00000069301.5_H2ac11	709.489	1.82232	0.173463	10.5055	8.14579e-26	2.86169e-24	H2ac11
ENSMUSG00000022892.11_App	31804.8	-0.619631	0.0588698	-10.5255	6.5945e-26	2.24603e-24	App					ENSMUSG00000048277.15_Syngr2	10571.2	-0.820844	0.0751354	-10.9249	8.76695e-28	2.97915e-26	Syngr2			ENSMUSG00000039206.13_Daglb	31817.6	0.498004	0.0474653	10.492	9.40585e-26	3.29761e-24	Daglb
ENSMUSG00000054293.10_P2ry10b	1282.54	1.37309	0.130493	10.5223	6.81774e-26	2.31734e-24	P2ry10b					ENSMUSG00000021832.8_Psmc6	12828.6	0.548353	0.0502315	10.9165	9.61076e-28	3.25924e-26	Psmc6			ENSMUSG00000022494.15_Shisa9	397.825	2.31582	0.220727	10.4917	9.42679e-26	3.29822e-24	Shisa9
ENSMUSG00000024451.9_Arap3	3222.1	0.844667	0.0803885	10.5073	7.99397e-26	2.71161e-24	Arap3					ENSMUSG00000036931.15_Nfkbid	1793.07	0.946048	0.0866851	10.9136	9.92208e-28	3.35798e-26	Nfkbid			ENSMUSG00000037110.20_Ralgapa2	2086.15	-0.776101	0.0739929	-10.4889	9.71985e-26	3.39385e-24	Ralgapa2
ENSMUSG00000031557.16_Plekha2	9160.86	0.603901	0.0574764	10.5069	8.02548e-26	2.71678e-24	Plekha2					ENSMUSG00000031214.13_Ophn1	2352.32	-0.748373	0.0685864	-10.9114	1.01691e-27	3.43458e-26	Ophn1			ENSMUSG00000022901.13_Cd86	1271.6	-0.881466	0.0840704	-10.4849	1.01398e-25	3.5333e-24	Cd86
ENSMUSG00000097694.8_G730013B05Rik	229.489	-4.07795	0.388726	-10.4906	9.5466e-26	3.22517e-24	G730013B05Rik					ENSMUSG00000028037.13_Ifi44	23814.5	2.07754	0.190628	10.8984	1.17299e-27	3.95373e-26	Ifi44			ENSMUSG00000012443.4_Kif11	470.893	1.8788	0.179251	10.4814	1.05151e-25	3.65665e-24	Kif11
ENSMUSG00000028773.8_Fabp3	176.63	-2.15212	0.205397	-10.4779	1.09149e-25	3.67997e-24	Fabp3					ENSMUSG00000033916.5_Chmp2a	10874.4	0.647135	0.0594248	10.89	1.28664e-27	4.32804e-26	Chmp2a			ENSMUSG00000024826.15_Dpf2	1839.6	-0.78451	0.0750019	-10.4599	1.32037e-25	4.58236e-24	Dpf2
ENSMUSG00000045917.17_Tmem268	3072.03	-0.843505	0.08059	-10.4666	1.22966e-25	4.13747e-24	Tmem268					ENSMUSG00000091649.3_Phf11b	14472.9	0.907542	0.0833712	10.8856	1.35068e-27	4.53432e-26	Phf11b			ENSMUSG00000026829.9_Gbgt1	490.922	1.7993	0.172045	10.4583	1.34218e-25	4.64866e-24	Gbgt1
ENSMUSG00000050271.12_Prag1	695.614	1.36659	0.130784	10.4492	1.47798e-25	4.96299e-24	Prag1					ENSMUSG00000033446.7_Lpar6	2818.93	-1.339	0.123065	-10.8804	1.42942e-27	4.78899e-26	Lpar6			ENSMUSG00000020053.18_Igf1	65137.8	-0.52015	0.0498234	-10.4399	1.63026e-25	5.63506e-24	Igf1
ENSMUSG00000048621.3_Gm6377	1490.67	-1.1623	0.111422	-10.4315	1.78049e-25	5.96677e-24	Gm6377					ENSMUSG00000038352.15_Arl5c	8637.18	-0.75492	0.0693916	-10.8791	1.44948e-27	4.84645e-26	Arl5c			ENSMUSG00000015961.8_Adss	5911.54	0.464054	0.0444761	10.4338	1.73841e-25	5.99682e-24	Adss
ENSMUSG00000024236.18_Svil	2775.7	-0.957975	0.0918963	-10.4245	1.91616e-25	6.40859e-24	Svil					ENSMUSG00000015950.13_Ncf1	83064.9	0.525506	0.0483316	10.8729	1.55134e-27	5.17661e-26	Ncf1			ENSMUSG00000038390.11_Gpr162	311.747	2.33866	0.224686	10.4086	2.26624e-25	7.80195e-24	Gpr162
ENSMUSG00000032265.14_Tent5a	2520.09	-0.654319	0.0628475	-10.4112	2.2042e-25	7.35717e-24	Tent5a					ENSMUSG00000079427.10_Mthfsl	1581.54	1.14835	0.105675	10.8668	1.65864e-27	5.52359e-26	Mthfsl			ENSMUSG00000022892.11_App	34576.7	-0.383378	0.036848	-10.4043	2.36905e-25	8.13957e-24	App
ENSMUSG00000051177.16_Plcb1	95.8231	-4.73706	0.455173	-10.4072	2.29968e-25	7.66054e-24	Plcb1					ENSMUSG00000024913.16_Lrp5	1274.99	-1.17151	0.107945	-10.8528	1.93343e-27	6.41306e-26	Lrp5			ENSMUSG00000039193.9_Nlrc4	1489.82	-0.707153	0.0680587	-10.3903	2.74373e-25	9.40809e-24	Nlrc4
ENSMUSG00000019189.13_Rnf145	2303.38	-0.697445	0.067113	-10.3921	2.69335e-25	8.95404e-24	Rnf145					ENSMUSG00000001995.9_Sipa1l2	3569.93	-0.693426	0.0638926	-10.853	1.93e-27	6.41306e-26	Sipa1l2			ENSMUSG00000031383.8_Dusp9	353.073	1.54204	0.148489	10.3849	2.90447e-25	9.93942e-24	Dusp9
ENSMUSG00000024014.8_Pim1	1702.54	-1.09805	0.105672	-10.3912	2.7203e-25	9.02566e-24	Pim1					ENSMUSG00000029819.6_Npy	1841.34	2.54337	0.234621	10.8403	2.21681e-27	7.33838e-26	Npy			ENSMUSG00000001054.9_Rmnd5b	1970.13	-0.79901	0.0769685	-10.381	3.02603e-25	1.03348e-23	Rmnd5b
ENSMUSG00000024646.14_Cyb5a	3407.43	-0.662055	0.0637841	-10.3796	3.0697e-25	1.01647e-23	Cyb5a					ENSMUSG00000022708.16_Zbtb20	321.02	-1.77181	0.163491	-10.8374	2.28953e-27	7.56409e-26	Zbtb20			ENSMUSG00000017002.14_Slpi	111.409	-4.56704	0.440444	-10.3692	3.42541e-25	1.16756e-23	Slpi
ENSMUSG00000036908.17_Unc93b1	50217.4	-0.402289	0.0387667	-10.3772	3.1494e-25	1.0408e-23	Unc93b1					ENSMUSG00000047824.13_Pygo2	4460.69	-0.501789	0.0463184	-10.8335	2.38958e-27	7.87897e-26	Pygo2			ENSMUSG00000027333.18_Smox	3006.47	-0.830141	0.0800888	-10.3653	3.56798e-25	1.21375e-23	Smox
ENSMUSG00000024535.16_Snx24	1693.56	0.85874	0.082765	10.3756	3.20062e-25	1.05563e-23	Snx24					ENSMUSG00000034265.8_Zdhhc14	882.041	-1.3444	0.124224	-10.8224	2.69687e-27	8.87461e-26	Zdhhc14			ENSMUSG00000026879.14_Gsn	58115.4	0.449696	0.0433932	10.3633	3.64306e-25	1.23684e-23	Gsn
ENSMUSG00000039167.12_Adgrl4	93.4161	4.16828	0.401914	10.3711	3.35746e-25	1.10518e-23	Adgrl4					ENSMUSG00000050395.9_Tnfsf15	2006.54	1.09081	0.100835	10.8178	2.83403e-27	9.30759e-26	Tnfsf15			ENSMUSG00000021250.13_Fos	5456.87	0.689753	0.0665778	10.3601	3.76516e-25	1.27577e-23	Fos
ENSMUSG00000027130.15_Slc12a6	8697.36	-0.419048	0.0404324	-10.3642	3.60918e-25	1.1857e-23	Slc12a6					ENSMUSG00000056116.18_H2-T22	47238.2	0.653453	0.0604549	10.8089	3.12294e-27	1.02362e-25	H2-T22			ENSMUSG00000056216.9_Cebpg	6450.05	-0.57558	0.0555781	-10.3562	3.92153e-25	1.32614e-23	Cebpg
ENSMUSG00000055805.15_Fmnl1	4304.71	0.701172	0.0677142	10.3549	3.97669e-25	1.30387e-23	Fmnl1					ENSMUSG00000029198.3_Grpel1	3736.32	0.574985	0.0532278	10.8024	3.35502e-27	1.09753e-25	Grpel1			ENSMUSG00000023505.13_Cdca3	285.871	2.03103	0.196301	10.3465	4.34157e-25	1.4653e-23	Cdca3
ENSMUSG00000039934.12_Gsap	1615.14	-1.22186	0.118229	-10.3348	4.90685e-25	1.60569e-23	Gsap					ENSMUSG00000029404.15_Arl6ip4	3715.93	0.827562	0.0767248	10.7861	4.00431e-27	1.30737e-25	Arl6ip4			ENSMUSG00000026213.15_Stk11ip	4256.84	0.617858	0.0597266	10.3448	4.41976e-25	1.48876e-23	Stk11ip
ENSMUSG00000032766.9_Gng11	100.523	-3.28443	0.318018	-10.3278	5.27585e-25	1.7225e-23	Gng11					ENSMUSG00000068874.13_Selenbp1	1144.23	-1.53373	0.142203	-10.7855	4.02836e-27	1.31265e-25	Selenbp1			ENSMUSG00000019189.13_Rnf145	2163.48	-0.734889	0.0711452	-10.3294	5.18709e-25	1.74382e-23	Rnf145
ENSMUSG00000055538.7_Zcchc24	2009.44	-0.929414	0.0899929	-10.3276	5.28443e-25	1.7225e-23	Zcchc24					ENSMUSG00000030657.11_Xylt1	204.315	2.49978	0.231934	10.778	4.37262e-27	1.42204e-25	Xylt1			ENSMUSG00000032911.6_Cspg4	618.162	5.14044	0.49807	10.3207	5.67917e-25	1.90552e-23	Cspg4
ENSMUSG00000017466.9_Timp2	6173.51	-0.747573	0.0724023	-10.3253	5.41663e-25	1.76215e-23	Timp2					ENSMUSG00000021687.14_Scamp1	2499.57	-0.849766	0.0788608	-10.7755	4.49227e-27	1.45811e-25	Scamp1			ENSMUSG00000031906.9_Smpd3	207.802	2.72746	0.264445	10.3139	6.09906e-25	2.04241e-23	Smpd3
ENSMUSG00000023805.17_Synj2	3417.41	0.539072	0.052234	10.3203	5.7025e-25	1.84794e-23	Synj2					ENSMUSG00000046841.5_Ckap4	729.786	-1.41351	0.131339	-10.7623	5.18501e-27	1.67968e-25	Ckap4			ENSMUSG00000024187.15_Fam234a	12007.7	-0.518737	0.050338	-10.3051	6.68405e-25	2.23396e-23	Fam234a
ENSMUSG00000010277.7_2610507B11Rik	26957.1	0.412111	0.0399319	10.3203	5.70165e-25	1.84794e-23	2610507B11Rik					ENSMUSG00000035929.11_H2-Q4	44895.8	0.652887	0.0606653	10.7621	5.19557e-27	1.67983e-25	H2-Q4			ENSMUSG00000040848.11_Sft2d2	13760.1	-0.519603	0.0504265	-10.3042	6.74798e-25	2.25094e-23	Sft2d2
ENSMUSG00000034613.12_Ppm1h	7393.59	-0.497261	0.0481865	-10.3195	5.75147e-25	1.8602e-23	Ppm1h					ENSMUSG00000024960.9_Plcb3	3322.21	-0.619277	0.0576287	-10.746	6.19013e-27	1.99752e-25	Plcb3			ENSMUSG00000027598.16_Itch	11016.7	-0.520523	0.0505962	-10.2878	7.99923e-25	2.66316e-23	Itch
ENSMUSG00000024826.15_Dpf2	1697.28	-0.887341	0.0860306	-10.3142	6.07552e-25	1.96121e-23	Dpf2					ENSMUSG00000003037.16_Rab8a	7472.05	0.504822	0.047011	10.7384	6.72034e-27	2.16024e-25	Rab8a			ENSMUSG00000030990.18_Pgap2	6102.81	0.522571	0.0508358	10.2796	8.70883e-25	2.89379e-23	Pgap2
ENSMUSG00000096006.1_Gm21596	143.478	-3.9307	0.381108	-10.3139	6.09957e-25	1.96517e-23	Gm21596					ENSMUSG00000050953.10_Gja1	210.828	-2.20949	0.205754	-10.7385	6.71338e-27	2.16024e-25	Gja1			ENSMUSG00000034265.8_Zdhhc14	3561.3	-0.865587	0.0842844	-10.2698	9.63641e-25	3.19583e-23	Zdhhc14
ENSMUSG00000049709.4_Nlrp10	407.076	1.44119	0.139796	10.3092	6.40207e-25	2.05865e-23	Nlrp10					ENSMUSG00000020077.14_Srgn	13259.2	1.59267	0.148345	10.7363	6.87766e-27	2.20655e-25	Srgn			ENSMUSG00000034613.12_Ppm1h	7299.55	-0.591936	0.0576692	-10.2643	1.02021e-24	3.37692e-23	Ppm1h
ENSMUSG00000074886.11_Grk6	2752.89	-0.642088	0.0622893	-10.3082	6.47285e-25	2.07741e-23	Grk6					ENSMUSG00000000028.15_Cdc45	197.831	2.30973	0.215217	10.7321	7.19588e-27	2.3042e-25	Cdc45			ENSMUSG00000014846.12_Tppp3	320.902	2.43008	0.236892	10.2581	1.08778e-24	3.59364e-23	Tppp3
ENSMUSG00000043671.14_Dpy19l3	112.065	3.09387	0.300238	10.3048	6.70635e-25	2.14822e-23	Dpy19l3					ENSMUSG00000098274.7_Rpl24	21667	0.698168	0.0650917	10.7259	7.69162e-27	2.45822e-25	Rpl24			ENSMUSG00000020961.15_Ston2	933.798	1.02123	0.0997329	10.2397	1.31663e-24	4.34135e-23	Ston2
ENSMUSG00000018930.3_Ccl4	888.089	1.42874	0.138683	10.3022	6.88941e-25	2.20263e-23	Ccl4					ENSMUSG00000031327.10_Chic1	289.278	2.81519	0.262701	10.7163	8.53468e-27	2.72243e-25	Chic1			ENSMUSG00000040990.17_Sh3kbp1	11125.2	0.591868	0.0578905	10.2239	1.54958e-24	5.09965e-23	Sh3kbp1
ENSMUSG00000014444.17_Piezo1	9634.44	0.476103	0.0462832	10.2867	8.08661e-25	2.58045e-23	Piezo1					ENSMUSG00000040466.16_Blvrb	34342.8	0.677914	0.0632768	10.7135	8.80102e-27	2.80202e-25	Blvrb			ENSMUSG00000027111.16_Itga6	21084	0.557172	0.0545113	10.2212	1.59306e-24	5.23274e-23	Itga6
ENSMUSG00000024533.17_Spire1	3374.99	0.601316	0.058464	10.2852	8.21479e-25	2.61635e-23	Spire1					ENSMUSG00000029534.17_St7	1684.72	1.10135	0.103006	10.6921	1.10879e-26	3.52338e-25	St7			ENSMUSG00000026923.15_Notch1	6696.58	-0.76862	0.075256	-10.2134	1.72691e-24	5.66157e-23	Notch1
ENSMUSG00000030711.16_Sult1a1	193.858	-2.70196	0.262914	-10.277	8.95058e-25	2.84526e-23	Sult1a1					ENSMUSG00000074656.12_Eif2s2	6439.53	0.536408	0.0503728	10.6488	1.76716e-26	5.60477e-25	Eif2s2			ENSMUSG00000030029.14_Lrig1	162.242	2.35906	0.230993	10.2127	1.73942e-24	5.6917e-23	Lrig1
ENSMUSG00000020021.4_Fgd6	950.218	-1.41687	0.137881	-10.2761	9.03354e-25	2.86617e-23	Fgd6					ENSMUSG00000027312.14_Atrn	1708.02	-0.839755	0.0788901	-10.6446	1.84735e-26	5.84795e-25	Atrn			ENSMUSG00000031821.11_Gins2	1356.75	0.882348	0.086606	10.1881	2.24148e-24	7.3206e-23	Gins2
ENSMUSG00000032220.10_Myo1e	13380.3	1.54266	0.150196	10.2709	9.52841e-25	3.01745e-23	Myo1e					ENSMUSG00000026655.15_Fam107b	4051.16	-1.0965	0.103119	-10.6334	2.08483e-26	6.58718e-25	Fam107b			ENSMUSG00000017716.15_Birc5	161.234	2.40591	0.236183	10.1866	2.27479e-24	7.41531e-23	Birc5
ENSMUSG00000038612.16_Mcl1	24586.9	-0.386457	0.0376398	-10.2672	9.89874e-25	3.12879e-23	Mcl1					ENSMUSG00000020936.8_Nmt1	20248.8	0.466882	0.0439271	10.6285	2.19507e-26	6.92237e-25	Nmt1			ENSMUSG00000053063.11_Clec12a	12358.9	0.762266	0.0748638	10.182	2.38513e-24	7.76027e-23	Clec12a
ENSMUSG00000045573.9_Penk	923.243	3.81536	0.371908	10.2589	1.07962e-24	3.40601e-23	Penk					ENSMUSG00000039377.7_Hlx	767.627	-0.956703	0.0900981	-10.6185	2.44586e-26	7.69869e-25	Hlx			ENSMUSG00000005125.13_Ndrg1	875.161	-1.36925	0.134536	-10.1776	2.49666e-24	8.10776e-23	Ndrg1
ENSMUSG00000022114.5_Spry2	291.109	-3.01793	0.294187	-10.2585	1.08326e-24	3.41103e-23	Spry2					ENSMUSG00000049723.14_Mmp12	1614.57	2.96523	0.279455	10.6108	2.65597e-26	8.34426e-25	Mmp12			ENSMUSG00000062070.12_Pgk1	36511.7	0.568268	0.0558501	10.1749	2.56709e-24	8.32076e-23	Pgk1
ENSMUSG00000028931.12_Kcnab2	6857.57	0.584648	0.0570277	10.252	1.15906e-24	3.64285e-23	Kcnab2					ENSMUSG00000028437.14_Ubap1	5636.27	0.631596	0.0595375	10.6084	2.72484e-26	8.54449e-25	Ubap1			ENSMUSG00000042286.13_Stab1	53832.5	-0.681522	0.0671012	-10.1566	3.09595e-24	1.00161e-22	Stab1
ENSMUSG00000028525.16_Pde4b	1400.9	-1.07252	0.104646	-10.2491	1.19493e-24	3.74854e-23	Pde4b					ENSMUSG00000026478.14_Lamc1	554.992	-2.04282	0.192634	-10.6047	2.83414e-26	8.87054e-25	Lamc1			ENSMUSG00000020085.15_Aifm2	6294.46	0.668757	0.0658508	10.1556	3.12779e-24	1.01001e-22	Aifm2
ENSMUSG00000003316.14_Glg1	11416.2	0.476013	0.0464967	10.2376	1.34582e-24	4.21394e-23	Glg1					ENSMUSG00000095620.7_Csta2	138.278	3.78261	0.356798	10.6015	2.93104e-26	9.15661e-25	Csta2			ENSMUSG00000060261.15_Gtf2i	5974.86	0.429515	0.0423026	10.1534	3.20043e-24	1.03152e-22	Gtf2i
ENSMUSG00000027695.16_Pld1	802.061	-1.30463	0.127619	-10.2228	1.56704e-24	4.89744e-23	Pld1					ENSMUSG00000026782.15_Abi2	818.836	-1.24948	0.117862	-10.6012	2.94062e-26	9.16934e-25	Abi2			ENSMUSG00000029994.17_Anxa4	70244.7	0.579381	0.057074	10.1514	3.26663e-24	1.05089e-22	Anxa4
ENSMUSG00000031996.17_Aplp2	26731.1	-0.352199	0.0344914	-10.2112	1.76637e-24	5.51008e-23	Aplp2					ENSMUSG00000030652.11_Coq7	728.561	-0.931789	0.0879243	-10.5976	3.05642e-26	9.51261e-25	Coq7			ENSMUSG00000037474.13_Dtl	314.241	1.67131	0.164685	10.1485	3.36528e-24	1.0806e-22	Dtl
ENSMUSG00000045827.10_Serpinb9	1029.75	1.1883	0.116416	10.2074	1.83806e-24	5.72303e-23	Serpinb9					ENSMUSG00000030272.15_Camk1	4019.86	0.639153	0.0603151	10.5969	3.07994e-26	9.56792e-25	Camk1			ENSMUSG00000040212.12_Emp3	13911	0.451212	0.0444938	10.141	3.63364e-24	1.1646e-22	Emp3
ENSMUSG00000025969.15_Nrp2	16189.1	-0.397506	0.0389466	-10.2064	1.85534e-24	5.76605e-23	Nrp2					ENSMUSG00000031628.9_Casp3	4541.55	1.01587	0.0958874	10.5944	3.16427e-26	9.8116e-25	Casp3			ENSMUSG00000032939.14_Nup93	3202.82	0.770135	0.0761729	10.1103	4.97075e-24	1.59018e-22	Nup93
ENSMUSG00000038650.15_Rnh1	13793.2	0.419631	0.0411936	10.1868	2.27143e-24	7.04607e-23	Rnh1					ENSMUSG00000021054.6_Sgpp1	817.55	-1.21993	0.115318	-10.5788	3.73776e-26	1.15683e-24	Sgpp1			ENSMUSG00000096006.1_Gm21596	188.756	-3.73687	0.370011	-10.0993	5.56124e-24	1.77577e-22	Gm21596
ENSMUSG00000034997.5_Htr2a	139.262	4.41822	0.43378	10.1854	2.30435e-24	7.13494e-23	Htr2a					ENSMUSG00000042719.17_Naa25	7632.33	0.497605	0.0470474	10.5767	3.82305e-26	1.18103e-24	Naa25			ENSMUSG00000002007.5_Srpk3	174.021	2.30454	0.228819	10.0715	7.38729e-24	2.35448e-22	Srpk3
ENSMUSG00000034667.8_Xpot	6731.84	0.609501	0.0598954	10.1761	2.53547e-24	7.836e-23	Xpot					ENSMUSG00000022014.15_Epsti1	15920.2	0.764702	0.0723225	10.5735	3.9543e-26	1.21932e-24	Epsti1			ENSMUSG00000031385.14_Plxnb3	679.986	1.30237	0.129416	10.0635	8.01252e-24	2.54902e-22	Plxnb3
ENSMUSG00000043004.13_Gng2	6190.02	-0.522997	0.0514384	-10.1674	2.77088e-24	8.54772e-23	Gng2					ENSMUSG00000017485.11_Top2b	5566.34	-0.71278	0.0674514	-10.5673	4.22472e-26	1.30029e-24	Top2b			ENSMUSG00000043664.7_Tmem221	840.166	-1.50474	0.149699	-10.0518	9.01987e-24	2.86418e-22	Tmem221
ENSMUSG00000027646.15_Src	566.963	2.08	0.205171	10.1379	3.75071e-24	1.1549e-22	Src					ENSMUSG00000048440.16_Cyp4f16	1509.86	-0.956931	0.090676	-10.5533	4.90471e-26	1.5068e-24	Cyp4f16			ENSMUSG00000029177.9_Cenpa	2658.72	0.720443	0.0717216	10.045	9.66506e-24	3.0634e-22	Cenpa
ENSMUSG00000029821.15_Gsdme	527.999	1.51586	0.149585	10.1338	3.91192e-24	1.20232e-22	Gsdme					ENSMUSG00000033227.7_Wnt6	2356.14	-1.38482	0.131275	-10.549	5.13261e-26	1.5739e-24	Wnt6			ENSMUSG00000057191.13_AB124611	6409.48	-0.533708	0.053233	-10.0259	1.17304e-23	3.71117e-22	AB124611
ENSMUSG00000020941.7_Map3k14	2217.05	0.702503	0.0693642	10.1277	4.16172e-24	1.27675e-22	Map3k14					ENSMUSG00000033949.12_Trim36	188.002	-2.39976	0.227559	-10.5456	5.32101e-26	1.62868e-24	Trim36			ENSMUSG00000028630.9_Dyrk2	2647.72	-0.603201	0.0601695	-10.025	1.18325e-23	3.73659e-22	Dyrk2
ENSMUSG00000027447.6_Cst3	64533.9	0.532411	0.0526196	10.1181	4.59177e-24	1.40609e-22	Cst3					ENSMUSG00000038991.17_Txndc5	3634.24	-0.828151	0.0785471	-10.5434	5.45117e-26	1.66546e-24	Txndc5			ENSMUSG00000009863.14_Sdhb	14422.5	0.461511	0.0460398	10.0242	1.19355e-23	3.76219e-22	Sdhb
ENSMUSG00000054027.8_Nt5dc3	962.538	-0.919684	0.0909197	-10.1153	4.7235e-24	1.44378e-22	Nt5dc3					ENSMUSG00000024663.20_Rab3il1	1693.77	-1.02782	0.0975753	-10.5336	6.04533e-26	1.8436e-24	Rab3il1			ENSMUSG00000029414.11_Kntc1	294.634	2.3628	0.23575	10.0225	1.21405e-23	3.81981e-22	Kntc1
ENSMUSG00000060044.8_Tmem26	127.117	-5.27715	0.521759	-10.1141	4.78162e-24	1.45888e-22	Tmem26					ENSMUSG00000031722.10_Hp	451.706	-4.195	0.398751	-10.5203	6.96304e-26	2.11959e-24	Hp			ENSMUSG00000041959.14_S100a10	6646.86	0.631566	0.0630391	10.0186	1.2622e-23	3.96404e-22	S100a10
ENSMUSG00000024851.14_Pitpnm1	8675.93	0.629595	0.0622776	10.1095	5.01433e-24	1.52708e-22	Pitpnm1					ENSMUSG00000021238.11_Aldh6a1	988.787	-1.02516	0.0974917	-10.5154	7.33728e-26	2.22944e-24	Aldh6a1			ENSMUSG00000093930.2_Hmgcs1	6102.68	-0.620992	0.0620059	-10.015	1.30912e-23	4.1039e-22	Hmgcs1
ENSMUSG00000028136.15_Snx27	5334.66	-0.516232	0.051076	-10.1071	5.136e-24	1.56129e-22	Snx27					ENSMUSG00000031799.10_Tpm4	24196.1	-0.578355	0.0550133	-10.513	7.52607e-26	2.28263e-24	Tpm4			ENSMUSG00000050578.10_Mmp13	1152.19	-1.64388	0.164229	-10.0097	1.38143e-23	4.3227e-22	Mmp13
ENSMUSG00000003644.17_Rps6ka1	8479.37	0.490974	0.0486303	10.096	5.75188e-24	1.74533e-22	Rps6ka1					ENSMUSG00000030284.11_Creld1	1125.72	-0.766629	0.0729277	-10.5122	7.59137e-26	2.29825e-24	Creld1			ENSMUSG00000045294.11_Insig1	5201.78	-0.690579	0.0690131	-10.0065	1.42714e-23	4.45761e-22	Insig1
ENSMUSG00000032946.16_Rasgrp2	220.921	-2.12191	0.210799	-10.066	7.80517e-24	2.36407e-22	Rasgrp2					ENSMUSG00000020883.18_Fbxl20	1007.76	-1.20383	0.114671	-10.4982	8.80672e-26	2.66136e-24	Fbxl20			ENSMUSG00000006360.11_Crip1	15927.9	0.504268	0.0504671	9.99203	1.65162e-23	5.14938e-22	Crip1
ENSMUSG00000027346.15_Gpcpd1	3671.06	-0.627023	0.0624631	-10.0383	1.03446e-23	3.12757e-22	Gpcpd1					ENSMUSG00000097754.1_Ptgs2os2	204.716	1.78031	0.170139	10.4639	1.26595e-25	3.81872e-24	Ptgs2os2			ENSMUSG00000039942.15_Ptger4	1300.44	0.948375	0.0950626	9.97631	1.93521e-23	6.02264e-22	Ptger4
ENSMUSG00000029772.17_Ahcyl2	5003.3	0.494493	0.0492843	10.0335	1.08636e-23	3.27853e-22	Ahcyl2					ENSMUSG00000028527.18_Ak4	2974.52	-1.07244	0.1027	-10.4424	1.58788e-25	4.78115e-24	Ak4			ENSMUSG00000003779.16_Kif20a	289.898	1.9138	0.191843	9.97584	1.94443e-23	6.04038e-22	Kif20a
ENSMUSG00000054150.12_Syne3	2853.78	0.929152	0.0926092	10.0331	1.09092e-23	3.28635e-22	Syne3					ENSMUSG00000093904.2_Tomm20	5974.11	0.477737	0.0457779	10.436	1.69856e-25	5.10518e-24	Tomm20			ENSMUSG00000023826.16_Prkn	130.144	-3.43797	0.344649	-9.9753	1.9551e-23	6.06258e-22	Prkn
ENSMUSG00000024737.2_Slc15a3	16009	-0.663295	0.0661162	-10.0323	1.09972e-23	3.30688e-22	Slc15a3					ENSMUSG00000063193.9_Cd300lb	2998.24	1.14225	0.109741	10.4086	2.26583e-25	6.79791e-24	Cd300lb			ENSMUSG00000034563.16_Ccpg1	5182.01	-0.59952	0.0601538	-9.96645	2.1374e-23	6.61594e-22	Ccpg1
ENSMUSG00000015396.4_Cd83	8623.41	0.554156	0.0553052	10.02	1.24551e-23	3.73854e-22	Cd83					ENSMUSG00000041638.18_Gcn1	4282.54	-0.645291	0.0620587	-10.3981	2.53013e-25	7.57721e-24	Gcn1			ENSMUSG00000022280.9_Rnf19a	2352.09	-0.578926	0.0580987	-9.96452	2.17919e-23	6.73314e-22	Rnf19a
ENSMUSG00000024696.9_Lpxn	5134.13	0.828204	0.0827749	10.0055	1.44165e-23	4.31951e-22	Lpxn					ENSMUSG00000067194.6_Eif1ax	5062.11	0.513578	0.0494064	10.395	2.61323e-25	7.81202e-24	Eif1ax			ENSMUSG00000020334.6_Slc22a4	2314.91	0.827629	0.0830608	9.96413	2.18781e-23	6.74763e-22	Slc22a4
ENSMUSG00000029752.12_Asns	783.341	1.39644	0.139794	9.98926	1.69847e-23	5.0799e-22	Asns					ENSMUSG00000028550.15_Atg4c	694.325	-1.03906	0.100027	-10.3878	2.81905e-25	8.41218e-24	Atg4c			ENSMUSG00000025044.16_Msr1	42735.6	-0.566581	0.0568651	-9.9636	2.19942e-23	6.77129e-22	Msr1
ENSMUSG00000051650.11_B3gnt2	1457.16	-1.43603	0.143836	-9.98381	1.79442e-23	5.35724e-22	B3gnt2					ENSMUSG00000021069.17_Pygl	10715.4	-0.570176	0.0548924	-10.3872	2.83684e-25	8.45014e-24	Pygl			ENSMUSG00000001467.5_Cyp51	2840.4	-0.914252	0.091775	-9.96189	2.23765e-23	6.87667e-22	Cyp51
ENSMUSG00000085148.1_Mir22hg	1273.42	0.914684	0.0918252	9.96114	2.25467e-23	6.71932e-22	Mir22hg					ENSMUSG00000036225.15_Kctd1	134.837	-2.57069	0.247516	-10.386	2.87267e-25	8.54158e-24	Kctd1			ENSMUSG00000058290.4_Espl1	219.48	2.35497	0.236477	9.95855	2.31419e-23	7.09918e-22	Espl1
ENSMUSG00000028826.14_Maco1	2095.62	0.921137	0.0925164	9.95647	2.36302e-23	7.02968e-22	Maco1					ENSMUSG00000026956.15_Uap1l1	4639.85	0.911171	0.0878282	10.3745	3.24002e-25	9.61668e-24	Uap1l1			ENSMUSG00000047414.6_Flrt2	6265.19	0.548221	0.055069	9.95515	2.39468e-23	7.33301e-22	Flrt2
ENSMUSG00000028771.13_Ptpn12	1839.63	-0.621459	0.0624256	-9.95519	2.39363e-23	7.10805e-22	Ptpn12					ENSMUSG00000074212.7_Dnajb14	1612.22	-0.926428	0.0893534	-10.3681	3.46237e-25	1.02584e-23	Dnajb14			ENSMUSG00000031438.11_Rnf128	13055.8	-0.598446	0.0601549	-9.9484	2.56261e-23	7.83329e-22	Rnf128
ENSMUSG00000097715.2_Gpr137b-ps	8570.42	0.741281	0.0744659	9.95463	2.40719e-23	7.13563e-22	Gpr137b-ps					ENSMUSG00000063354.7_Slc39a4	375.461	-1.49651	0.144343	-10.3677	3.47614e-25	1.02809e-23	Slc39a4			ENSMUSG00000034997.5_Htr2a	494.836	1.30724	0.13145	9.94477	2.65798e-23	8.11039e-22	Htr2a
ENSMUSG00000022756.17_Slc7a4	306.04	1.72532	0.173341	9.95333	2.43871e-23	7.21625e-22	Slc7a4					ENSMUSG00000024691.13_Fam111a	9457.66	0.491743	0.0474643	10.3603	3.75866e-25	1.10967e-23	Fam111a			ENSMUSG00000036257.15_Pnpla8	5269.91	-0.473519	0.0476178	-9.94416	2.67424e-23	8.14552e-22	Pnpla8
ENSMUSG00000028893.8_Sesn2	2505.94	-0.646279	0.0649438	-9.95135	2.48778e-23	7.34842e-22	Sesn2					ENSMUSG00000022216.17_Psme1	41620.9	0.503573	0.0486164	10.3581	3.8454e-25	1.13327e-23	Psme1			ENSMUSG00000017707.9_Serinc3	28882.4	-0.460788	0.0463704	-9.93712	2.87005e-23	8.72646e-22	Serinc3
ENSMUSG00000018340.13_Anxa6	10823.8	-0.402534	0.0404645	-9.94783	2.57733e-23	7.59947e-22	Anxa6					ENSMUSG00000020532.18_Acaca	1152.08	-1.03689	0.100113	-10.3572	3.87992e-25	1.14142e-23	Acaca			ENSMUSG00000045962.16_Wnk1	26463	0.438779	0.0441931	9.92868	3.12359e-23	9.4806e-22	Wnk1
ENSMUSG00000009654.4_Oit3	663.987	1.63554	0.164476	9.94393	2.68044e-23	7.88957e-22	Oit3					ENSMUSG00000044345.9_Marveld1	150.381	-2.12161	0.204849	-10.3569	3.8921e-25	1.14299e-23	Marveld1			ENSMUSG00000052684.4_Jun	7481.18	-0.641194	0.0645897	-9.92718	3.17093e-23	9.6073e-22	Jun
ENSMUSG00000075054.5_Yae1d1	1549.11	0.972802	0.0978408	9.9427	2.71383e-23	7.97378e-22	Yae1d1					ENSMUSG00000066258.13_Trim12a	2910.64	0.597387	0.0578049	10.3345	4.91779e-25	1.44166e-23	Trim12a			ENSMUSG00000019818.15_Cd164	4245.5	-0.874442	0.0881103	-9.9244	3.26043e-23	9.86108e-22	Cd164
ENSMUSG00000024063.13_Lbh	1191.62	-0.937248	0.0943418	-9.9346	2.94362e-23	8.63377e-22	Lbh					ENSMUSG00000048234.13_Rnf149	19777.4	0.662307	0.064134	10.3269	5.32407e-25	1.55802e-23	Rnf149			ENSMUSG00000026872.18_Zeb2	26967.4	-0.390004	0.0393228	-9.91801	3.47622e-23	1.04952e-21	Zeb2
ENSMUSG00000033207.7_Mamdc2	479.493	2.4225	0.244086	9.9248	3.24754e-23	9.50846e-22	Mamdc2					ENSMUSG00000020032.14_Nuak1	1162	-1.11184	0.107673	-10.3261	5.36825e-25	1.56819e-23	Nuak1			ENSMUSG00000049470.13_Aff4	7768.52	-0.482994	0.0487471	-9.90816	3.83643e-23	1.15625e-21	Aff4
ENSMUSG00000026979.16_Psd4	5637.24	0.563605	0.0568056	9.92165	3.35173e-23	9.79633e-22	Psd4					ENSMUSG00000035161.7_Ints6	2475.31	-0.607978	0.0588886	-10.3242	5.47676e-25	1.59708e-23	Ints6			ENSMUSG00000037649.10_H2-DMa	8147.18	0.545008	0.055032	9.90348	4.02052e-23	1.20961e-21	H2-DMa
ENSMUSG00000021457.14_Syk	35127.3	-0.50769	0.0511826	-9.9192	3.43515e-23	1.00226e-21	Syk					ENSMUSG00000064043.13_Trerf1	291.297	-1.81144	0.175611	-10.3151	6.02039e-25	1.75254e-23	Trerf1			ENSMUSG00000060063.9_Alox5ap	12161.7	0.450058	0.0455493	9.88069	5.04862e-23	1.51626e-21	Alox5ap
ENSMUSG00000066150.12_Slc31a1	2520.13	-0.568124	0.0572767	-9.91893	3.44446e-23	1.00322e-21	Slc31a1					ENSMUSG00000038886.10_Man2a2	319.685	-1.53488	0.148833	-10.3127	6.17241e-25	1.79366e-23	Man2a2			ENSMUSG00000030122.12_Ptms	4697.15	0.626596	0.0634306	9.87845	5.16265e-23	1.5478e-21	Ptms
ENSMUSG00000028278.14_Rragd	1019.49	-1.39522	0.140671	-9.91836	3.46387e-23	1.00712e-21	Rragd					ENSMUSG00000016128.14_Stard13	91.4664	-9.87805	0.957899	-10.3122	6.20597e-25	1.80027e-23	Stard13			ENSMUSG00000033857.12_Engase	7032.89	-0.861978	0.0873113	-9.87247	5.47999e-23	1.64008e-21	Engase
ENSMUSG00000071711.12_Mpst	1097.02	-0.887713	0.089616	-9.90574	3.93055e-23	1.14082e-21	Mpst					ENSMUSG00000038546.9_Ranbp9	4815.68	-0.516257	0.0501259	-10.2992	7.10355e-25	2.05706e-23	Ranbp9			ENSMUSG00000031391.18_L1cam	277.025	1.95391	0.197926	9.87195	5.50844e-23	1.64573e-21	L1cam
ENSMUSG00000032089.16_Il10ra	13146.1	-0.568426	0.0574009	-9.90274	4.05008e-23	1.17347e-21	Il10ra					ENSMUSG00000031950.7_Gabarapl2	3242.2	0.67434	0.0655362	10.2896	7.85249e-25	2.27e-23	Gabarapl2			ENSMUSG00000026315.13_Serpinb8	662.07	1.41799	0.14392	9.85268	6.67434e-23	1.9906e-21	Serpinb8
ENSMUSG00000029819.6_Npy	1877.98	0.924959	0.0934305	9.89997	4.16384e-23	1.20434e-21	Npy					ENSMUSG00000020919.11_Stat5b	3324.35	-0.655099	0.0636924	-10.2854	8.20399e-25	2.3675e-23	Stat5b			ENSMUSG00000044456.16_Rin3	3852.37	-0.638093	0.0648799	-9.83498	7.958e-23	2.36933e-21	Rin3
ENSMUSG00000005802.12_Slc30a4	778.433	1.36898	0.13829	9.89937	4.18912e-23	1.20955e-21	Slc30a4					ENSMUSG00000019970.15_Sgk1	2328.54	1.27474	0.123964	10.2831	8.39465e-25	2.41833e-23	Sgk1			ENSMUSG00000020649.11_Rrm2	542.874	2.28589	0.232642	9.82577	8.72035e-23	2.59182e-21	Rrm2
ENSMUSG00000022124.15_Fbxl3	4107.53	-0.518933	0.0524528	-9.89333	4.44953e-23	1.28253e-21	Fbxl3					ENSMUSG00000027380.10_Acoxl	81.2063	9.92236	0.96595	10.2721	9.41055e-25	2.70631e-23	Acoxl			ENSMUSG00000042351.9_Grap2	107.156	3.13232	0.31881	9.82501	8.78633e-23	2.60692e-21	Grap2
ENSMUSG00000022885.16_St6gal1	10506.4	0.543773	0.0549658	9.89292	4.46784e-23	1.28558e-21	St6gal1					ENSMUSG00000029104.15_Htt	8102.02	-0.473376	0.0460942	-10.2698	9.64419e-25	2.76871e-23	Htt			ENSMUSG00000036908.17_Unc93b1	63749.5	-0.439051	0.0448363	-9.79231	1.21482e-22	3.59818e-21	Unc93b1
ENSMUSG00000019726.12_Lyst	15425.6	0.508599	0.0514622	9.88296	4.93535e-23	1.41766e-21	Lyst					ENSMUSG00000069094.12_Pde7a	679.791	-1.13358	0.110423	-10.2657	1.00546e-24	2.88157e-23	Pde7a			ENSMUSG00000028136.15_Snx27	4051.23	-0.539578	0.0551063	-9.79158	1.22365e-22	3.6181e-21	Snx27
ENSMUSG00000031504.6_Rab20	2633.18	-0.833974	0.0844444	-9.87602	5.28936e-23	1.51674e-21	Rab20					ENSMUSG00000027776.12_Il12a	277.198	-2.53058	0.246565	-10.2633	1.03083e-24	2.94921e-23	Il12a			ENSMUSG00000020321.16_Mdh1	11467.8	0.390643	0.0399172	9.78633	1.2889e-22	3.80447e-21	Mdh1
ENSMUSG00000056888.11_Glipr1	14882.8	0.365176	0.0370167	9.86516	5.89415e-23	1.68726e-21	Glipr1					ENSMUSG00000024776.18_Stambpl1	446.12	-1.51683	0.147899	-10.2558	1.11404e-24	3.18179e-23	Stambpl1			ENSMUSG00000026932.14_Nacc2	2819.99	-0.639197	0.0654575	-9.76507	1.59006e-22	4.68535e-21	Nacc2
ENSMUSG00000039942.15_Ptger4	1981.14	1.01989	0.103738	9.8314	8.24653e-23	2.35661e-21	Ptger4					ENSMUSG00000082229.1_Nap1l2	63.3293	5.30118	0.517054	10.2526	1.15143e-24	3.28295e-23	Nap1l2			ENSMUSG00000018819.10_Lsp1	8063.74	-0.632025	0.0648191	-9.7506	1.83377e-22	5.39423e-21	Lsp1
ENSMUSG00000045094.8_Arhgef37	108.279	-3.58107	0.364391	-9.82756	8.5671e-23	2.44404e-21	Arhgef37					ENSMUSG00000029759.9_Pon3	1757.18	-1.02282	0.0998888	-10.2396	1.31772e-24	3.75065e-23	Pon3			ENSMUSG00000074419.11_Gm15448	134.324	2.53443	0.260079	9.74484	1.9409e-22	5.69961e-21	Gm15448
ENSMUSG00000044162.12_Tnip3	2588.54	1.33198	0.135717	9.81444	9.75817e-23	2.77908e-21	Tnip3					ENSMUSG00000031216.13_Stard8	3404.24	0.653959	0.0638804	10.2372	1.35023e-24	3.83664e-23	Stard8			ENSMUSG00000040158.12_Tax1bp3	4126.9	0.515424	0.0529081	9.74187	1.99843e-22	5.85855e-21	Tax1bp3
ENSMUSG00000038388.14_Mpp6	2270.86	0.726211	0.0740558	9.80627	1.05811e-22	3.00832e-21	Mpp6					ENSMUSG00000024507.6_Hsd17b4	3187.7	-0.714592	0.069857	-10.2294	1.4649e-24	4.15537e-23	Hsd17b4			ENSMUSG00000002233.13_Rhoc	4098.83	-0.783596	0.0804608	-9.73886	2.05858e-22	6.02458e-21	Rhoc
ENSMUSG00000063873.10_Slc24a3	450.482	2.56649	0.262176	9.7892	1.25285e-22	3.55593e-21	Slc24a3					ENSMUSG00000028581.17_Laptm5	33482.3	-0.473034	0.0462481	-10.2282	1.48274e-24	4.19884e-23	Laptm5			ENSMUSG00000007039.12_Ddah2	606.895	1.23991	0.127334	9.73745	2.08734e-22	6.09836e-21	Ddah2
ENSMUSG00000028530.14_Jak1	16118.3	-0.332502	0.0339696	-9.78823	1.26489e-22	3.58399e-21	Jak1					ENSMUSG00000027082.15_Tfpi	557.814	-1.66727	0.163053	-10.2253	1.52727e-24	4.31759e-23	Tfpi			ENSMUSG00000038172.14_Ttc39b	3468.23	0.693512	0.0712432	9.73444	2.14991e-22	6.2705e-21	Ttc39b
ENSMUSG00000048264.16_Dip2c	1658.3	0.880806	0.0899894	9.78788	1.26931e-22	3.59042e-21	Dip2c					ENSMUSG00000035399.12_Oser1	3149.81	0.643735	0.0629611	10.2243	1.54309e-24	4.35492e-23	Oser1			ENSMUSG00000022914.17_Brwd1	7320.53	0.592649	0.0608842	9.73405	2.1583e-22	6.28432e-21	Brwd1
ENSMUSG00000062960.10_Kdr	116.583	-3.917	0.400326	-9.78452	1.31213e-22	3.70528e-21	Kdr					ENSMUSG00000031666.15_Rbl2	2503.92	-0.724407	0.0709675	-10.2076	1.83375e-24	5.16646e-23	Rbl2			ENSMUSG00000096054.3_Syne1	1930.81	-0.905367	0.0930157	-9.73349	2.1702e-22	6.30826e-21	Syne1
ENSMUSG00000032440.13_Tgfbr2	10828.6	-0.360371	0.0368585	-9.77715	1.41127e-22	3.9785e-21	Tgfbr2					ENSMUSG00000059994.10_Fcrl1	140.935	3.27319	0.320885	10.2005	1.97257e-24	5.54818e-23	Fcrl1			ENSMUSG00000022141.7_Nipbl	9039.73	-0.405906	0.0417542	-9.72132	2.44591e-22	7.09768e-21	Nipbl
ENSMUSG00000002957.11_Ap2a2	10996.7	-0.37612	0.0384727	-9.77628	1.42349e-22	4.00618e-21	Ap2a2					ENSMUSG00000030104.9_Edem1	12356.9	-0.483833	0.0474585	-10.1948	2.09076e-24	5.87069e-23	Edem1			ENSMUSG00000046245.13_Pilra	302.027	-2.70481	0.278387	-9.71603	2.57639e-22	7.46371e-21	Pilra
ENSMUSG00000017756.9_Slc12a7	3771.42	0.663814	0.0679971	9.76238	1.63285e-22	4.58764e-21	Slc12a7					ENSMUSG00000038543.13_BC028528	2638.38	0.963722	0.0945863	10.1888	2.22473e-24	6.23637e-23	BC028528			ENSMUSG00000024535.16_Snx24	1852.82	0.640861	0.0660228	9.70666	2.82435e-22	8.16827e-21	Snx24
ENSMUSG00000007039.12_Ddah2	893.057	1.23652	0.126952	9.74008	2.03394e-22	5.70493e-21	Ddah2					ENSMUSG00000068606.6_Gm4841	860.927	4.84475	0.475579	10.187	2.2654e-24	6.3397e-23	Gm4841			ENSMUSG00000040111.17_Gramd1b	1896.68	-0.666618	0.0687434	-9.69719	3.09911e-22	8.94783e-21	Gramd1b
ENSMUSG00000002012.13_Pnck	185.952	3.39601	0.348679	9.73964	2.04272e-22	5.71995e-21	Pnck					ENSMUSG00000026317.7_Cln8	9713.3	0.474617	0.0465947	10.1861	2.28824e-24	6.39288e-23	Cln8			ENSMUSG00000104713.4_Gbp6	142.155	2.66753	0.275406	9.68581	3.4645e-22	9.986e-21	Gbp6
ENSMUSG00000020604.13_Arsg	639.852	-1.20541	0.123842	-9.73347	2.17065e-22	6.06801e-21	Arsg					ENSMUSG00000060904.14_Arl1	10254.9	0.537592	0.0527966	10.1823	2.37823e-24	6.63315e-23	Arl1			ENSMUSG00000098650.1_Commd1b	2399.66	-1.27203	0.131353	-9.6841	3.52297e-22	1.01375e-20	Commd1b
ENSMUSG00000029994.17_Anxa4	19262.2	0.473949	0.0486954	9.73293	2.18221e-22	6.09013e-21	Anxa4					ENSMUSG00000023078.6_Cxcl13	86.3168	7.15576	0.702944	10.1797	2.44289e-24	6.79074e-23	Cxcl13			ENSMUSG00000046718.8_Bst2	4213.48	-0.658639	0.0680497	-9.67879	3.71067e-22	1.06598e-20	Bst2
ENSMUSG00000003283.15_Hck	10194.3	0.371084	0.0381407	9.72933	2.26069e-22	6.29862e-21	Hck					ENSMUSG00000002997.15_Prkar2b	2637.99	-0.757116	0.074374	-10.1798	2.43945e-24	6.79074e-23	Prkar2b			ENSMUSG00000021728.8_Emb	8550.3	-0.626794	0.0647674	-9.67762	3.75363e-22	1.07652e-20	Emb
ENSMUSG00000021629.10_Slc30a5	4583.72	0.623487	0.0641421	9.72039	2.46836e-22	6.86573e-21	Slc30a5					ENSMUSG00000026202.13_Tuba4a	2078.22	0.869688	0.0854708	10.1753	2.55691e-24	7.09586e-23	Tuba4a			ENSMUSG00000027695.16_Pld1	739.113	-1.03218	0.106677	-9.67575	3.82283e-22	1.09454e-20	Pld1
ENSMUSG00000014496.8_Ankrd28	8512.7	0.582311	0.0599352	9.71568	2.58525e-22	7.17892e-21	Ankrd28					ENSMUSG00000015932.8_Dstn	6949.11	-0.628587	0.0617935	-10.1724	2.63383e-24	7.29715e-23	Dstn			ENSMUSG00000026749.11_Nek6	9246.99	0.510749	0.0528639	9.66157	4.39072e-22	1.25505e-20	Nek6
ENSMUSG00000026360.9_Rgs2	9693.32	0.393887	0.0405581	9.71168	2.68862e-22	7.45354e-21	Rgs2					ENSMUSG00000029780.14_Nt5c3	5878.85	0.673003	0.066204	10.1656	2.82409e-24	7.81129e-23	Nt5c3			ENSMUSG00000017146.12_Brca1	598.538	1.55936	0.161492	9.65597	4.63754e-22	1.32339e-20	Brca1
ENSMUSG00000028111.4_Ctsk	184.706	-2.46493	0.254077	-9.70149	2.97115e-22	8.22314e-21	Ctsk					ENSMUSG00000018427.8_Ypel2	92.0467	-2.84188	0.279588	-10.1645	2.85476e-24	7.88301e-23	Ypel2			ENSMUSG00000022951.16_Rcan1	3773.28	0.456239	0.0472651	9.65276	4.78493e-22	1.36319e-20	Rcan1
ENSMUSG00000042724.8_Map3k9	718.293	1.29384	0.133465	9.69427	3.18906e-22	8.81162e-21	Map3k9					ENSMUSG00000017776.15_Crk	10466.2	0.505389	0.0497601	10.1565	3.10013e-24	8.5464e-23	Crk			ENSMUSG00000033446.7_Lpar6	11267.3	-0.640794	0.0664017	-9.65027	4.90248e-22	1.39437e-20	Lpar6
ENSMUSG00000016382.15_Pls3	874.601	1.32558	0.136834	9.68748	3.40825e-22	9.4017e-21	Pls3					ENSMUSG00000030342.8_Cd9	795.461	1.17453	0.115676	10.1537	3.1912e-24	8.78292e-23	Cd9			ENSMUSG00000026827.12_Gpd2	1977.07	-0.820779	0.0850603	-9.64938	4.94515e-22	1.40418e-20	Gpd2
ENSMUSG00000027944.13_Hax1	3348.27	0.555871	0.057402	9.68382	3.5325e-22	9.72837e-21	Hax1					ENSMUSG00000030126.17_Tmcc1	1080.67	-0.769942	0.0758453	-10.1515	3.2638e-24	8.96791e-23	Tmcc1			ENSMUSG00000095028.6_Sirpb1b	1569.77	0.758121	0.0785782	9.64799	5.01299e-22	1.42109e-20	Sirpb1b
ENSMUSG00000025764.14_Jade1	1253.4	-1.07544	0.111186	-9.67238	3.95095e-22	1.08628e-20	Jade1					ENSMUSG00000026773.19_Pfkfb3	12640.2	-0.601678	0.059272	-10.1511	3.275e-24	8.98386e-23	Pfkfb3			ENSMUSG00000069300.3_H2bc11	1299.01	0.993358	0.102995	9.64476	5.17332e-22	1.46413e-20	H2bc11
ENSMUSG00000020085.15_Aifm2	2446.1	0.703548	0.0728422	9.65852	4.52343e-22	1.24164e-20	Aifm2					ENSMUSG00000022529.11_Zfp263	9659.24	0.49198	0.0485366	10.1363	3.81391e-24	1.0445e-22	Zfp263			ENSMUSG00000059498.13_Fcgr3	66587.2	-0.50431	0.0523084	-9.64109	5.36167e-22	1.51494e-20	Fcgr3
ENSMUSG00000056211.13_R3hdm1	1691.46	0.894449	0.0926367	9.65544	4.66134e-22	1.27739e-20	R3hdm1					ENSMUSG00000040760.11_Appl1	2279.21	-0.96003	0.0947251	-10.1349	3.86725e-24	1.05728e-22	Appl1			ENSMUSG00000074748.3_Atxn7l3b	7686.97	-0.46272	0.0480201	-9.63597	5.63576e-22	1.58977e-20	Atxn7l3b
ENSMUSG00000038188.17_Scarf1	1221.78	-1.77315	0.183696	-9.65267	4.78925e-22	1.31029e-20	Scarf1					ENSMUSG00000054434.14_Tmem120b	379.24	-1.8388	0.181435	-10.1348	3.87327e-24	1.05728e-22	Tmem120b			ENSMUSG00000027698.14_Nceh1	26086.2	-0.355446	0.0369271	-9.62561	6.23382e-22	1.75559e-20	Nceh1
ENSMUSG00000096054.3_Syne1	1341.81	-0.785407	0.081399	-9.64886	4.97048e-22	1.35765e-20	Syne1					ENSMUSG00000048490.14_Nrip1	1174.58	-1.08584	0.107149	-10.1339	3.90812e-24	1.06504e-22	Nrip1			ENSMUSG00000034908.16_Sidt2	8031.05	-0.574666	0.0598467	-9.6023	7.81787e-22	2.19809e-20	Sidt2
ENSMUSG00000058818.13_Pirb	15253.4	-0.495113	0.0513284	-9.64599	5.11135e-22	1.39384e-20	Pirb					ENSMUSG00000073664.11_Nbeal1	3213.89	-0.724329	0.0714864	-10.1324	3.9675e-24	1.07946e-22	Nbeal1			ENSMUSG00000040957.15_Cables1	316.565	-1.45013	0.151132	-9.59515	8.37955e-22	2.35216e-20	Cables1
ENSMUSG00000033306.15_Lpp	1786.16	0.696118	0.0721973	9.64188	5.32023e-22	1.44844e-20	Lpp					ENSMUSG00000039230.14_Tbcd	4295.79	-0.561011	0.0553943	-10.1276	4.16757e-24	1.13204e-22	Tbcd			ENSMUSG00000009654.4_Oit3	1551.95	1.07911	0.112488	9.59315	8.54374e-22	2.39434e-20	Oit3
ENSMUSG00000020388.12_Pdlim4	3564.92	0.751017	0.0779183	9.63852	5.49766e-22	1.49431e-20	Pdlim4					ENSMUSG00000005779.12_Psmb4	16422.7	0.592518	0.0585613	10.1179	4.60088e-24	1.24771e-22	Psmb4			ENSMUSG00000022108.8_Itm2b	124216	-0.352192	0.0367305	-9.58854	8.93401e-22	2.49963e-20	Itm2b
ENSMUSG00000048572.5_Tmem252	94.5874	7.78919	0.808268	9.63689	5.58555e-22	1.51573e-20	Tmem252					ENSMUSG00000022707.16_Gbe1	2140.77	-0.738108	0.072968	-10.1155	4.71653e-24	1.27699e-22	Gbe1			ENSMUSG00000008734.9_Gprc5b	127.392	2.35823	0.246153	9.58034	9.67226e-22	2.70178e-20	Gprc5b
ENSMUSG00000022488.9_Nckap1l	52751.7	0.410605	0.0426169	9.63479	5.70086e-22	1.54451e-20	Nckap1l					ENSMUSG00000027669.14_Gnb4	837.725	1.00847	0.0997947	10.1054	5.22792e-24	1.41315e-22	Gnb4			ENSMUSG00000064065.15_Ipcef1	79.9897	3.27348	0.342218	9.5655	1.11658e-21	3.11393e-20	Ipcef1
ENSMUSG00000027955.16_Gask1b	700.423	1.48407	0.154365	9.61404	6.9757e-22	1.88683e-20	Gask1b					ENSMUSG00000051435.11_Fhad1	184.78	2.18261	0.215998	10.1048	5.26266e-24	1.42023e-22	Fhad1			ENSMUSG00000040152.8_Thbs1	24835.5	-3.66682	0.385634	-9.50855	1.93341e-21	5.38315e-20	Thbs1
ENSMUSG00000001542.7_Ell2	5264.86	0.905074	0.0941551	9.61259	7.07491e-22	1.91057e-20	Ell2					ENSMUSG00000037544.14_Dlgap5	229.594	2.41913	0.239549	10.0987	5.59861e-24	1.50845e-22	Dlgap5			ENSMUSG00000030793.4_Pycard	4558.04	-0.521555	0.0548672	-9.50577	1.98568e-21	5.51974e-20	Pycard
ENSMUSG00000023861.17_Mpc1	3227.59	-0.617652	0.0644192	-9.58802	8.9792e-22	2.4209e-20	Mpc1					ENSMUSG00000032740.17_Ccdc88a	2752.77	-0.782715	0.0775187	-10.0971	5.68931e-24	1.53042e-22	Ccdc88a			ENSMUSG00000029426.8_Scarb2	35066.9	-0.512278	0.0539002	-9.50419	2.01613e-21	5.59533e-20	Scarb2
ENSMUSG00000020658.10_Efr3b	347.261	1.945	0.203022	9.58025	9.6808e-22	2.60585e-20	Efr3b					ENSMUSG00000026321.7_Tnfrsf11a	6550.69	0.71237	0.0705817	10.0928	5.94236e-24	1.59591e-22	Tnfrsf11a			ENSMUSG00000020253.15_Ppm1m	1919.06	0.600929	0.0633099	9.49187	2.26931e-21	6.28782e-20	Ppm1m
ENSMUSG00000010095.13_Slc3a2	16035.7	-0.555385	0.0580024	-9.5752	1.01656e-21	2.73195e-20	Slc3a2					ENSMUSG00000023923.10_Tbc1d5	1406.98	-0.735367	0.0729534	-10.08	6.77583e-24	1.81682e-22	Tbc1d5			ENSMUSG00000033777.4_Tlr13	23164.1	0.532141	0.0563106	9.4501	3.38493e-21	9.36388e-20	Tlr13
ENSMUSG00000032402.12_Smad3	2205.11	0.821078	0.0858279	9.56655	1.1053e-21	2.96566e-20	Smad3					ENSMUSG00000026727.10_Rsu1	2214.23	-0.635693	0.0630842	-10.0769	6.99001e-24	1.87123e-22	Rsu1			ENSMUSG00000068923.14_Syt11	1022.31	0.801382	0.0848418	9.44559	3.53396e-21	9.76043e-20	Syt11
ENSMUSG00000050721.9_Plekho2	15029.4	0.474152	0.0496166	9.55632	1.22021e-21	3.26871e-20	Plekho2					ENSMUSG00000020376.17_Rnf130	16487.6	0.643985	0.0639804	10.0653	7.86165e-24	2.10119e-22	Rnf130			ENSMUSG00000031137.17_Fgf13	118.382	3.2933	0.349051	9.43503	3.90899e-21	1.07789e-19	Fgf13
ENSMUSG00000037012.18_Hk1	4857.8	0.607451	0.0636712	9.54044	1.42223e-21	3.80379e-20	Hk1					ENSMUSG00000032560.14_Dnajc13	8568.95	-0.454702	0.0451819	-10.0638	7.98435e-24	2.13057e-22	Dnajc13			ENSMUSG00000029616.9_Erp29	21061.2	0.432612	0.0459132	9.4224	4.40879e-21	1.21376e-19	Erp29
ENSMUSG00000025743.14_Sdc3	11844.4	-0.431077	0.0451906	-9.53909	1.44088e-21	3.84749e-20	Sdc3					ENSMUSG00000042265.13_Trem1	272.539	2.68942	0.267372	10.0587	8.40913e-24	2.24033e-22	Trem1			ENSMUSG00000039982.8_Dtx4	11752.6	-0.414247	0.0439682	-9.42151	4.44643e-21	1.22216e-19	Dtx4
ENSMUSG00000032300.7_1700017B05Rik	6859.97	0.437649	0.0459119	9.53238	1.53718e-21	4.09809e-20	1700017B05Rik					ENSMUSG00000020828.13_Pld2	690.063	-1.01362	0.100788	-10.057	8.55327e-24	2.27509e-22	Pld2			ENSMUSG00000032330.7_Cox7a2	7446.3	0.372902	0.0395821	9.42096	4.46966e-21	1.22659e-19	Cox7a2
ENSMUSG00000064254.6_Ethe1	2703.75	-0.724465	0.0760792	-9.5225	1.69054e-21	4.49975e-20	Ethe1					ENSMUSG00000079339.7_Ifit1bl1	9034.59	3.17362	0.315785	10.0499	9.19455e-24	2.44176e-22	Ifit1bl1			ENSMUSG00000031788.14_Kifc3	1375.16	0.947104	0.100552	9.41908	4.55078e-21	1.24686e-19	Kifc3
ENSMUSG00000052459.13_Atp6v1a	45154	0.394669	0.0415073	9.50841	1.93593e-21	5.1447e-20	Atp6v1a					ENSMUSG00000073418.4_C4b	185.332	-3.84276	0.382386	-10.0494	9.23967e-24	2.44984e-22	C4b			ENSMUSG00000002983.17_Relb	1819.28	-0.833742	0.0887221	-9.39724	5.60144e-21	1.53228e-19	Relb
ENSMUSG00000028957.12_Per3	639.299	-1.13894	0.119875	-9.50111	2.07665e-21	5.5099e-20	Per3					ENSMUSG00000061132.13_Blnk	6193.87	-0.72781	0.0724676	-10.0432	9.83831e-24	2.60441e-22	Blnk			ENSMUSG00000061731.9_Ext1	1562.35	-0.644602	0.0686866	-9.38468	6.31075e-21	1.72357e-19	Ext1
ENSMUSG00000056124.5_B4galt6	3634.76	-0.614769	0.0648112	-9.48553	2.41165e-21	6.38858e-20	B4galt6					ENSMUSG00000020120.15_Plek	61410.3	0.576604	0.0574169	10.0424	9.92216e-24	2.62244e-22	Plek			ENSMUSG00000027306.15_Nusap1	229.297	2.09575	0.223421	9.38027	6.58017e-21	1.7943e-19	Nusap1
ENSMUSG00000004730.15_Adgre1	93584.2	0.42419	0.0447863	9.47142	2.76072e-21	7.30168e-20	Adgre1					ENSMUSG00000032915.6_Adgre4	434.853	-2.68377	0.267297	-10.0404	1.01248e-23	2.67176e-22	Adgre4			ENSMUSG00000022114.5_Spry2	150.222	-2.38173	0.254054	-9.3749	6.92423e-21	1.88512e-19	Spry2
ENSMUSG00000024413.14_Npc1	29254	-0.318974	0.0336867	-9.46883	2.82997e-21	7.47299e-20	Npc1					ENSMUSG00000020716.16_Nf1	2190.42	-0.619641	0.0617228	-10.0391	1.02612e-23	2.70347e-22	Nf1			ENSMUSG00000024330.17_Col11a2	689.005	1.3239	0.141357	9.36566	7.55767e-21	2.05432e-19	Col11a2
ENSMUSG00000020042.15_Btbd11	143.308	2.9689	0.313725	9.46337	2.98176e-21	7.8614e-20	Btbd11					ENSMUSG00000036275.13_9530068E07Rik	19860	0.439588	0.0438271	10.03	1.12474e-23	2.95861e-22	9530068E07Rik			ENSMUSG00000019256.17_Ahr	1045.17	-0.941556	0.1007	-9.35014	8.75291e-21	2.37545e-19	Ahr
ENSMUSG00000060703.12_Cd302	2496.57	-0.669559	0.0707972	-9.45742	3.1562e-21	8.30817e-20	Cd302					ENSMUSG00000025487.15_Psmd13	7789.42	0.628685	0.062692	10.0282	1.14636e-23	3.01072e-22	Psmd13			ENSMUSG00000025511.15_Tspan4	10005.6	0.506771	0.0542562	9.34035	9.60194e-21	2.60176e-19	Tspan4
ENSMUSG00000017774.19_Myo1c	12336.8	0.544482	0.0575852	9.45525	3.22258e-21	8.46954e-20	Myo1c					ENSMUSG00000045092.8_S1pr1	549.694	1.39826	0.139469	10.0256	1.17608e-23	3.08392e-22	S1pr1			ENSMUSG00000039934.12_Gsap	2870.62	-0.731165	0.078347	-9.33239	1.03512e-20	2.80036e-19	Gsap
ENSMUSG00000025025.14_Mxi1	3373.69	-0.500344	0.0529615	-9.44733	3.47595e-21	9.1211e-20	Mxi1					ENSMUSG00000053797.10_Krt16	62.231	3.82948	0.382446	10.0131	1.3345e-23	3.49384e-22	Krt16			ENSMUSG00000020057.2_Dram1	4780.76	-0.62558	0.0671153	-9.32098	1.15273e-20	3.11364e-19	Dram1
ENSMUSG00000021701.8_Plk2	6764.63	1.33851	0.141889	9.43346	3.96768e-21	1.03951e-19	Plk2					ENSMUSG00000038235.4_F11r	307.553	2.21443	0.221318	10.0057	1.43916e-23	3.76192e-22	F11r			ENSMUSG00000018217.12_Pmp22	7986.34	0.49841	0.0535043	9.31531	1.21594e-20	3.27923e-19	Pmp22
ENSMUSG00000040274.11_Cdk6	3285.63	1.03973	0.110324	9.42437	4.32691e-21	1.13185e-19	Cdk6					ENSMUSG00000021068.17_Nin	4130.54	-1.00601	0.100596	-10.0005	1.51594e-23	3.95642e-22	Nin			ENSMUSG00000037313.16_Tacc3	1138.81	0.9815	0.105479	9.30521	1.3373e-20	3.60087e-19	Tacc3
ENSMUSG00000049624.14_Slc17a5	5056.34	0.499722	0.0530508	9.41969	4.52409e-21	1.18157e-19	Slc17a5					ENSMUSG00000032382.14_Snx1	9328.67	0.467874	0.0467869	10.0001	1.52225e-23	3.96667e-22	Snx1			ENSMUSG00000022551.8_Cyc1	7144.47	0.437636	0.0470489	9.30173	1.38173e-20	3.71467e-19	Cyc1
ENSMUSG00000033192.5_Lpcat2	4594.9	-0.645869	0.0686357	-9.4101	4.95644e-21	1.29247e-19	Lpcat2					ENSMUSG00000062901.3_Klhl24	3690.86	-0.594028	0.059437	-9.99425	1.61499e-23	4.20174e-22	Klhl24			ENSMUSG00000031447.7_Lamp1	159447	-0.397788	0.0427878	-9.29676	1.44796e-20	3.88663e-19	Lamp1
ENSMUSG00000052512.17_Nav2	2159.09	0.822495	0.0874422	9.40616	5.14614e-21	1.33984e-19	Nav2					ENSMUSG00000024014.8_Pim1	16302	0.438378	0.043889	9.98833	1.71438e-23	4.45337e-22	Pim1			ENSMUSG00000090675.2_Olfr111	811.702	2.99784	0.323027	9.28045	1.68764e-20	4.52294e-19	Olfr111
ENSMUSG00000066151.12_Fkbp15	8224.12	-0.514236	0.0547201	-9.39758	5.58347e-21	1.45144e-19	Fkbp15					ENSMUSG00000015671.11_Psma2	19285.1	0.523095	0.0524512	9.97299	2.0011e-23	5.19009e-22	Psma2			ENSMUSG00000035776.14_Cd99l2	2766.86	0.56373	0.0607459	9.28012	1.69287e-20	4.52988e-19	Cd99l2
ENSMUSG00000030403.9_Vasp	7731.64	-0.538338	0.0573254	-9.39093	5.94753e-21	1.54368e-19	Vasp					ENSMUSG00000022677.15_Fopnl	1924.15	0.607951	0.0609859	9.9687	2.08937e-23	5.41059e-22	Fopnl			ENSMUSG00000050410.15_Tcf19	273.355	1.84458	0.199065	9.26619	1.92916e-20	5.15414e-19	Tcf19
ENSMUSG00000037759.6_Ptger2	2328.63	0.648832	0.0691493	9.38306	6.40858e-21	1.66076e-19	Ptger2					ENSMUSG00000048756.11_Foxo3	4008.3	-0.649547	0.0653736	-9.93593	2.90445e-23	7.50964e-22	Foxo3			ENSMUSG00000031216.13_Stard8	4187.69	0.587809	0.063456	9.26325	1.98297e-20	5.28966e-19	Stard8
ENSMUSG00000021830.14_Txndc16	3047.5	-0.507831	0.0541563	-9.37715	6.77826e-21	1.75384e-19	Txndc16					ENSMUSG00000058099.16_Nfam1	6799.13	-0.481652	0.0484864	-9.93376	2.9686e-23	7.6636e-22	Nfam1			ENSMUSG00000028212.16_Ccne2	489.051	2.00167	0.216136	9.26119	2.02168e-20	5.38457e-19	Ccne2
ENSMUSG00000003031.14_Cdkn1b	2839.75	-0.762635	0.0813489	-9.37487	6.92579e-21	1.78924e-19	Cdkn1b					ENSMUSG00000026768.10_Itga8	106.972	-3.88376	0.391115	-9.92995	3.08401e-23	7.94921e-22	Itga8			ENSMUSG00000011884.13_Gltp	10854.8	-0.384065	0.0414751	-9.26015	2.04148e-20	5.42889e-19	Gltp
ENSMUSG00000020277.10_Pfkl	8305.4	-0.580415	0.0619276	-9.37248	7.08467e-21	1.82745e-19	Pfkl					ENSMUSG00000023991.16_Foxp4	639.157	-1.29533	0.130598	-9.91848	3.45974e-23	8.90388e-22	Foxp4			ENSMUSG00000078429.9_Ctdsp2	7071.39	-0.400607	0.043303	-9.25125	2.21873e-20	5.89113e-19	Ctdsp2
ENSMUSG00000020262.15_Adarb1	154.47	2.6854	0.286631	9.36885	7.33269e-21	1.88851e-19	Adarb1					ENSMUSG00000040842.17_Szrd1	9668.27	0.399565	0.0403224	9.90924	3.79524e-23	9.75225e-22	Szrd1			ENSMUSG00000037410.13_Tbc1d2b	6974.6	-0.432994	0.0468709	-9.23801	2.51129e-20	6.65763e-19	Tbc1d2b
ENSMUSG00000038894.7_Irs2	2590.46	-0.955372	0.102072	-9.35974	7.99345e-21	2.05551e-19	Irs2					ENSMUSG00000029304.14_Spp1	822.356	-1.45144	0.146549	-9.90412	3.99457e-23	1.02486e-21	Spp1			ENSMUSG00000041707.8_Tmem273	2823.71	-0.769457	0.083427	-9.22312	2.88586e-20	7.63885e-19	Tmem273
ENSMUSG00000027995.10_Tlr2	8644.86	-0.620447	0.0663611	-9.34956	8.80167e-21	2.25986e-19	Tlr2					ENSMUSG00000054072.12_Iigp1	49666.6	1.74135	0.175941	9.89738	4.27321e-23	1.09466e-21	Iigp1			ENSMUSG00000017737.2_Mmp9	718.195	-3.9365	0.427015	-9.21864	3.00901e-20	7.95259e-19	Mmp9
ENSMUSG00000008734.9_Gprc5b	142.992	2.83763	0.303632	9.3456	9.13663e-21	2.34226e-19	Gprc5b					ENSMUSG00000040548.16_Tex2	2918.64	-0.775054	0.0783352	-9.89408	4.41668e-23	1.12968e-21	Tex2			ENSMUSG00000089417.1_Gm22009	23185	-0.60109	0.0652507	-9.21201	3.20085e-20	8.44662e-19	Gm22009
ENSMUSG00000026688.5_Mgst3	2002.12	1.0138	0.108502	9.34361	9.31052e-21	2.38318e-19	Mgst3					ENSMUSG00000021814.17_Anxa7	8102.9	0.47258	0.0478474	9.87683	5.24679e-23	1.33994e-21	Anxa7			ENSMUSG00000025534.17_Gusb	34687	0.413728	0.0449613	9.20188	3.51755e-20	9.26808e-19	Gusb
ENSMUSG00000002871.14_Tpra1	6786.34	-0.500512	0.0535974	-9.33837	9.78311e-21	2.50031e-19	Tpra1					ENSMUSG00000032563.16_Mrpl3	3185.47	0.634081	0.064224	9.87296	5.45307e-23	1.39049e-21	Mrpl3			ENSMUSG00000027399.1_Il1a	262.192	-2.25538	0.24532	-9.19364	3.79776e-20	9.99106e-19	Il1a
ENSMUSG00000039616.10_Mocos	5408.52	0.749401	0.0803218	9.32997	1.05896e-20	2.7023e-19	Mocos					ENSMUSG00000020869.8_Lrrc59	16231.3	0.540219	0.0548006	9.85791	6.33567e-23	1.61308e-21	Lrrc59			ENSMUSG00000029338.13_Antxr2	8116.59	-0.576848	0.0628142	-9.1834	4.17688e-20	1.09717e-18	Antxr2
ENSMUSG00000032786.16_Alas1	8014.97	0.484099	0.0519168	9.32452	1.11484e-20	2.84055e-19	Alas1					ENSMUSG00000002944.15_Cd36	107903	-0.617629	0.0626551	-9.85762	6.35404e-23	1.61529e-21	Cd36			ENSMUSG00000022673.5_Mcm4	2058.51	0.795299	0.086808	9.16158	5.11419e-20	1.34132e-18	Mcm4
ENSMUSG00000035021.13_Baz1a	3251.89	-0.574273	0.061624	-9.31899	1.17451e-20	2.98803e-19	Baz1a					ENSMUSG00000050002.14_Idnk	3057.59	0.842876	0.0855236	9.85548	6.4906e-23	1.64748e-21	Idnk			ENSMUSG00000041268.17_Dmxl2	8844.34	-0.571101	0.0623536	-9.15907	5.23448e-20	1.37078e-18	Dmxl2
ENSMUSG00000045216.7_Hs6st1	4438.64	0.67612	0.072662	9.305	1.33992e-20	3.40363e-19	Hs6st1					ENSMUSG00000025203.6_Scd2	207.842	-1.78105	0.18074	-9.85422	6.57266e-23	1.66577e-21	Scd2			ENSMUSG00000022124.15_Fbxl3	4791.17	-0.410378	0.0448075	-9.15869	5.25295e-20	1.37352e-18	Fbxl3
ENSMUSG00000052270.7_Fpr2	110.047	-3.68566	0.396353	-9.29893	1.41865e-20	3.59814e-19	Fpr2					ENSMUSG00000042331.13_Specc1	2432.13	0.711029	0.0721637	9.853	6.65304e-23	1.68358e-21	Specc1			ENSMUSG00000025068.8_Gsto1	11980.4	0.648597	0.0708692	9.15202	5.58767e-20	1.45882e-18	Gsto1
ENSMUSG00000026768.10_Itga8	188.541	-2.80674	0.302408	-9.28128	1.6746e-20	4.24088e-19	Itga8					ENSMUSG00000047810.9_Ccdc88b	20667.3	-0.597055	0.0606124	-9.85039	6.82807e-23	1.72525e-21	Ccdc88b			ENSMUSG00000033207.7_Mamdc2	286.519	2.40287	0.262608	9.15005	5.69082e-20	1.4835e-18	Mamdc2
ENSMUSG00000036896.5_C1qc	62119.7	-0.965836	0.104119	-9.27627	1.75523e-20	4.43833e-19	C1qc					ENSMUSG00000003038.15_Hmgn2	3852.37	0.687877	0.0698505	9.84784	7.00342e-23	1.76688e-21	Hmgn2			ENSMUSG00000052160.7_Pld4	28882.7	0.524435	0.0573336	9.14708	5.84934e-20	1.52251e-18	Pld4
ENSMUSG00000036894.3_Rap2b	6469.06	0.56991	0.0614963	9.26739	1.90763e-20	4.8164e-19	Rap2b					ENSMUSG00000031012.17_Cask	1432.54	-0.885251	0.0899222	-9.84464	7.2297e-23	1.82121e-21	Cask			ENSMUSG00000060703.12_Cd302	1716.33	-0.689089	0.0753561	-9.14445	5.99361e-20	1.5577e-18	Cd302
ENSMUSG00000035891.16_Cerk	22658.5	-0.397647	0.0429112	-9.26675	1.9191e-20	4.83804e-19	Cerk					ENSMUSG00000048078.16_Tenm4	127.248	-2.86621	0.291334	-9.83823	7.70574e-23	1.93819e-21	Tenm4			ENSMUSG00000027398.13_Il1b	452.793	-1.73956	0.190366	-9.13795	6.36477e-20	1.65167e-18	Il1b
ENSMUSG00000020064.9_Herc4	3753.22	-0.467344	0.0505039	-9.25363	2.17002e-20	5.46236e-19	Herc4					ENSMUSG00000051457.7_Spn	714.47	-1.91772	0.194958	-9.83654	7.8357e-23	1.96791e-21	Spn			ENSMUSG00000035455.12_Fignl1	421.971	1.40092	0.15359	9.12117	7.43188e-20	1.92567e-18	Fignl1
ENSMUSG00000038740.9_Mvb12b	4977.93	-0.450165	0.048721	-9.23966	2.47283e-20	6.21521e-19	Mvb12b					ENSMUSG00000046223.10_Plaur	1575.03	1.2602	0.12816	9.83305	8.11209e-23	2.03425e-21	Plaur			ENSMUSG00000020064.9_Herc4	4391.3	-0.427128	0.046931	-9.10119	8.93461e-20	2.31156e-18	Herc4
ENSMUSG00000070462.4_Tlnrd1	1992.09	-0.937951	0.1016	-9.23181	2.66107e-20	6.67829e-19	Tlnrd1					ENSMUSG00000027555.8_Car13	9403.09	0.552516	0.0562339	9.82533	8.75847e-23	2.19304e-21	Car13			ENSMUSG00000027715.9_Ccna2	400.973	2.32101	0.255262	9.09265	9.66559e-20	2.49692e-18	Ccna2
ENSMUSG00000020321.16_Mdh1	8074.96	0.420635	0.045593	9.22588	2.81237e-20	7.04739e-19	Mdh1					ENSMUSG00000029038.9_Ssu72	5706.38	0.416568	0.042444	9.81453	9.74914e-23	2.43743e-21	Ssu72			ENSMUSG00000048621.3_Gm6377	1009.27	-1.43701	0.158044	-9.09245	9.68351e-20	2.49779e-18	Gm6377
ENSMUSG00000011148.14_Adssl1	17549.7	0.616947	0.0669338	9.21727	3.04764e-20	7.6255e-19	Adssl1					ENSMUSG00000015804.14_Med28	4330.6	0.601101	0.0612519	9.81359	9.84035e-23	2.45655e-21	Med28			ENSMUSG00000027303.18_Ptpra	19207.4	0.38649	0.0425124	9.09122	9.79315e-20	2.52229e-18	Ptpra
ENSMUSG00000069539.11_Scyl2	3436.78	-0.457943	0.0496989	-9.21434	3.13191e-20	7.82462e-19	Scyl2					ENSMUSG00000043535.13_Setx	5336.04	-0.708361	0.0722507	-9.80422	1.07982e-22	2.69164e-21	Setx			ENSMUSG00000036918.16_Ttc7	8228.99	-0.448702	0.0493644	-9.08958	9.94266e-20	2.55696e-18	Ttc7
ENSMUSG00000040430.18_Pitpnc1	3251.5	-0.818577	0.0888629	-9.21168	3.21056e-20	8.00913e-19	Pitpnc1					ENSMUSG00000032431.6_Crtap	1113.45	-1.00531	0.10254	-9.80406	1.08153e-22	2.69186e-21	Crtap			ENSMUSG00000028937.14_Acot7	2076.67	0.686837	0.0756158	9.08325	1.05382e-19	2.70606e-18	Acot7
ENSMUSG00000003484.4_Cyp4f18	451.771	-1.82666	0.198328	-9.21031	3.25189e-20	8.10012e-19	Cyp4f18					ENSMUSG00000029474.7_Rnf34	4134.97	0.532929	0.0543816	9.7998	1.12807e-22	2.80351e-21	Rnf34			ENSMUSG00000021709.14_Erbin	22277.7	-0.429856	0.0474005	-9.06859	1.20566e-19	3.09135e-18	Erbin
ENSMUSG00000026509.15_Capn2	10278.7	0.467174	0.05074	9.2072	3.34736e-20	8.3255e-19	Capn2					ENSMUSG00000022661.14_Cd200	314.089	-1.91564	0.195519	-9.79774	1.15129e-22	2.85694e-21	Cd200			ENSMUSG00000032294.17_Pkm	104690	0.371871	0.0410648	9.05572	1.35667e-19	3.47335e-18	Pkm
ENSMUSG00000025949.16_Pikfyve	8970.49	-0.413541	0.0449207	-9.20603	3.38397e-20	8.40402e-19	Pikfyve					ENSMUSG00000036918.16_Ttc7	2375.2	-0.786451	0.0802753	-9.79693	1.1606e-22	2.87577e-21	Ttc7			ENSMUSG00000037646.10_Vps13b	7109.61	-0.431422	0.0476564	-9.05275	1.39409e-19	3.56385e-18	Vps13b
ENSMUSG00000048163.13_Selplg	8902.65	-0.503431	0.0546865	-9.20577	3.39231e-20	8.41222e-19	Selplg					ENSMUSG00000072109.11_A530040E14Rik	1007.66	1.48919	0.152162	9.78691	1.28159e-22	3.17083e-21	A530040E14Rik			ENSMUSG00000046711.16_Hmga1	18922.6	0.423501	0.0467956	9.05003	1.42932e-19	3.64849e-18	Hmga1
ENSMUSG00000053617.12_Sh3pxd2a	2963.61	0.683793	0.0743056	9.20244	3.49928e-20	8.66461e-19	Sh3pxd2a					ENSMUSG00000031629.14_Cenpu	165.583	2.01314	0.205891	9.77765	1.4043e-22	3.46929e-21	Cenpu			ENSMUSG00000035021.13_Baz1a	3953.88	-0.512828	0.0566951	-9.04535	1.49183e-19	3.8024e-18	Baz1a
ENSMUSG00000038807.19_Rap1gap2	249.5	-1.75658	0.191262	-9.18414	4.14819e-20	1.02562e-18	Rap1gap2					ENSMUSG00000030747.5_Dgat2	131.526	-2.45743	0.25146	-9.77267	1.47508e-22	3.63742e-21	Dgat2			ENSMUSG00000000028.15_Cdc45	447.744	1.33201	0.147351	9.03966	1.5716e-19	3.99977e-18	Cdc45
ENSMUSG00000026074.15_Map4k4	6060.15	-0.416945	0.0454072	-9.18234	4.21838e-20	1.04143e-18	Map4k4					ENSMUSG00000038733.14_Wdr26	9980.04	-0.475299	0.0486361	-9.77256	1.47673e-22	3.63742e-21	Wdr26			ENSMUSG00000031360.14_Ctps2	5099.87	0.403701	0.0446912	9.03312	1.6684e-19	4.23985e-18	Ctps2
ENSMUSG00000040433.16_Zbtb38	3266.97	-0.58868	0.0641603	-9.17515	4.5095e-20	1.11165e-18	Zbtb38					ENSMUSG00000068744.12_Psrc1	231.186	-2.01146	0.205889	-9.76964	1.51996e-22	3.73839e-21	Psrc1			ENSMUSG00000032766.9_Gng11	154.584	-2.60273	0.288346	-9.02642	1.77375e-19	4.50091e-18	Gng11
ENSMUSG00000021640.6_Naip1	157.022	-3.01672	0.328862	-9.17322	4.59081e-20	1.13003e-18	Naip1					ENSMUSG00000026979.16_Psd4	5771.28	0.756261	0.0774536	9.76406	1.60597e-22	3.94411e-21	Psd4			ENSMUSG00000045594.10_Glb1	9506.53	-0.423855	0.0469671	-9.02452	1.80492e-19	4.57327e-18	Glb1
ENSMUSG00000028420.13_Tmem38b	1086.27	-0.785062	0.0857853	-9.15148	5.61571e-20	1.38027e-18	Tmem38b					ENSMUSG00000024654.8_Asrgl1	207.878	-2.18576	0.224043	-9.75595	1.73963e-22	4.26607e-21	Asrgl1			ENSMUSG00000020787.14_P2rx1	72.7725	4.5244	0.501916	9.01426	1.98197e-19	5.01447e-18	P2rx1
ENSMUSG00000046711.16_Hmga1	17875.8	0.674703	0.0738638	9.13443	6.57535e-20	1.61377e-18	Hmga1					ENSMUSG00000037111.9_Setd7	1303.11	-0.763898	0.0783378	-9.75134	1.82049e-22	4.4578e-21	Setd7			ENSMUSG00000023947.8_Nfkbie	964.133	-0.968175	0.107411	-9.01376	1.9911e-19	5.03016e-18	Nfkbie
ENSMUSG00000026872.18_Zeb2	21391.5	-0.317341	0.03475	-9.13211	6.71755e-20	1.64624e-18	Zeb2					ENSMUSG00000032497.19_Lrrfip2	3643.52	0.54746	0.0561522	9.74957	1.85255e-22	4.52962e-21	Lrrfip2			ENSMUSG00000060591.9_Ifitm2	10757.6	0.540358	0.0599932	9.00699	2.11791e-19	5.34268e-18	Ifitm2
ENSMUSG00000017765.17_Slc12a4	3666.22	0.585903	0.0641705	9.13041	6.8242e-20	1.66993e-18	Slc12a4					ENSMUSG00000087260.5_Lamtor5	4467.8	0.60915	0.0624955	9.74711	1.89802e-22	4.63401e-21	Lamtor5			ENSMUSG00000024646.14_Cyb5a	4768.76	-0.491274	0.0545513	-9.00571	2.14265e-19	5.39716e-18	Cyb5a
ENSMUSG00000071657.12_Bscl2	3925.43	-0.554539	0.0608356	-9.11537	7.84017e-20	1.91573e-18	Bscl2					ENSMUSG00000052593.16_Adam17	24483.2	-0.476177	0.0488653	-9.74469	1.94372e-22	4.73864e-21	Adam17			ENSMUSG00000063146.11_Clip2	10007.5	0.387664	0.0430497	9.00502	2.15626e-19	5.42348e-18	Clip2
ENSMUSG00000054263.12_Lifr	303.265	1.96331	0.215655	9.10395	8.71036e-20	2.12525e-18	Lifr					ENSMUSG00000062210.13_Tnfaip8	14252.6	0.448014	0.0460189	9.73543	2.12915e-22	5.18311e-21	Tnfaip8			ENSMUSG00000048120.16_Entpd1	9182.25	-0.505892	0.0562174	-8.99885	2.28102e-19	5.7289e-18	Entpd1
ENSMUSG00000029217.16_Tec	3398	-0.507696	0.055863	-9.08824	1.00655e-19	2.45231e-18	Tec					ENSMUSG00000020326.7_Ccng1	13269.3	-0.579189	0.0595072	-9.73309	2.17873e-22	5.29607e-21	Ccng1			ENSMUSG00000027533.10_Fabp5	26312.2	-1.55143	0.17261	-8.98806	2.51626e-19	6.3105e-18	Fabp5
ENSMUSG00000039774.12_Galnt12	417.551	1.39488	0.153659	9.07774	1.10851e-19	2.69679e-18	Galnt12					ENSMUSG00000031586.17_Rbpms	517.974	-1.31518	0.135187	-9.72854	2.2783e-22	5.53002e-21	Rbpms			ENSMUSG00000005583.16_Mef2c	5508.65	0.607331	0.0676095	8.98291	2.63693e-19	6.60347e-18	Mef2c
ENSMUSG00000026833.18_Olfm1	658.185	1.29213	0.142433	9.0718	1.17062e-19	2.84373e-18	Olfm1					ENSMUSG00000018923.13_Med11	2436.69	0.696821	0.0716441	9.72614	2.33268e-22	5.65377e-21	Med11			ENSMUSG00000032244.9_Fem1b	10138.5	-0.495159	0.0551386	-8.98027	2.7011e-19	6.75433e-18	Fem1b
ENSMUSG00000024672.11_Ms4a7	18697.7	0.594071	0.0655405	9.06419	1.25534e-19	3.04511e-18	Ms4a7					ENSMUSG00000025887.10_Casp12	84.0092	3.78825	0.38977	9.71919	2.49768e-22	6.0449e-21	Casp12			ENSMUSG00000013974.3_Mcemp1	182.093	-2.651	0.295281	-8.97789	2.76007e-19	6.89175e-18	Mcemp1
ENSMUSG00000032643.12_Fhl3	1618.45	0.988152	0.109022	9.06381	1.25969e-19	3.05123e-18	Fhl3					ENSMUSG00000027670.4_Ocstamp	97.8979	4.15563	0.427987	9.7097	2.74153e-22	6.62543e-21	Ocstamp			ENSMUSG00000052384.14_Nrros	18202.3	-0.352265	0.0392508	-8.97472	2.8407e-19	7.08279e-18	Nrros
ENSMUSG00000024085.13_Man2a1	14948.1	-0.328422	0.0362674	-9.05558	1.35838e-19	3.28552e-18	Man2a1					ENSMUSG00000026594.14_Ralgps2	978.388	-1.38845	0.143036	-9.70693	2.81681e-22	6.79749e-21	Ralgps2			ENSMUSG00000038252.13_Ncapd2	889.536	1.07594	0.120084	8.95995	3.24835e-19	8.08744e-18	Ncapd2
ENSMUSG00000027293.13_Ehd4	18767.6	0.525564	0.058079	9.04912	1.44124e-19	3.48088e-18	Ehd4					ENSMUSG00000036257.15_Pnpla8	5052.38	-0.562662	0.0579689	-9.70627	2.8351e-22	6.83174e-21	Pnpla8			ENSMUSG00000038508.7_Gdf15	680.99	-1.47546	0.164681	-8.95952	3.26101e-19	8.10723e-18	Gdf15
ENSMUSG00000005667.8_Mthfd2	745.073	1.07014	0.118287	9.04698	1.46976e-19	3.54464e-18	Mthfd2					ENSMUSG00000073489.6_Ifi204	79130.9	0.62191	0.0640792	9.70533	2.86142e-22	6.88519e-21	Ifi204			ENSMUSG00000029094.12_Afap1	61.6005	-3.44117	0.384281	-8.95483	3.40256e-19	8.44691e-18	Afap1
ENSMUSG00000024098.6_Twsg1	2060.57	0.664413	0.0734624	9.04427	1.50672e-19	3.62852e-18	Twsg1					ENSMUSG00000052656.12_Rnf103	1350.32	-0.823465	0.0848816	-9.70134	2.97569e-22	7.14981e-21	Rnf103			ENSMUSG00000070639.5_Lrrc8b	3618.47	-0.701236	0.0783478	-8.9503	3.54531e-19	8.78858e-18	Lrrc8b
ENSMUSG00000034116.17_Vav1	15827.8	0.431457	0.0477817	9.02976	1.72046e-19	4.13729e-18	Vav1					ENSMUSG00000044258.10_Ctla2a	553.957	4.44426	0.458128	9.70091	2.98823e-22	7.16961e-21	Ctla2a			ENSMUSG00000006576.16_Slc4a3	129.933	3.7305	0.417638	8.93239	4.1692e-19	1.03203e-17	Slc4a3
ENSMUSG00000027782.10_Kpna4	6144.79	-0.45592	0.0505378	-9.02137	1.85744e-19	4.46025e-18	Kpna4					ENSMUSG00000089942.9_Pira2	3140.7	2.70044	0.278391	9.70019	3.00931e-22	7.20979e-21	Pira2			ENSMUSG00000042705.9_Commd10	1880.69	0.642341	0.0719595	8.92643	4.39996e-19	1.08758e-17	Commd10
ENSMUSG00000015854.7_Cd5l	2001.25	-2.04957	0.227218	-9.02028	1.87612e-19	4.49865e-18	Cd5l					ENSMUSG00000038214.15_Bend3	292.025	-1.521	0.15689	-9.69471	3.17552e-22	7.59706e-21	Bend3			ENSMUSG00000001128.7_Cfp	21362.8	-0.430318	0.0482105	-8.92582	4.42426e-19	1.09202e-17	Cfp
ENSMUSG00000042333.16_Tnfrsf14	716.957	-1.29627	0.143732	-9.01866	1.90404e-19	4.55903e-18	Tnfrsf14					ENSMUSG00000066357.6_Wdr6	1053.48	-0.815759	0.0841813	-9.6905	3.30902e-22	7.9051e-21	Wdr6			ENSMUSG00000021375.11_Kif13a	2176.16	-0.656073	0.0735477	-8.92036	4.64762e-19	1.1455e-17	Kif13a
ENSMUSG00000071866.12_Ppia	38452.2	0.376452	0.0417483	9.01718	1.9299e-19	4.61435e-18	Ppia					ENSMUSG00000038172.14_Ttc39b	3491.52	0.522401	0.0539391	9.68501	3.49185e-22	8.32992e-21	Ttc39b			ENSMUSG00000056394.17_Lig1	1508.73	0.935666	0.104911	8.9187	4.71802e-19	1.16119e-17	Lig1
ENSMUSG00000005125.13_Ndrg1	938.174	-0.884039	0.098134	-9.00849	2.08922e-19	4.98811e-18	Ndrg1					ENSMUSG00000003031.14_Cdkn1b	1705.24	-1.0758	0.11112	-9.68146	3.61503e-22	8.61143e-21	Cdkn1b			ENSMUSG00000031295.13_Phka2	5687.75	0.468839	0.0525742	8.91766	4.7624e-19	1.17043e-17	Phka2
ENSMUSG00000021375.11_Kif13a	2056.29	-0.676248	0.0752128	-8.99113	2.44712e-19	5.83429e-18	Kif13a					ENSMUSG00000039236.18_Isg20	5352.66	1.73145	0.178932	9.6766	3.79097e-22	9.01763e-21	Isg20			ENSMUSG00000005936.19_Kctd20	6673.45	-0.485978	0.0545302	-8.91209	5.00773e-19	1.22897e-17	Kctd20
ENSMUSG00000001768.16_Rin2	6219.38	0.747814	0.0832	8.98814	2.51439e-19	5.98612e-18	Rin2					ENSMUSG00000021282.17_Eif5	10281.8	0.459849	0.0475471	9.67143	3.98751e-22	9.47162e-21	Eif5			ENSMUSG00000048249.14_Crebrf	6049.52	-0.433385	0.0486432	-8.90947	5.1276e-19	1.25659e-17	Crebrf
ENSMUSG00000034652.12_Cd300a	25088.7	-0.504276	0.0561066	-8.98781	2.5221e-19	5.99592e-18	Cd300a					ENSMUSG00000002413.15_Braf	3188.53	-0.632862	0.0654799	-9.66498	4.24714e-22	1.0074e-20	Braf			ENSMUSG00000032382.14_Snx1	15409.7	0.395245	0.0444089	8.90013	5.57799e-19	1.36445e-17	Snx1
ENSMUSG00000045934.15_Mtmr11	343.374	1.87133	0.209255	8.94285	3.79248e-19	9.00323e-18	Mtmr11					ENSMUSG00000031880.7_Rrad	520.484	-1.57897	0.163446	-9.66052	4.43589e-22	1.05067e-20	Rrad			ENSMUSG00000058325.6_Dock1	3943.76	-0.645211	0.0724955	-8.90002	5.5836e-19	1.36445e-17	Dock1
ENSMUSG00000043740.15_B430306N03Rik	6485.73	0.527975	0.0590949	8.93436	4.0954e-19	9.70855e-18	B430306N03Rik					ENSMUSG00000029430.13_Ran	19763.7	0.738699	0.0764896	9.65751	4.56838e-22	1.08051e-20	Ran			ENSMUSG00000031808.7_Slc27a1	14016.6	0.507087	0.0569886	8.89803	5.6845e-19	1.38713e-17	Slc27a1
ENSMUSG00000070738.10_Dgkd	11716.9	0.429714	0.0481125	8.93143	4.20519e-19	9.95467e-18	Dgkd					ENSMUSG00000012848.15_Rps5	29306.4	0.648665	0.067172	9.65678	4.60091e-22	1.08666e-20	Rps5			ENSMUSG00000042228.14_Lyn	10765.3	-0.418696	0.0470746	-8.8943	5.87876e-19	1.4325e-17	Lyn
ENSMUSG00000001467.5_Cyp51	1627.09	-0.828912	0.092859	-8.92656	4.39466e-19	1.03884e-17	Cyp51					ENSMUSG00000021124.13_Vti1b	4360.75	0.611889	0.0633677	9.65617	4.6286e-22	1.09165e-20	Vti1b			ENSMUSG00000031556.6_Tm2d2	6205.41	-0.472298	0.0531158	-8.89187	6.00916e-19	1.4622e-17	Tm2d2
ENSMUSG00000049969.3_Plekhf2	3236.41	-0.619075	0.0694072	-8.91947	4.68542e-19	1.10601e-17	Plekhf2					ENSMUSG00000015133.17_Lrrk1	2540.19	-0.582225	0.060395	-9.64029	5.4037e-22	1.27266e-20	Lrrk1			ENSMUSG00000005667.8_Mthfd2	1618.36	0.814682	0.0916386	8.89016	6.10198e-19	1.48269e-17	Mthfd2
ENSMUSG00000018008.8_Cyth4	31240.7	0.427735	0.0479777	8.91528	4.866e-19	1.14702e-17	Cyth4					ENSMUSG00000041530.17_Ago1	2647.09	-0.635836	0.066003	-9.63344	5.7763e-22	1.35849e-20	Ago1			ENSMUSG00000028957.12_Per3	606.581	-1.26347	0.142187	-8.88596	6.33703e-19	1.53762e-17	Per3
ENSMUSG00000039959.13_Hip1	6777.38	0.680375	0.0763187	8.91491	4.88191e-19	1.14914e-17	Hip1					ENSMUSG00000028416.13_Bag1	11678.5	0.572227	0.0594058	9.6325	5.8292e-22	1.369e-20	Bag1			ENSMUSG00000037012.18_Hk1	5331.27	0.558657	0.062876	8.88505	6.38912e-19	1.54808e-17	Hk1
ENSMUSG00000029101.16_Rgs12	453.156	1.11939	0.125664	8.90778	5.20628e-19	1.22377e-17	Rgs12					ENSMUSG00000039116.7_Adgrg6	2658.93	-1.17443	0.121926	-9.63231	5.84016e-22	1.36964e-20	Adgrg6			ENSMUSG00000054364.5_Rhob	7727.14	-0.577664	0.0650635	-8.87847	6.77892e-19	1.64021e-17	Rhob
ENSMUSG00000068923.14_Syt11	1659.51	0.698828	0.0784539	8.9075	5.21956e-19	1.22517e-17	Syt11					ENSMUSG00000009418.16_Nav1	531.036	-1.54082	0.159984	-9.63108	5.91023e-22	1.38412e-20	Nav1			ENSMUSG00000029772.17_Ahcyl2	6715.75	0.460236	0.0518545	8.87553	6.9603e-19	1.68173e-17	Ahcyl2
ENSMUSG00000039735.16_Fnbp1l	613.275	1.52038	0.170715	8.90594	5.29364e-19	1.24081e-17	Fnbp1l					ENSMUSG00000030447.15_Cyfip1	55484.2	0.35519	0.0368925	9.62769	6.10847e-22	1.42854e-20	Cyfip1			ENSMUSG00000021025.8_Nfkbia	6727.82	-0.587486	0.0662371	-8.86944	7.35146e-19	1.77375e-17	Nfkbia
ENSMUSG00000039157.12_Fam102a	1388.51	1.01266	0.113794	8.89912	5.6291e-19	1.31759e-17	Fam102a					ENSMUSG00000033917.15_Gde1	5753.17	0.666404	0.0692309	9.62582	6.22086e-22	1.45279e-20	Gde1			ENSMUSG00000016528.10_Mapkapk2	15832.7	-0.297392	0.0335723	-8.85824	8.12861e-19	1.95851e-17	Mapkapk2
ENSMUSG00000031438.11_Rnf128	9733.83	-0.476963	0.0537602	-8.87204	7.18156e-19	1.6769e-17	Rnf128					ENSMUSG00000019857.7_Asf1a	966.267	1.10821	0.115138	9.625	6.27073e-22	1.46238e-20	Asf1a			ENSMUSG00000015854.7_Cd5l	1027.4	-1.42867	0.161306	-8.85691	8.2264e-19	1.97929e-17	Cd5l
ENSMUSG00000044986.10_Tst	286.695	-1.70182	0.191819	-8.872	7.18425e-19	1.6769e-17	Tst					ENSMUSG00000019868.16_Vta1	3273.98	0.506802	0.0526595	9.62413	6.32391e-22	1.47126e-20	Vta1			ENSMUSG00000036553.16_Sh3tc1	7935.31	0.470909	0.0531852	8.85413	8.4339e-19	2.02638e-17	Sh3tc1
ENSMUSG00000027339.15_Rassf2	16310.4	0.289991	0.0326954	8.86948	7.34869e-19	1.71288e-17	Rassf2					ENSMUSG00000035776.14_Cd99l2	1155.82	0.670456	0.0696643	9.62409	6.32648e-22	1.47126e-20	Cd99l2			ENSMUSG00000068747.14_Sort1	25501.1	-0.54074	0.0610999	-8.85011	8.74324e-19	2.09777e-17	Sort1
ENSMUSG00000043664.7_Tmem221	743.364	-1.15212	0.130079	-8.8571	8.21239e-19	1.91153e-17	Tmem221					ENSMUSG00000038872.10_Zfhx3	387.157	-1.76315	0.183231	-9.62258	6.42022e-22	1.49098e-20	Zfhx3			ENSMUSG00000028691.12_Prdx1	76907.4	0.617951	0.0698335	8.84891	8.83795e-19	2.11753e-17	Prdx1
ENSMUSG00000050994.20_Adgb	706.563	-1.5677	0.177016	-8.85627	8.27334e-19	1.92303e-17	Adgb					ENSMUSG00000027940.18_Tpm3	51437.1	0.395095	0.0410746	9.61896	6.64996e-22	1.54218e-20	Tpm3			ENSMUSG00000069274.3_H4c6	2473.2	0.739183	0.0835453	8.8477	8.9342e-19	2.13761e-17	H4c6
ENSMUSG00000025920.19_Stau2	563.947	1.12878	0.12762	8.84487	9.16328e-19	2.12693e-17	Stau2					ENSMUSG00000023026.16_Dip2b	3010.14	-0.753718	0.0784561	-9.60687	7.47867e-22	1.73195e-20	Dip2b			ENSMUSG00000021670.14_Hmgcr	4675.49	-0.589296	0.0666089	-8.84711	8.98134e-19	2.1459e-17	Hmgcr
ENSMUSG00000028970.9_Abcb1b	1803.02	0.631255	0.0713844	8.84304	9.31476e-19	2.15908e-17	Abcb1b					ENSMUSG00000075415.13_Fnbp1	4123.49	-0.553919	0.0576655	-9.60572	7.5629e-22	1.74903e-20	Fnbp1			ENSMUSG00000022034.10_Esco2	120.048	2.88096	0.326391	8.82671	1.07798e-18	2.57203e-17	Esco2
ENSMUSG00000031934.14_Panx1	2824.36	0.871854	0.0986807	8.8351	1.00005e-18	2.31482e-17	Panx1					ENSMUSG00000030835.6_Nomo1	2796.81	-0.969371	0.100975	-9.60011	7.98627e-22	1.84437e-20	Nomo1			ENSMUSG00000031303.8_Map3k15	463.463	-1.17325	0.133058	-8.81762	1.1692e-18	2.78581e-17	Map3k15
ENSMUSG00000050106.17_Tmc8	551.21	-1.71859	0.19471	-8.82641	1.08094e-18	2.49859e-17	Tmc8					ENSMUSG00000025917.9_Cops5	4970.01	0.594636	0.0619812	9.59381	8.48933e-22	1.95784e-20	Cops5			ENSMUSG00000027326.13_Knl1	345.39	1.30286	0.148117	8.7962	1.41533e-18	3.36757e-17	Knl1
ENSMUSG00000026938.10_Fcna	1686.76	0.770726	0.0873454	8.82389	1.10552e-18	2.55187e-17	Fcna					ENSMUSG00000037172.14_Dennd11	184.469	-1.84981	0.192835	-9.5927	8.58078e-22	1.97619e-20	Dennd11			ENSMUSG00000031805.17_Jak3	3081.3	0.707571	0.0804774	8.79217	1.46694e-18	3.48556e-17	Jak3
ENSMUSG00000027009.18_Itga4	7525.04	-0.575011	0.0651977	-8.8195	1.14971e-18	2.6502e-17	Itga4					ENSMUSG00000014769.10_Psmb1	13381.3	0.609828	0.0636438	9.5819	9.52782e-22	2.19127e-20	Psmb1			ENSMUSG00000033192.5_Lpcat2	4579.46	-0.722844	0.0822421	-8.78922	1.50598e-18	3.57337e-17	Lpcat2
ENSMUSG00000025212.17_Sfxn3	1421.66	0.643392	0.0729634	8.81801	1.1651e-18	2.68197e-17	Sfxn3					ENSMUSG00000029580.14_Actb	1.45188e+06	-0.350188	0.0365542	-9.57997	9.70771e-22	2.22956e-20	Actb			ENSMUSG00000074141.13_Il4i1	5109.24	-0.696757	0.0793213	-8.78399	1.57779e-18	3.7386e-17	Il4i1
ENSMUSG00000052911.9_Lamb2	680.763	0.975418	0.110734	8.80869	1.26618e-18	2.91065e-17	Lamb2					ENSMUSG00000040724.5_Kcna2	334.614	-2.26312	0.236257	-9.57905	9.79392e-22	2.24626e-20	Kcna2			ENSMUSG00000020828.13_Pld2	2306.66	-0.668488	0.0761121	-8.78295	1.59249e-18	3.76823e-17	Pld2
ENSMUSG00000033400.14_Agl	3595.53	-0.432493	0.0491232	-8.80425	1.31729e-18	3.02397e-17	Agl					ENSMUSG00000060671.12_Atp8b2	1848.49	-0.638032	0.0666449	-9.57361	1.03241e-21	2.36459e-20	Atp8b2			ENSMUSG00000037966.15_Ninj1	21930.8	-0.550702	0.0627147	-8.78107	1.61924e-18	3.82625e-17	Ninj1
ENSMUSG00000028864.7_Hgf	7948.54	0.637551	0.0724243	8.803	1.33208e-18	3.05372e-17	Hgf					ENSMUSG00000045625.5_Pigz	370.623	-1.41029	0.147372	-9.5696	1.07323e-21	2.45471e-20	Pigz			ENSMUSG00000026817.14_Ak1	826.668	1.30355	0.148592	8.77267	1.74485e-18	4.11741e-17	Ak1
ENSMUSG00000046058.7_Eid2	166.936	2.42872	0.276026	8.79887	1.382e-18	3.16382e-17	Eid2					ENSMUSG00000071657.12_Bscl2	3237.43	-0.79309	0.0828774	-9.56944	1.07488e-21	2.45512e-20	Bscl2			ENSMUSG00000053477.17_Tcf4	2806.43	-0.591612	0.0674845	-8.76663	1.84091e-18	4.33813e-17	Tcf4
ENSMUSG00000020709.15_Adap2	7391.1	-0.651553	0.0741856	-8.78273	1.59547e-18	3.64752e-17	Adap2					ENSMUSG00000050350.8_Gpr18	4969.6	0.592259	0.0619716	9.55695	1.21281e-21	2.76637e-20	Gpr18			ENSMUSG00000059013.12_Sh2d3c	1227.99	1.11282	0.127134	8.75311	2.0756e-18	4.88447e-17	Sh2d3c
ENSMUSG00000026748.13_Plxdc2	5755.66	-0.889337	0.10136	-8.77406	1.72341e-18	3.93461e-17	Plxdc2					ENSMUSG00000025757.13_Hspa4l	3362.67	0.660057	0.0690719	9.55609	1.2229e-21	2.78557e-20	Hspa4l			ENSMUSG00000034311.3_Kif4	309.128	2.28714	0.261446	8.74805	2.17063e-18	5.10114e-17	Kif4
ENSMUSG00000034271.16_Jdp2	912.18	-0.952144	0.108741	-8.75603	2.0224e-18	4.61091e-17	Jdp2					ENSMUSG00000024952.13_Rps6ka4	7637.53	-0.643697	0.0674135	-9.54849	1.31599e-21	2.99351e-20	Rps6ka4			ENSMUSG00000058773.2_H1f5	935.507	1.37984	0.157761	8.74638	2.20304e-18	5.17022e-17	H1f5
ENSMUSG00000027082.15_Tfpi	910.104	-0.876324	0.100127	-8.75211	2.09403e-18	4.76771e-17	Tfpi					ENSMUSG00000028797.20_Tmem234	3970.6	0.50373	0.0527589	9.54778	1.32501e-21	3.00583e-20	Tmem234			ENSMUSG00000078780.7_Gm5150	530.904	1.59689	0.18266	8.7424	2.28205e-18	5.34835e-17	Gm5150
ENSMUSG00000028803.18_Nipal3	1790.52	-0.702099	0.0802892	-8.74463	2.23745e-18	5.08731e-17	Nipal3					ENSMUSG00000039043.5_Arpin	430.728	1.77095	0.185482	9.54782	1.32453e-21	3.00583e-20	Arpin			ENSMUSG00000038650.15_Rnh1	20558	0.384154	0.043984	8.73394	2.45944e-18	5.75622e-17	Rnh1
ENSMUSG00000034220.7_Gpc1	1052.27	-1.11071	0.127168	-8.73417	2.45445e-18	5.57311e-17	Gpc1					ENSMUSG00000071068.7_Treml2	884.822	1.86371	0.195204	9.54752	1.32837e-21	3.00935e-20	Treml2			ENSMUSG00000027508.15_Pag1	2412.31	-0.569322	0.0652863	-8.72039	2.77243e-18	6.47993e-17	Pag1
ENSMUSG00000028717.12_Tal1	854.167	1.44681	0.16589	8.72149	2.74575e-18	6.22607e-17	Tal1					ENSMUSG00000049858.8_Suox	173.109	-2.13869	0.224029	-9.54649	1.34169e-21	3.03539e-20	Suox			ENSMUSG00000031995.9_St14	259.617	1.84082	0.211314	8.71131	3.0039e-18	7.01142e-17	St14
ENSMUSG00000021242.9_Npc2	73601.3	0.266042	0.0305243	8.71572	2.88919e-18	6.54243e-17	Npc2					ENSMUSG00000027995.10_Tlr2	10558.2	0.778654	0.0816602	9.53529	1.49471e-21	3.37699e-20	Tlr2			ENSMUSG00000026360.9_Rgs2	10417	0.338027	0.038804	8.71112	3.00885e-18	7.01343e-17	Rgs2
ENSMUSG00000000058.6_Cav2	3665.19	0.785314	0.0901745	8.70882	3.07042e-18	6.94339e-17	Cav2					ENSMUSG00000020115.3_Tbk1	12031.1	0.514116	0.0539982	9.52099	1.71543e-21	3.87041e-20	Tbk1			ENSMUSG00000028459.11_Cd72	6067.5	0.688596	0.079061	8.70967	3.04748e-18	7.09387e-17	Cd72
ENSMUSG00000058135.12_Gstm1	6257.35	-0.545191	0.062627	-8.70536	3.16555e-18	7.14882e-17	Gstm1					ENSMUSG00000032014.6_Oaf	404.209	-1.81361	0.190634	-9.51355	1.84258e-21	4.15166e-20	Oaf			ENSMUSG00000074874.10_Ctla2b	1973.41	0.792686	0.0910261	8.70834	3.08363e-18	7.16829e-17	Ctla2b
[truncated: 18,682 more rows]

## Sheet: RNAseq_Tcells
DESeq2 results Dpf2f/f vs Dpf2KO CD4+ resting T cells										DESeq2 results Dpf2f/f vs Dpf2KO CD4+ stimulated (PMA+Ionomycin) T cells
[truncated: 19,758 more rows]
