# Supplementary material for: The SWI/SNF chromatin-remodeling subunit DPF2 facilitates NRF2-dependent antiinflammatory and antioxidant gene expression
Source: J Clin Invest. 2023 Jul 3;133(13):e158419. doi: 10.1172/JCI158419 (PMC10313367; doi:10.1172/JCI158419)
Supplement: Supplemental table 2 [file jci-133-158419-s011.xlsx]

## Sheet: Sheet1
89Y_CD45 [Y89Di]
102Pd [Pd102Di]
103Rh_Rh_Dead_Cells [Rh103Di]
104Pd [Pd104Di]
105Pd [Pd105Di]
106Pd [Pd106Di]
108Pd [Pd108Di]
110Pd [Pd110Di]
120Sn [Sn120Di]
127I [I127Di]
131Xe [Xe131Di]
133Cs [Cs133Di]
138Ba [Ba138Di]
140Ce [Ce140Di]
141Pr_Ly6GC [Pr141Di]
142Ce_CXCR5 [Ce142Di]
143Nd_CD11b [Nd143Di]
144Nd_CD16_32 [Nd144Di]
145Nd_CD69 [Nd145Di]
146Nd_F4_80 [Nd146Di]
147Sm [Sm147Di]
148Sm_MHC1 [Sm148Di]
149Sm_CD19 [Sm149Di]
150Sm_CD27 [Sm150Di]
151Eu [Eu151Di]
152Sm_CD3e [Sm152Di]
153Eu_PD1 [Eu153Di]
154Gd_Ter-119 [Gd154Di]
155Gd [Gd155Di]
156Gd_CCR6 [Gd156Di]
157Gd [Gd157Di]
158Gd_FoxP3 [Gd158Di]
159Tb_TCRgd [Tb159Di]
160Dy_CD62L [Dy160Di]
161Dy [Dy161Di]
162Dy_CD1d [Dy162Di]
163Dy [Dy163Di]
164Dy_Sca1_Ly-6AE [Dy164Di]
165Ho_c-CAS3 [Ho165Di]
166Er [Er166Di]
167Er_Nkp46 [Er167Di]
168Er_CD8a [Er168Di]
169Tm_TCRb [Tm169Di]
170Yb_NK1.1 [Yb170Di]
171Yb_CD44 [Yb171Di]
172Yb_CD4 [Yb172Di]
173Yb_CD117 [Yb173Di]
174Yb_I-A_I-E [Yb174Di]
175Lu_CD38 [Lu175Di]
176Lu_B220 [Lu176Di]
190BCKG [BCKG190Di]
191Ir_Ir_Cells [Ir191Di]
193Ir_Ir_Cells [Ir193Di]
194Pt [Pt194Di]
195Pt [Pt195Di]
198Pt [Pt198Di]
208Pb [Pb208Di]
209Bi_CD11c [Bi209Di]
